# Supplementary material for: The crystal structures and Hirshfeld surface analyses of a cadmium(II) and a zinc(II) mononuclear complex of the new tetrakis-substituted pyrazine ligand N,N′,N′′,N′′′-[pyrazine-2,3,5,6-tetra­yltetra­kis­(methyl­ene)]tetra­kis­(N-methyl­aniline)
Source: Acta Crystallogr E Crystallogr Commun. 2020 Feb 18;76(Pt 3):410–6. doi: 10.1107/S2056989020001644 (PMC7057360; doi:10.1107/S2056989020001644)
Supplement: Supplementary file 1 [file e-76-00410-sup1.cif]

##############################################################################
#                                                                            #
# This CIF contains the data in a paper accepted for publication in          #
# Acta Crystallographica Section E. It conforms to the requirements of       #
# Notes for Authors for Acta Crystallographica Section E, and has been       #
# peer reviewed under the auspices of the IUCr Commission on Journals.       #
#                                                                            #
# Full details of the Crystallographic Information File format               #
# are given in the paper "The Crystallographic Information File (CIF):       #
# a New Standard Archive File for Crystallography" by S. R. Hall, F. H.      #
# Allen and I. D. Brown [Acta Cryst. (1991), A47, 655-685].                  #
#                                                                            #
# The current version of the core CIF dictionary is obtainable from          #
# ftp://ftp.iucr.org/pub/cif_core.dic.                                       #
#                                                                            #
# Software is freely available for graphical display of the structure(s)     #
# in this CIF. For information consult the CIF software page                 #
# http://www.iucr.org/resources/cif/software.                                #
#                                                                            #
# This file may be used for bona fide research purposes within the           #
# scientific community so long as proper attribution is given to the journal # 
# article from which it was obtained.                                        #
#                                                                            #
##############################################################################
data_I
_audit_creation_method     'SHELXL-2018/3'
_database_code_depnum_ccdc_archive     'CCDC 1982099'
_chemical_name_systematic
;\
Diiodido{<i>N</i>,<i>N</i>',<i>N</i>'',<i>N</i>'''-[pyrazine-2,3,5,6-\
tetrayltetrakis(methylene)]tetrakis(<i>N</i>-methylaniline)-\
\k^3^<i>N</i>^2^,<i>N</i>^1^,<i>N</i>^6^}cadmium(II)
;
_chemical_name_common     ?
_chemical_formula_moiety     'C36 H40 Cd I2 N6'
_chemical_formula_sum     'C36 H40 Cd I2 N6'
_chemical_formula_iupac     '[Cd I2 (C36 H40 N6)]'
_chemical_formula_weight     922.94
_chemical_melting_point     ?
_space_group_crystal_system     monoclinic
_space_group_name_H-M_alt     'I 2/a'
_space_group_name_Hall     '-I 2ya'
loop_
    _space_group_symop_operation_xyz
    'x, y, z'
    '-x+1/2, y, -z'
    'x+1/2, y+1/2, z+1/2'
    '-x+1, y+1/2, -z+1/2'
    '-x, -y, -z'
    'x-1/2, -y, z'
    '-x+1/2, -y+1/2, -z+1/2'
    'x, -y+1/2, z+1/2'
_cell_length_a     12.8370(7)
_cell_length_b     20.1241(14)
_cell_length_c     15.2568(9)
_cell_angle_alpha     90
_cell_angle_beta     110.871(6)
_cell_angle_gamma     90
_cell_volume     3682.7(4)
_cell_formula_units_Z     4
_cell_measurement_reflns_used     5000
_cell_measurement_theta_min     1.65
_cell_measurement_theta_max     26.05
_cell_measurement_temperature     223(2)
_exptl_crystal_description     rod
_exptl_crystal_colour     green
_exptl_crystal_size_max     0.40
_exptl_crystal_size_mid     0.10
_exptl_crystal_size_min     0.10
_exptl_crystal_density_diffrn     1.665
_exptl_crystal_density_meas     ?
_exptl_crystal_density_method     ?
_exptl_crystal_F_000     1808
_exptl_absorpt_coefficient_mu     2.302
_exptl_absorpt_correction_type     multi-scan
_exptl_absorpt_process_details
;
(MULABS; Spek, 2009)
;
_exptl_absorpt_correction_T_min     0.961
_exptl_absorpt_correction_T_max     1.000
_diffrn_ambient_temperature     223(2)
_diffrn_radiation_type     MoK\a
_diffrn_radiation_wavelength     0.71073
_diffrn_radiation_source     'fine-focus sealed tube'
_diffrn_radiation_monochromator     'plane graphite'
_diffrn_measurement_device_type     'STOE IPDS 1'
_diffrn_measurement_device     '1 circle goniometer'
_diffrn_measurement_method     '\f rotation'
_diffrn_detector     'image plate'
_diffrn_detector_area_resol_mean     ?
_diffrn_reflns_number     14308
_diffrn_reflns_av_R_equivalents     0.0306
_diffrn_reflns_av_unetI/netI     0.0295
_diffrn_reflns_theta_min     1.977
_diffrn_reflns_theta_max     25.919
_diffrn_reflns_theta_full     25.242
_diffrn_measured_fraction_theta_max     0.992
_diffrn_measured_fraction_theta_full     0.999
_diffrn_reflns_limit_h_min     -15
_diffrn_reflns_limit_h_max     15
_diffrn_reflns_limit_k_min     -24
_diffrn_reflns_limit_k_max     24
_diffrn_reflns_limit_l_min     -18
_diffrn_reflns_limit_l_max     18
_refine_special_details     ?
_reflns_number_total     3566
_reflns_number_gt     2549
_reflns_threshold_expression     'I > 2\s(I)'
_refine_ls_structure_factor_coef     Fsqd
_refine_ls_matrix_type     full
_refine_ls_R_factor_all     0.0467
_refine_ls_R_factor_gt     0.0289
_refine_ls_wR_factor_gt     0.0674
_refine_ls_wR_factor_ref     0.0715
_refine_ls_goodness_of_fit_ref     0.953
_refine_ls_restrained_S_all     0.953
_refine_ls_number_reflns     3566
_refine_ls_number_parameters     207
_refine_ls_number_restraints     0
_refine_ls_hydrogen_treatment     constr
_refine_ls_weighting_scheme     calc
_refine_ls_weighting_details
                      'w=1/[\s^2^(Fo^2^)+(0.0409P)^2^] where P=(Fo^2^+2Fc^2^)/3'
_atom_sites_solution_hydrogens     geom
_atom_sites_solution_primary     direct
_atom_sites_solution_secondary     difmap
_refine_ls_shift/su_max     0.001
_refine_ls_shift/su_mean     0.000
_refine_diff_density_max     1.149
_refine_diff_density_min     -0.879
_refine_ls_extinction_method     none
_refine_ls_extinction_coef     .
loop_
    _atom_type_symbol
    _atom_type_description
    _atom_type_scat_dispersion_real
    _atom_type_scat_dispersion_imag
    _atom_type_scat_source
    'C' 'C' 0.0033 0.0016
                         'International Tables Vol C Tables 4.2.6.8 and 6.1.1.4'
    'H' 'H' 0.0000 0.0000
                         'International Tables Vol C Tables 4.2.6.8 and 6.1.1.4'
    'N' 'N' 0.0061 0.0033
                         'International Tables Vol C Tables 4.2.6.8 and 6.1.1.4'
    'Cd' 'Cd' -0.8075 1.2024
                         'International Tables Vol C Tables 4.2.6.8 and 6.1.1.4'
    'I' 'I' -0.4742 1.8119
                         'International Tables Vol C Tables 4.2.6.8 and 6.1.1.4'
_computing_data_collection
;
EXPOSE in IPDS-I (Stoe & Cie, 2004)
;
_computing_cell_refinement
;
CELL in IPDS-I (Stoe & Cie, 2004)
;
_computing_data_reduction
;
INTEGRATE in IPDS-I (Stoe & Cie, 2004)
;
_computing_structure_solution
;
SHELXS-97 (Sheldrick, 2008)
;
_computing_structure_refinement
;
SHELXL-2018/3 (Sheldrick, 2015)
;
_computing_molecular_graphics
;
Mercury (Macrae <i>et al.</i>,  2008)
;
_computing_publication_material
;
SHELXL-2018/3 (Sheldrick, 2015), PLATON (Spek, 2020) and
publcif (Westrip, 2010)
;
loop_
    _atom_site_type_symbol
    _atom_site_label
    _atom_site_fract_x
    _atom_site_fract_y
    _atom_site_fract_z
    _atom_site_U_iso_or_equiv
    _atom_site_adp_type
    _atom_site_calc_flag
    _atom_site_occupancy
    _atom_site_disorder_assembly
    _atom_site_disorder_group
    Cd Cd1 0.750000 0.06345(2) 0.000000 0.04883(11) Uani d 1 . .
    I I1 0.55787(2) 0.11927(2) -0.00131(2) 0.07922(12) Uani d 1 . .
    N N1 0.750000 -0.05058(17) 0.000000 0.0399(8) Uani d 1 . .
    N N2 0.6906(2) 0.01854(14) -0.17053(17) 0.0460(6) Uani d 1 . .
    N N3 0.7067(3) -0.26232(15) -0.15731(19) 0.0545(7) Uani d 1 . .
    N N4 0.750000 -0.18660(18) 0.000000 0.0423(8) Uani d 1 . .
    C C1 0.7472(2) -0.08374(16) -0.0768(2) 0.0410(7) Uani d 1 . .
    C C2 0.7432(3) -0.15288(16) -0.0772(2) 0.0417(7) Uani d 1 . .
    C C3 0.7572(3) -0.04292(16) -0.1562(2) 0.0476(8) Uani d 1 . .
    H H3A 0.835630 -0.031459 -0.142427 0.057 Uiso calc 1 . .
    H H3B 0.731715 -0.069302 -0.213986 0.057 Uiso calc 1 . .
    C C4 0.7161(3) 0.06601(18) -0.2319(2) 0.0513(8) Uani d 1 . .
    C C5 0.7873(3) 0.0528(2) -0.2792(3) 0.0655(10) Uani d 1 . .
    H H5 0.820979 0.010810 -0.273599 0.079 Uiso calc 1 . .
    C C6 0.8096(4) 0.1012(2) -0.3351(3) 0.0838(14) Uani d 1 . .
    H H6 0.858370 0.091568 -0.367010 0.101 Uiso calc 1 . .
    C C7 0.7617(4) 0.1625(3) -0.3441(4) 0.0881(14) Uani d 1 . .
    H H7 0.777532 0.195179 -0.381596 0.106 Uiso calc 1 . .
    C C8 0.6897(4) 0.1759(2) -0.2974(3) 0.0835(13) Uani d 1 . .
    H H8 0.655115 0.217760 -0.304226 0.100 Uiso calc 1 . .
    C C9 0.6677(3) 0.1284(2) -0.2406(3) 0.0674(11) Uani d 1 . .
    H H9 0.619914 0.138442 -0.207941 0.081 Uiso calc 1 . .
    C C10 0.5702(3) 0.0017(2) -0.2061(2) 0.0591(9) Uani d 1 . .
    H H10A 0.550377 -0.019190 -0.267217 0.089 Uiso calc 1 . .
    H H10B 0.526719 0.041903 -0.211542 0.089 Uiso calc 1 . .
    H H10C 0.554820 -0.028697 -0.162881 0.089 Uiso calc 1 . .
    C C11 0.7299(3) -0.19289(17) -0.1643(2) 0.0528(8) Uani d 1 . .
    H H11A 0.669076 -0.173622 -0.217143 0.063 Uiso calc 1 . .
    H H11B 0.798405 -0.188947 -0.178391 0.063 Uiso calc 1 . .
    C C12 0.7924(3) -0.30691(18) -0.1149(2) 0.0564(9) Uani d 1 . .
    C C13 0.7708(5) -0.3737(2) -0.1026(3) 0.0763(13) Uani d 1 . .
    H H13 0.696946 -0.389104 -0.121410 0.092 Uiso calc 1 . .
    C C14 0.8600(6) -0.4174(2) -0.0619(4) 0.0975(17) Uani d 1 . .
    H H14 0.844606 -0.462330 -0.054507 0.117 Uiso calc 1 . .
    C C15 0.9680(6) -0.3971(3) -0.0330(4) 0.1016(18) Uani d 1 . .
    H H15 1.026535 -0.427029 -0.004708 0.122 Uiso calc 1 . .
    C C16 0.9892(4) -0.3321(3) -0.0459(3) 0.0862(14) Uani d 1 . .
    H H16 1.063444 -0.317367 -0.027305 0.103 Uiso calc 1 . .
    C C17 0.9041(4) -0.2880(2) -0.0856(3) 0.0664(10) Uani d 1 . .
    H H17 0.921527 -0.243502 -0.093253 0.080 Uiso calc 1 . .
    C C18 0.5935(4) -0.2794(2) -0.1693(3) 0.0777(12) Uani d 1 . .
    H H18A 0.569896 -0.317068 -0.211386 0.117 Uiso calc 1 . .
    H H18B 0.545221 -0.241751 -0.195689 0.117 Uiso calc 1 . .
    H H18C 0.589042 -0.290749 -0.108965 0.117 Uiso calc 1 . .
loop_
    _atom_site_aniso_label
    _atom_site_aniso_U_11
    _atom_site_aniso_U_22
    _atom_site_aniso_U_33
    _atom_site_aniso_U_12
    _atom_site_aniso_U_13
    _atom_site_aniso_U_23
    Cd1 0.03359(17) 0.0483(2) 0.0628(2) 0.000 0.01500(15) 0.000
    I1 0.04735(16) 0.0918(2) 0.0946(2) 0.02423(13) 0.02050(14) -0.00291(16)
    N1 0.0377(19) 0.043(2) 0.0401(19) 0.000 0.0151(15) 0.000
    N2 0.0346(13) 0.0559(16) 0.0469(14) 0.0013(12) 0.0136(11) 0.0099(12)
    N3 0.0613(18) 0.0577(18) 0.0493(16) -0.0119(15) 0.0254(14) -0.0097(14)
    N4 0.049(2) 0.044(2) 0.0371(19) 0.000 0.0191(16) 0.000
    C1 0.0357(15) 0.0541(19) 0.0358(15) 0.0012(14) 0.0157(12) 0.0024(14)
    C2 0.0398(16) 0.0521(19) 0.0373(16) 0.0012(14) 0.0187(13) -0.0003(14)
    C3 0.0478(18) 0.0541(19) 0.0444(17) 0.0018(15) 0.0209(14) 0.0078(14)
    C4 0.0404(17) 0.059(2) 0.0513(18) -0.0002(15) 0.0118(14) 0.0126(16)
    C5 0.057(2) 0.076(3) 0.071(2) 0.0077(19) 0.0325(19) 0.024(2)
    C6 0.074(3) 0.098(3) 0.093(3) 0.013(3) 0.046(3) 0.040(3)
    C7 0.075(3) 0.094(3) 0.099(3) 0.003(3) 0.036(3) 0.045(3)
    C8 0.071(3) 0.070(3) 0.104(3) 0.010(2) 0.025(3) 0.033(3)
    C9 0.052(2) 0.068(2) 0.081(3) 0.0093(18) 0.023(2) 0.021(2)
    C10 0.0371(18) 0.077(3) 0.058(2) -0.0061(17) 0.0104(15) 0.0104(18)
    C11 0.068(2) 0.056(2) 0.0398(17) -0.0015(17) 0.0263(16) -0.0037(15)
    C12 0.080(3) 0.055(2) 0.0427(18) -0.0036(19) 0.0322(18) -0.0075(15)
    C13 0.113(4) 0.060(3) 0.064(2) -0.011(2) 0.041(3) -0.009(2)
    C14 0.161(6) 0.059(3) 0.084(3) 0.018(3) 0.058(4) 0.005(2)
    C15 0.126(5) 0.101(5) 0.088(4) 0.042(4) 0.051(4) 0.004(3)
    C16 0.084(3) 0.107(4) 0.074(3) 0.021(3) 0.035(2) -0.008(3)
    C17 0.076(3) 0.072(3) 0.058(2) 0.002(2) 0.032(2) -0.0091(19)
    C18 0.070(3) 0.094(3) 0.072(3) -0.023(2) 0.029(2) -0.011(2)
_geom_special_details
;
 All esds (except the esd in the dihedral angle between two l.s. planes)
 are estimated using the full covariance matrix.  The cell esds are taken
 into account individually in the estimation of esds in distances, angles
 and torsion angles; correlations between esds in cell parameters are only
 used when they are defined by crystal symmetry.  An approximate (isotropic)
 treatment of cell esds is used for estimating esds involving l.s. planes.
;
loop_
    _geom_bond_atom_site_label_1
    _geom_bond_atom_site_label_2
    _geom_bond_site_symmetry_2
    _geom_bond_distance
    _geom_bond_publ_flag
    Cd1 N1 . 2.295(3) y
    Cd1 N2 2_655 2.599(3) ?
    Cd1 N2 . 2.599(3) y
    Cd1 I1 2_655 2.7038(3) ?
    Cd1 I1 . 2.7038(3) y
    N1 C1 . 1.338(3) ?
    N1 C1 2_655 1.338(3) ?
    N2 C4 . 1.454(4) ?
    N2 C3 . 1.475(4) ?
    N2 C10 . 1.484(4) ?
    N3 C12 . 1.388(5) ?
    N3 C11 . 1.440(4) ?
    N3 C18 . 1.440(5) ?
    N4 C2 . 1.335(4) ?
    N4 C2 2_655 1.335(4) ?
    C1 C2 . 1.392(5) ?
    C1 C3 . 1.506(4) ?
    C2 C11 . 1.511(4) ?
    C3 H3A . 0.9800 ?
    C3 H3B . 0.9800 ?
    C4 C5 . 1.376(5) ?
    C4 C9 . 1.386(5) ?
    C5 C6 . 1.390(5) ?
    C5 H5 . 0.9400 ?
    C6 C7 . 1.363(7) ?
    C6 H6 . 0.9400 ?
    C7 C8 . 1.380(7) ?
    C7 H7 . 0.9400 ?
    C8 C9 . 1.386(6) ?
    C8 H8 . 0.9400 ?
    C9 H9 . 0.9400 ?
    C10 H10A . 0.9700 ?
    C10 H10B . 0.9700 ?
    C10 H10C . 0.9700 ?
    C11 H11A . 0.9800 ?
    C11 H11B . 0.9800 ?
    C12 C17 . 1.394(6) ?
    C12 C13 . 1.398(5) ?
    C13 C14 . 1.402(7) ?
    C13 H13 . 0.9400 ?
    C14 C15 . 1.360(9) ?
    C14 H14 . 0.9400 ?
    C15 C16 . 1.364(8) ?
    C15 H15 . 0.9400 ?
    C16 C17 . 1.370(6) ?
    C16 H16 . 0.9400 ?
    C17 H17 . 0.9400 ?
    C18 H18A . 0.9700 ?
    C18 H18B . 0.9700 ?
    C18 H18C . 0.9700 ?
loop_
    _geom_angle_atom_site_label_1
    _geom_angle_atom_site_label_2
    _geom_angle_atom_site_label_3
    _geom_angle_site_symmetry_1
    _geom_angle_site_symmetry_3
    _geom_angle
    _geom_angle_publ_flag
    N1 Cd1 N2 . 2_655 69.65(6) ?
    N1 Cd1 N2 . . 69.65(6) y
    N2 Cd1 N2 2_655 . 139.31(12) y
    N1 Cd1 I1 . 2_655 114.551(10) ?
    N2 Cd1 I1 2_655 2_655 101.29(6) ?
    N1 Cd1 I1 . . 114.551(10) y
    N2 Cd1 I1 2_655 . 95.35(6) ?
    N2 Cd1 I1 . 2_655 95.35(6) y
    N2 Cd1 I1 . . 101.29(6) y
    I1 Cd1 I1 2_655 . 130.90(2) y
    C1 N1 C1 . 2_655 120.2(4) ?
    C1 N1 Cd1 . . 119.92(19) ?
    C1 N1 Cd1 2_655 . 119.92(19) ?
    C4 N2 C3 . . 113.3(3) ?
    C4 N2 C10 . . 111.0(2) ?
    C3 N2 C10 . . 109.6(3) ?
    C4 N2 Cd1 . . 111.3(2) ?
    C3 N2 Cd1 . . 101.28(17) ?
    C10 N2 Cd1 . . 110.0(2) ?
    C12 N3 C11 . . 120.8(3) ?
    C12 N3 C18 . . 120.1(3) ?
    C11 N3 C18 . . 116.6(3) ?
    C2 N4 C2 . 2_655 118.9(4) ?
    N1 C1 C2 . . 119.5(3) ?
    N1 C1 C3 . . 116.7(3) ?
    C2 C1 C3 . . 123.7(3) ?
    N4 C2 C1 . . 120.9(3) ?
    N4 C2 C11 . . 117.2(3) ?
    C1 C2 C11 . . 121.9(3) ?
    N2 C3 C1 . . 111.4(3) ?
    N2 C3 H3A . . 109.3 ?
    C1 C3 H3A . . 109.3 ?
    N2 C3 H3B . . 109.3 ?
    C1 C3 H3B . . 109.3 ?
    H3A C3 H3B . . 108.0 ?
    C5 C4 C9 . . 118.9(3) ?
    C5 C4 N2 . . 123.7(3) ?
    C9 C4 N2 . . 117.4(3) ?
    C4 C5 C6 . . 120.5(4) ?
    C4 C5 H5 . . 119.8 ?
    C6 C5 H5 . . 119.8 ?
    C7 C6 C5 . . 120.7(4) ?
    C7 C6 H6 . . 119.6 ?
    C5 C6 H6 . . 119.6 ?
    C6 C7 C8 . . 119.1(4) ?
    C6 C7 H7 . . 120.5 ?
    C8 C7 H7 . . 120.5 ?
    C7 C8 C9 . . 120.7(4) ?
    C7 C8 H8 . . 119.6 ?
    C9 C8 H8 . . 119.6 ?
    C8 C9 C4 . . 120.1(4) ?
    C8 C9 H9 . . 120.0 ?
    C4 C9 H9 . . 120.0 ?
    N2 C10 H10A . . 109.5 ?
    N2 C10 H10B . . 109.5 ?
    H10A C10 H10B . . 109.5 ?
    N2 C10 H10C . . 109.5 ?
    H10A C10 H10C . . 109.5 ?
    H10B C10 H10C . . 109.5 ?
    N3 C11 C2 . . 114.4(3) ?
    N3 C11 H11A . . 108.7 ?
    C2 C11 H11A . . 108.7 ?
    N3 C11 H11B . . 108.7 ?
    C2 C11 H11B . . 108.7 ?
    H11A C11 H11B . . 107.6 ?
    N3 C12 C17 . . 121.8(3) ?
    N3 C12 C13 . . 121.4(4) ?
    C17 C12 C13 . . 116.8(4) ?
    C12 C13 C14 . . 119.6(5) ?
    C12 C13 H13 . . 120.2 ?
    C14 C13 H13 . . 120.2 ?
    C15 C14 C13 . . 122.1(5) ?
    C15 C14 H14 . . 118.9 ?
    C13 C14 H14 . . 118.9 ?
    C14 C15 C16 . . 118.4(5) ?
    C14 C15 H15 . . 120.8 ?
    C16 C15 H15 . . 120.8 ?
    C15 C16 C17 . . 121.0(5) ?
    C15 C16 H16 . . 119.5 ?
    C17 C16 H16 . . 119.5 ?
    C16 C17 C12 . . 122.1(4) ?
    C16 C17 H17 . . 118.9 ?
    C12 C17 H17 . . 118.9 ?
    N3 C18 H18A . . 109.5 ?
    N3 C18 H18B . . 109.5 ?
    H18A C18 H18B . . 109.5 ?
    N3 C18 H18C . . 109.5 ?
    H18A C18 H18C . . 109.5 ?
    H18B C18 H18C . . 109.5 ?
loop_
    _geom_torsion_atom_site_label_1
    _geom_torsion_atom_site_label_2
    _geom_torsion_atom_site_label_3
    _geom_torsion_atom_site_label_4
    _geom_torsion_site_symmetry_1
    _geom_torsion_site_symmetry_2
    _geom_torsion_site_symmetry_3
    _geom_torsion_site_symmetry_4
    _geom_torsion
    _geom_torsion_publ_flag
    C1 N1 C1 C2 2_655 . . . 2.3(2) ?
    Cd1 N1 C1 C2 . . . . -177.7(2) ?
    C1 N1 C1 C3 2_655 . . . -173.3(3) ?
    Cd1 N1 C1 C3 . . . . 6.7(3) ?
    C2 N4 C2 C1 2_655 . . . 2.3(2) ?
    C2 N4 C2 C11 2_655 . . . -177.0(3) ?
    N1 C1 C2 N4 . . . . -4.7(4) ?
    C3 C1 C2 N4 . . . . 170.6(3) ?
    N1 C1 C2 C11 . . . . 174.6(3) ?
    C3 C1 C2 C11 . . . . -10.1(5) ?
    C4 N2 C3 C1 . . . . 167.5(3) ?
    C10 N2 C3 C1 . . . . -68.0(3) ?
    Cd1 N2 C3 C1 . . . . 48.2(3) ?
    N1 C1 C3 N2 . . . . -41.9(4) ?
    C2 C1 C3 N2 . . . . 142.8(3) ?
    C3 N2 C4 C5 . . . . 5.8(4) ?
    C10 N2 C4 C5 . . . . -118.0(4) ?
    Cd1 N2 C4 C5 . . . . 119.1(3) ?
    C3 N2 C4 C9 . . . . -172.4(3) ?
    C10 N2 C4 C9 . . . . 63.8(4) ?
    Cd1 N2 C4 C9 . . . . -59.1(3) ?
    C9 C4 C5 C6 . . . . -0.3(6) ?
    N2 C4 C5 C6 . . . . -178.5(4) ?
    C4 C5 C6 C7 . . . . 0.0(7) ?
    C5 C6 C7 C8 . . . . -0.5(8) ?
    C6 C7 C8 C9 . . . . 1.2(7) ?
    C7 C8 C9 C4 . . . . -1.6(7) ?
    C5 C4 C9 C8 . . . . 1.1(6) ?
    N2 C4 C9 C8 . . . . 179.4(4) ?
    C12 N3 C11 C2 . . . . -82.7(4) ?
    C18 N3 C11 C2 . . . . 79.2(4) ?
    N4 C2 C11 N3 . . . . 10.3(4) ?
    C1 C2 C11 N3 . . . . -169.0(3) ?
    C11 N3 C12 C17 . . . . -6.2(5) ?
    C18 N3 C12 C17 . . . . -167.4(3) ?
    C11 N3 C12 C13 . . . . 176.2(3) ?
    C18 N3 C12 C13 . . . . 15.0(5) ?
    N3 C12 C13 C14 . . . . 178.1(4) ?
    C17 C12 C13 C14 . . . . 0.3(6) ?
    C12 C13 C14 C15 . . . . 0.6(7) ?
    C13 C14 C15 C16 . . . . -1.3(8) ?
    C14 C15 C16 C17 . . . . 1.2(8) ?
    C15 C16 C17 C12 . . . . -0.3(7) ?
    N3 C12 C17 C16 . . . . -178.2(3) ?
    C13 C12 C17 C16 . . . . -0.5(5) ?
loop_
    _geom_hbond_atom_site_label_D
    _geom_hbond_atom_site_label_H
    _geom_hbond_atom_site_label_A
    _geom_hbond_site_symmetry_A
    _geom_hbond_distance_DH
    _geom_hbond_distance_HA
    _geom_hbond_distance_DA
    _geom_hbond_angle_DHA
    C18 H18<i>C</i> C<i>g</i>5 2_655 0.97 2.95 3.896(5) 165
    C17 H17 I1 6_655 0.94 3.09 3.907(4) 147
    Cd1 I1 C<i>g</i> 5_655 2.7038(3) 3.9593(12) 6.5131(12) 155.19(3)
    Cd1 I1 C<i>g</i>3 6_555 2.7038(3) 3.9593(12) 6.5131(12) 155.19(3)
_shelx_space_group_comment
;
The symmetry employed for this shelxl refinement is uniquely defined
by the following loop, which should always be used as a source of
symmetry information in preference to the above space-group names.
They are only intended as comments.
;
_shelx_estimated_absorpt_T_min     ?
_shelx_estimated_absorpt_T_max     ?
_shelx_hkl_file
;
 -15   0   3    0.51   12.85
  15   0  -3    0.43   12.76
 -15   0   5    0.32   15.71
  15   0  -5    0.68   15.66
  15   0  -7    0.52   26.94
  15   1  -2   36.93   13.62
  15  -1  -2   46.26   13.40
  15  -1  -2   39.19   16.40
 -15   1   2   40.49   16.37
 -15  -1   2   36.74   13.56
 -15   1   4   34.12   19.07
  15   1  -4   49.89   16.15
  15  -1  -4   39.72   16.35
 -15  -1   4   36.96   16.25
  15  -1  -4   36.15   16.51
  15   1  -6   76.50   17.03
 -15  -1   6   82.79   19.32
 -15  -1   8   32.36   21.02
  15   1  -8   39.18   20.95
  15  -2  -3  141.98   17.95
  15   2  -3  138.70   14.73
  15  -2  -3  148.30   18.06
 -15  -2   3  125.87   17.63
 -15   2   3  133.16   18.19
 -15  -2   5  181.91   18.42
  15   2  -5  196.56   15.42
 -15  -2   7  151.28   18.17
  15   2  -7  162.87   17.97
 -15  -2   9  141.78   21.04
  15   2  -9  148.23   20.98
 -15  -2  11   53.78   21.80
 -15  -2  11   55.38   21.64
 -15   3   2  180.26   18.53
  15  -3  -2  165.82   18.64
 -15  -3   2  166.45   15.00
  15  -3  -2  180.50   18.70
  15   3  -2  186.40   14.96
 -15  -3   4  164.49   18.01
  15   3  -4  180.85   14.91
  15  -3  -4  173.56   29.98
  15  -3  -4  183.23   26.77
  15   3  -6  215.32   15.54
 -15  -3   6  208.57   15.80
 -15  -3   8  162.26   15.29
  15   3  -8  154.56   18.20
  15   3 -10  118.53   17.79
 -15  -3  10  118.20   18.05
 -15  -3  10  117.92   17.97
  15  -4  -3   80.01   22.09
  15  -4  -3   89.53   22.46
  15   4  -3   87.03   13.92
 -15  -4   3   78.04   14.19
 -15  -4   5   90.85   14.07
  15   4  -5   89.87   16.87
  15   4  -7   92.56   14.02
 -15  -4   7   81.87   14.16
  15   4  -9   75.88   14.00
 -15  -4   9   77.47   16.85
  15   5  -4   10.60   12.80
 -15  -5   4   12.10   12.90
  15   5  -6   12.49   15.70
 -15  -5   6   14.79   12.79
  15   5  -8    7.01   15.76
 -15  -5   8   10.84   12.94
 -15  -5  10    6.60   15.83
  15   5 -10    8.63   15.83
  15   6  -5    5.01   12.79
 -15  -6   5    6.55   12.76
  15   6  -7    6.79   12.78
 -15  -6   7   10.70   15.68
  15   6  -9    2.59   12.91
 -15  -6   9    4.30   12.79
 -15  -7   6   32.86   13.55
  15   7  -6   32.16   13.30
  15   7  -8   23.63   13.24
 -14   0   2   31.51   12.86
  14   0  -2   33.34   15.75
  14   0  -4    2.42   12.67
 -14   0   4    4.71   10.31
  14   0  -6   23.48   13.09
 -14   0   6   20.10   14.79
 -14   1   1   29.92   12.96
 -14  -1   1   32.10   12.98
  14  -1  -1   40.21   12.79
  14   1  -1   36.02   12.97
  14   1  -3   34.12   12.83
  14  -1  -3   33.42   12.89
 -14  -1   3   32.55   12.78
 -14   1   3   31.08   12.84
 -14   1   5   27.77   15.22
  14  -1  -5   29.39   15.13
  14   1  -5   26.89   13.12
 -14  -1   5   26.52   13.09
  14   1  -7    9.51   12.79
 -14  -1   7    7.85   12.82
 -14  -1   9    6.32   17.95
 -14  -1   9    7.85   19.92
  14   1  -9    6.32   19.77
 -14  -1  11   27.29   22.09
 -14  -1  11   23.43   22.18
 -14  -1  13   21.80   18.80
 -14  -1  13   23.48   20.36
  14   2  -2   44.89   13.05
  14  -2  -2   40.95   13.02
 -14  -2   2   46.59   12.93
  14  -2  -2   38.50   15.78
 -14   2   2   37.41   13.10
  14   2  -4   45.92   11.11
  14  -2  -4   48.74   16.20
  14  -2  -4   44.76   14.49
 -14  -2   4   46.57   12.15
 -14   2   4   47.93   17.89
 -14  -2   6   73.35   13.78
  14   2  -6   78.97   13.68
 -14  -2   8   14.38   14.66
  14   2  -8   14.89   13.77
  14   2 -10   17.79   15.75
 -14  -2  10   13.98   15.62
 -14  -2  10   16.36   15.79
 -14  -2  12   29.13   16.02
 -14  -2  12   29.14   16.23
  14  -3  -1   19.36   15.76
 -14   3   1   18.73   15.82
 -14  -3   1   20.13   13.03
  14  -3  -1   25.58   12.82
  14   3  -1   10.63   12.97
  14  -3  -3   34.98   15.97
 -14   3   3   29.95   16.12
  14   3  -3   26.19   12.96
 -14  -3   3   29.65   13.09
  14  -3  -3   34.06   15.89
 -14  -3   5   66.07   14.48
  14   3  -5   66.35   14.48
  14   3  -7   69.07   14.52
 -14  -3   7   60.90   15.35
 -14  -3   9   25.28   12.59
  14   3  -9   25.02   12.65
 -14  -3  11   50.29   16.42
 -14  -3  11   62.09   16.26
  14   3 -11   58.62   13.69
 -14  -3  13    7.07   12.81
 -14  -3  13    3.94   12.94
  14  -4  -2   14.37   15.77
  14   4  -2   14.99    9.20
  14  -4  -2   19.63   15.75
 -14  -4   2   17.04   12.90
  14   4  -4   29.02   12.87
 -14  -4   4   38.63   15.77
 -14  -4   6   35.04   13.11
  14   4  -6   35.93   12.97
 -14  -4   8   29.89   12.94
  14   4  -8   33.47   12.84
 -14  -4  10   19.44   12.73
  14   4 -10   22.13   15.66
 -14  -4  12   15.60   15.76
 -14  -4  12   12.75   15.94
  14   4 -12   11.19   12.98
 -14  -5   1    2.84   13.06
  14  -5  -1   11.16   15.54
  14   5  -1   12.15   12.65
  14  -5  -1    3.35   15.65
  14  -5  -3    0.23   19.68
  14   5  -3   -6.14   12.67
  14  -5  -3    0.19   20.03
 -14  -5   3    5.67   12.66
  14   5  -5    0.81   12.36
 -14  -5   5    2.62   12.50
  14   5  -7    1.32   15.49
 -14  -5   7    1.06   12.51
  14   5  -9    1.81   12.74
 -14  -5   9    4.32   15.37
 -14  -5  11    2.14   12.79
  14   5 -11    1.95   15.68
  14   5 -13   -2.69   16.01
 -14  -5  13    4.52   13.20
 -14  -5  13    5.04   12.91
 -14  -6   2   56.29   13.52
  14  -6  -2   61.94   16.54
  14  -6  -2   62.90   19.17
  14   6  -2   62.95   13.32
 -14  -6   4   54.81   13.26
  14   6  -4   52.34   13.25
 -14  -6   6   50.62   13.23
  14   6  -6   61.01   13.23
 -14  -6   8   33.88   12.95
  14   6  -8   31.26   12.99
  14   6 -10   40.55   13.39
 -14  -6  10   45.68   13.26
  14   6 -12   14.73   12.99
 -14  -6  12   12.07   13.20
 -14  -6  12   14.57   13.05
 -14  -7   1  155.23   14.33
  14  -7  -1  152.14   17.99
  14   7  -1  130.21   10.80
  14  -7  -1  153.76   18.17
 -14  -7   3  120.58   10.69
  14   7  -3  132.92   14.05
  14   7  -5  154.35   13.85
 -14  -7   5  136.27   14.21
 -14  -7   7  165.81   14.48
  14   7  -7  152.04   17.15
  14   7  -9  107.64   13.89
 -14  -7   9   96.19   16.83
 -14  -7  11   52.49   13.66
  14   7 -11   60.62   13.40
  14   8  -2  205.50   14.62
 -14  -8   2  180.25   14.89
  14  -8  -2  197.33   27.27
  14  -8  -2  213.33   29.11
  14   8  -4  103.35   13.92
 -14  -8   4   99.28   13.98
 -14  -8   6  206.50   14.62
  14   8  -6  190.49   14.85
 -14  -8   8  123.84   14.03
  14   8  -8  115.52   14.17
 -14  -8  10   92.24   13.89
  14   8 -10   92.87   13.98
  14   9  -3   48.53   13.53
 -14  -9   3   64.19   13.50
  14   9  -5   78.41   13.40
 -14  -9   5   85.27   13.72
  14   9  -7   59.98   13.35
 -14  -9   7   52.74   13.23
 -14  -9   9   34.15    9.68
  14   9  -9   41.57   13.35
  14  10  -4   -1.19   12.91
 -14 -10   4    4.35   12.82
  14  10  -6    8.02   12.82
 -14 -10   6    7.85   12.84
  14  10  -8   -2.49   12.77
 -14 -10   8   -3.32   12.96
 -14 -11   5   -1.95   12.98
  14  11  -5   -3.78   13.00
  14  11  -7    8.37    9.25
 -14 -11   7    8.18   13.05
 -13   0   1    1.92   10.26
  13   0  -1    2.45   10.29
  13   0  -3    1.91   12.57
 -13   0   3    1.24   12.41
 -13   0   5   -0.52   12.51
  13   0  -5    0.42   12.45
  13   0  -7    1.77   14.45
 -13   0   7   -1.09   14.47
 -13   0   9   -0.67   19.07
 -13   0   9    0.68   19.11
 -13   0  11    0.46   17.84
 -13   0  11   -0.84   19.04
 -13   0  13   -3.67   17.94
 -13   0  13   -4.67   17.76
 -13   0  15   -1.25   18.16
 -13   0  15    3.34   15.70
  13  -1  -2  103.51   13.78
 -13  -1   2   95.08   13.61
 -13   1   2   90.01   13.91
  13   1  -2  108.39   11.38
 -13  -1   4   75.35   11.40
  13  -1  -4   83.32   13.70
  13   1  -4   89.31   13.43
 -13   1   4   73.36   13.68
  13   1  -6   22.54   12.82
  13  -1  -6   25.88   18.30
 -13   1   6   22.52   16.88
 -13  -1   6   27.84   12.91
  13   1  -8   18.95   13.21
 -13  -1   8   25.08   14.86
  13   1 -10   17.33   12.93
 -13  -1  10   13.74   12.87
 -13  -1  10   14.26   14.85
 -13  -1  12   27.49   15.61
 -13  -1  12   25.32   15.67
 -13   1  14   18.75   22.34
 -13  -1  14   18.82   16.06
 -13   1  14   21.84   20.20
 -13  -1  14   20.95   15.89
  13  -2  -1  148.71   12.18
 -13  -2   1  137.56   12.02
 -13   2   1  143.29   12.32
  13   2  -1  150.02   12.00
  13  -2  -1  154.01   12.30
  13  -2  -3  124.45   14.43
  13  -2  -3  128.21   14.60
 -13  -2   3  126.70   14.03
 -13   2   3  122.85   14.54
  13   2  -3  126.32   11.77
  13  -2  -5   65.57   19.30
 -13  -2   5   72.80   13.47
  13   2  -5   63.34   11.07
 -13   2   5   68.97   19.54
  13  -2  -5   72.84   17.98
 -13  -2   7   79.82   13.65
  13   2  -7   72.44   11.50
  13   2  -9   20.06   10.65
 -13  -2   9   18.59   12.85
  13   2 -11   38.31   13.30
 -13  -2  11   33.70   13.30
 -13  -2  11   31.99   13.27
 -13  -2  13   27.20   15.83
 -13  -2  13   27.14   15.87
 -13   2  15    9.59   24.03
 -13  -2  15   14.64   15.89
 -13   2  15   12.55   23.81
 -13  -2  15   13.15   12.89
 -13  -3   2   13.83   10.61
  13  -3  -2   16.88   10.68
  13  -3  -2   17.63   12.94
 -13   3   2   10.91   13.02
  13   3  -2   22.08   10.41
  13  -3  -4   19.72   15.01
  13   3  -4   25.75   10.54
 -13  -3   4   23.52   10.53
  13  -3  -4   19.76   14.97
  13   3  -6   14.51   10.44
 -13  -3   6   15.45   12.70
 -13  -3   8   14.69   10.54
  13   3  -8   12.33   10.63
  13   3 -10   -0.12   12.72
 -13  -3  10   -0.07   12.61
  13   3 -12    4.80   15.42
 -13  -3  12    1.64   12.74
 -13  -3  12    0.95   15.59
 -13  -3  14    2.44   12.91
 -13  -3  14    1.75   15.92
 -13   4   1   50.44   13.30
 -13  -4   1   41.73   10.99
  13  -4  -1   45.23   11.13
  13   4  -1   39.75   10.88
  13  -4  -1   48.57   11.12
  13  -4  -3   43.29   13.54
 -13  -4   3   39.47   10.78
  13  -4  -3   38.96   15.31
  13   4  -3   48.26   10.78
 -13  -4   5   35.43   10.67
  13   4  -5   37.06   10.91
 -13  -4   7   66.35   11.09
  13   4  -7   65.39   11.21
 -13  -4   9   68.61   11.39
  13   4  -9   70.38   11.30
 -13  -4  11    7.00   13.87
  13   4 -11    3.92   10.67
 -13  -4  11    5.06   14.00
  13   4 -13    2.48   12.78
 -13  -4  13    0.62   12.88
 -13  -4  13    4.16   12.78
 -13  -5   2  353.83   13.95
  13   5  -2  353.63   13.93
  13  -5  -2  335.31   18.36
  13  -5  -2  364.79   18.49
  13   5  -4  252.07   13.13
 -13  -5   4  246.79   13.04
 -13  -5   6  250.77   13.11
  13   5  -6  259.19   13.12
 -13  -5   8  124.75   14.40
  13   5  -8  130.54   14.33
 -13  -5  10  112.10   12.13
  13   5 -10  120.86   11.98
 -13  -5  12   48.91   13.56
 -13  -5  12   48.85   13.37
  13   5 -12   48.35   16.12
 -13  -5  14   41.53   13.56
 -13  -5  14   34.46   13.56
  13   5 -14   39.03   13.40
 -13  -6   1  291.99   11.17
  13  -6  -1  300.91   17.79
  13  -6  -1  315.09   17.25
  13   6  -1  276.08   10.87
 -13  -6   3  416.06   14.75
  13  -6  -3  430.21   36.91
  13   6  -3  452.64   14.67
  13   6  -5  392.86   14.24
 -13  -6   5  372.75   14.24
  13   6  -7  184.81   12.63
 -13  -6   7  184.64   12.65
 -13  -6   9  205.62   12.87
  13   6  -9  194.93   13.13
  13   6 -11  211.59   15.11
 -13  -6  11  211.05   14.92
 -13  -6  13   57.36   16.54
  13   6 -13   55.60   13.67
 -13  -6  13   49.99   13.66
  13  -7  -2  236.27   19.81
  13   7  -2  229.63   13.08
 -13  -7   2  228.41   10.40
  13  -7  -2  262.32   19.87
  13   7  -4  194.03   12.73
 -13  -7   4  198.43   12.65
 -13  -7   6  217.95   13.02
  13   7  -6  227.68   12.85
 -13  -7   8  164.87   12.34
  13   7  -8  147.92   12.43
  13   7 -10  158.81   14.32
 -13  -7  10  159.29   14.40
 -13  -7  12   28.96   13.38
  13   7 -12   32.31   13.40
 -13  -7  14    4.91   13.34
  13   7 -14   11.58   13.21
 -13  -8   1   -2.47   12.91
  13   8  -1    8.20   12.72
  13  -8  -1    7.01   15.54
  13  -8  -1    2.82   15.54
  13   8  -3   23.45   10.68
 -13  -8   3   22.68   10.66
  13   8  -5   16.90   10.82
 -13  -8   5   23.63   10.70
  13   8  -7    0.13   10.60
 -13  -8   7    8.37   10.48
  13   8  -9   26.23    9.29
 -13  -8   9   17.64   13.13
  13   8 -11    4.85   13.04
 -13  -8  11   -1.73   13.15
  13   8 -13    3.46   13.12
 -13  -8  13   -0.88   13.21
 -13  -8  13    1.42   13.06
  13  -9  -2   65.99   23.37
  13  -9  -2   65.31   23.68
  13   9  -2   70.37   13.35
 -13  -9   2   62.92   13.52
 -13  -9   4   45.18    9.53
  13   9  -4   40.01   13.13
 -13  -9   6   90.74    9.95
  13   9  -6   84.87   12.55
 -13  -9   8   25.91   13.01
  13   9  -8   30.32   13.02
  13   9 -10   18.84   13.12
 -13  -9  10   13.75   13.30
  13   9 -12    2.71    9.22
 -13  -9  12    9.57   12.94
 -13 -10   1  195.64   14.55
  13 -10  -1  185.09   18.73
  13 -10  -1  190.13   18.92
  13  10  -1  177.24   14.36
  13  10  -3  261.23   14.90
 -13 -10   3  269.47   15.04
 -13 -10   5  256.01   14.68
  13  10  -5  239.53   14.78
  13  10  -7  261.39   15.08
 -13 -10   7  275.03   15.09
  13  10  -9  130.47   14.02
 -13 -10   9  113.94   14.31
  13  10 -11   89.86   13.70
 -13 -10  11   84.05   13.83
 -13 -11   2  337.49   15.63
  13  11  -2  322.27   15.49
 -13 -11   4  181.33   14.61
  13  11  -4  188.40   14.50
  13  11  -6  339.39   12.79
 -13 -11   6  398.64   16.17
 -13 -11   8  254.62   11.98
  13  11  -8  252.51   15.34
 -13 -11  10  119.70   14.32
  13  11 -10  119.15   14.27
 -13 -12   1  135.24   14.17
  13 -12  -1  130.03   20.69
  13  12  -1  128.50   13.92
  13 -12  -1  121.80   18.11
 -13 -12   3  104.85   13.77
  13  12  -3   93.86   13.81
  13  12  -5  104.13   10.27
 -13 -12   5  111.82   13.83
  13  12  -7  127.95   10.64
 -13 -12   7  130.06   10.57
  13  12  -9  114.17   14.02
 -13 -12   9  106.63   10.61
  13  13  -4    1.80   12.89
 -13 -13   4    3.21   13.02
 -13 -13   6    0.80    9.18
  13  13  -6    4.71    9.03
 -13 -13   8   15.60   13.04
  13  13  -8   13.11   13.02
  12   0  -2   88.39   11.18
 -12   0   2   79.58   11.16
  12   0  -4   56.82   10.80
 -12   0   4   54.00   10.91
  12   0  -6   71.37   13.67
 -12   0   6   74.36   13.78
 -12   0   8    1.27   14.27
  12   0  -8    0.32   14.28
 -12   0   8    1.92   14.21
 -12   0  10   62.99   15.55
 -12   0  10   61.75   15.65
 -12   0  12   59.37   15.49
 -12   0  12   62.41   13.64
 -12   0  14   39.66   15.86
 -12   0  14   34.99   16.03
 -12   0  16   24.04   16.45
 -12   0  16   43.07   16.10
  12   1  -1   75.47   10.93
 -12  -1   1   69.26   10.87
 -12   1   1   73.25   11.03
  12  -1  -1   74.43   10.93
  12  -1  -3   20.01   10.49
  12   1  -3   23.78   10.34
 -12  -1   3   25.79   10.29
 -12   1   3   23.84   12.55
 -12  -1   5   62.42   13.21
 -12   1   5   62.01   15.32
  12  -1  -5   62.31   15.14
  12   1  -5   66.35   13.01
  12  -1  -7    6.20   21.19
  12   1  -7    6.36   12.32
 -12  -1   7    4.98   12.49
 -12  -1   9   21.42   14.75
  12   1  -9   23.90   12.88
 -12  -1   9   25.25   12.66
 -12  -1  11   33.47   10.81
 -12   1  11   32.11   19.98
 -12  -1  11   27.65   12.95
 -12   1  11   31.70   18.71
 -12   1  13   33.34   15.27
 -12  -1  13   33.51   13.15
 -12  -1  13   33.01   10.83
 -12   1  13   35.92   15.21
 -12   1  15   21.76   16.14
 -12  -1  15   14.01   13.10
 -12  -1  15   19.74   12.97
 -12   1  15   21.42   15.99
 -12   2   2   13.01   10.17
 -12  -2   2   18.58   10.20
  12  -2  -2   10.70   10.33
  12   2  -2   14.40   10.23
 -12  -2   4   13.75   10.30
  12   2  -4   13.48   12.44
 -12   2   4   12.42   12.58
  12  -2  -4   18.53   12.53
  12   2  -6   76.17   11.11
 -12  -2   6   80.85   13.36
  12   2  -8    4.62   10.22
 -12  -2   8    8.37   10.10
 -12  -2  10   51.23   11.06
  12   2 -10   52.73   13.26
 -12  -2  10   54.09   13.29
 -12  -2  12   14.31   10.46
 -12  -2  12   10.35   10.36
 -12   2  14    3.81   15.44
 -12  -2  14   -4.86   15.53
 -12   2  14    4.93   17.78
 -12  -2  14    0.90   15.63
 -12   2  16    4.17   13.11
 -12  -2  16    7.98   12.94
 -12   2  16    2.09   16.15
 -12  -2  16   10.69   12.89
 -12  -3   1   30.46   10.31
 -12   3   1   25.40   10.42
  12  -3  -1   23.15   12.71
  12   3  -1   30.96   10.23
  12  -3  -1   30.17   10.44
  12   3  -3   12.25   10.13
  12  -3  -3   11.39   12.41
 -12   3   3   11.35   12.43
  12  -3  -3   15.03   12.47
 -12  -3   3    9.33   10.31
 -12  -3   5  117.43   13.69
  12   3  -5  126.70   11.70
 -12  -3   7   18.91   10.20
  12   3  -7   14.71   10.34
 -12  -3   9    9.43   10.26
  12   3  -9    5.38   10.27
 -12  -3  11   26.34   10.62
 -12  -3  11   27.77   12.92
  12   3 -11   31.13   10.69
 -12  -3  13    2.65   12.46
 -12  -3  13    2.39   10.25
 -12   3  15    5.34   18.11
 -12  -3  15   -0.34   12.82
 -12  -3  15    1.02   15.62
 -12   3  15    3.05   17.89
  12  -4  -2   23.81   12.70
 -12   4   2   22.64   12.88
  12   4  -2   21.68   10.23
 -12  -4   2   20.99   10.38
  12  -4  -2   26.99   12.71
  12   4  -4   33.51   10.44
 -12  -4   4   30.57   10.54
  12   4  -6   46.49   10.52
 -12  -4   6   45.95   10.56
  12   4  -8    1.69   10.17
 -12  -4   8    4.04   10.04
  12   4 -10   33.77   10.67
 -12  -4  10   36.49   10.74
  12   4 -12    2.27   12.60
 -12  -4  12   -4.33   12.63
 -12  -4  12   -0.04   10.30
 -12  -4  14   -0.82   12.62
 -12  -4  14   -0.95   12.53
 -12  -4  16    1.24   12.92
 -12  -5   1    3.44   10.19
  12  -5  -1    1.61   12.41
  12  -5  -1    2.20   12.42
  12   5  -1   -1.13   10.18
  12  -5  -3    3.25   15.83
 -12  -5   3    2.79   10.12
  12  -5  -3    0.99   14.38
  12   5  -3    2.94   10.09
  12   5  -5   18.23   10.27
 -12  -5   5   22.30   10.35
  12   5  -7   15.69   12.62
 -12  -5   7   26.08   10.20
 -12  -5   9   30.42   10.54
  12   5  -9   30.31   10.56
  12   5 -11   -5.98   10.43
 -12  -5  11    1.35   10.36
 -12  -5  13    6.31   15.32
 -12  -5  13    4.67   12.40
  12   5 -13    7.28   12.48
 -12  -5  15    3.59   12.72
 -12  -5  15    6.70   12.54
  12  -6  -2    0.20   14.45
 -12  -6   2   -0.57   10.10
  12   6  -2   -1.37   10.25
  12  -6  -2    1.92   12.39
  12   6  -4    1.40   10.07
 -12  -6   4    2.55   10.01
  12   6  -6    3.76   10.05
 -12  -6   6    3.47    9.95
 -12  -6   8    0.38   10.06
  12   6  -8   -3.70   10.22
 -12  -6  10   18.48   10.41
  12   6 -10   14.27   10.44
 -12  -6  12   -0.48   10.47
  12   6 -12    3.79    7.48
 -12  -6  12    1.03   10.33
 -12  -6  14   12.40   12.53
  12   6 -14    0.09   12.50
 -12  -6  14    0.62   12.77
 -12  -7   1   94.66   11.27
  12   7  -1   89.05    8.28
  12  -7  -1   97.18   11.71
  12  -7  -1   92.16   14.15
 -12  -7   3   44.86   10.68
  12   7  -3   54.50   10.64
 -12  -7   5   26.97   10.40
  12   7  -5   35.00   10.40
 -12  -7   7  155.35   11.69
  12   7  -7  138.50    8.94
  12   7  -9   50.74   10.77
 -12  -7   9   48.32   10.82
 -12  -7  11    5.52   10.43
  12   7 -11    2.60   10.48
 -12  -7  13   38.02   12.73
  12   7 -13   20.60   12.93
 -12  -7  13   16.51   13.03
  12   7 -15   -2.46   13.05
 -12  -7  15    8.88   12.90
 -12  -7  15   -2.12   13.16
  12   8  -2  334.19   10.92
  12  -8  -2  358.73   19.58
  12  -8  -2  342.20   21.12
 -12  -8   2  338.79   10.97
 -12  -8   4   93.90   10.98
  12   8  -4   89.70    8.45
 -12  -8   6  280.06   12.83
  12   8  -6  280.44   12.57
 -12  -8   8   96.34   11.18
  12   8  -8   90.14   11.27
 -12  -8  10   44.15   10.96
  12   8 -10   42.57   10.83
  12   8 -12   99.88   13.71
 -12  -8  12  100.77   13.71
 -12  -8  14   62.51   13.47
 -12  -8  14   59.14   13.56
  12   8 -14   75.77   13.48
 -12  -9   1  213.40   12.35
  12   9  -1  186.99    9.69
  12  -9  -1  209.19   16.01
  12  -9  -1  208.83   16.18
 -12  -9   3  257.64   10.44
  12   9  -3  283.80   10.28
  12   9  -5  259.70   10.25
 -12  -9   5  275.31   12.72
  12   9  -7  153.47   11.92
 -12  -9   7  150.65   11.96
 -12  -9   9  151.50   12.03
  12   9  -9  152.63   11.78
 -12  -9  11  122.88   10.24
  12   9 -11  137.97   13.65
 -12  -9  13   86.56    9.99
  12   9 -13   86.99   13.69
 -12 -10   2  215.87   12.44
  12  10  -2  210.06   12.18
  12 -10  -2  212.57   19.30
  12 -10  -2  219.37   20.91
  12  10  -4  142.36   11.64
 -12 -10   4  152.77   11.63
 -12 -10   6  187.39   12.07
  12  10  -6  183.19   11.97
  12  10  -8  141.67   11.73
 -12 -10   8  133.34   11.81
  12  10 -10   63.73    9.51
 -12 -10  10   67.04   13.19
 -12 -10  12   53.73   13.19
  12  10 -12   41.82    9.63
  12  11  -1   22.89    8.96
 -12 -11   1   19.14    8.95
  12 -11  -1   18.76   15.63
  12 -11  -1   20.10   15.72
 -12 -11   3   34.97   10.68
  12  11  -3   33.21    7.73
 -12 -11   5   78.54   11.04
  12  11  -5   68.49    8.08
 -12 -11   7   48.76   10.89
  12  11  -7   32.02    7.97
  12  11  -9    0.20   12.80
 -12 -11   9   13.97   12.83
 -12 -11  11    9.30   12.78
  12  11 -11    7.74    9.22
 -12 -11  13   27.24    9.32
  12  11 -13   17.55   13.20
  12  12  -2   10.44   12.78
  12 -12  -2   14.21   19.98
 -12 -12   2   17.73    8.88
  12 -12  -2   13.36   20.13
  12  12  -4   -5.32   12.69
 -12 -12   4    7.06   12.39
  12  12  -6   -4.14   12.72
 -12 -12   6    0.40   12.58
 -12 -12   8   15.70   12.61
  12  12  -8   -3.27    9.01
  12  12 -10   12.33   12.66
 -12 -12  10   -4.00    9.22
  12  12 -12    6.08   12.77
 -12 -12  12    5.03   12.86
 -12 -13   1   73.77   13.38
  12  13  -1   70.62    9.77
  12 -13  -1   70.13   16.88
  12 -13  -1   78.08   16.88
  12  13  -3   61.63   13.35
 -12 -13   3   73.63   13.09
 -12 -13   5   63.50    9.41
  12  13  -5   67.98   13.01
 -12 -13   7    9.36   12.88
  12  13  -7   15.15   12.78
 -12 -13   9    5.45   13.00
  12  13  -9    8.98   12.84
 -12 -13  11   22.33    9.50
  12  13 -11   22.37   13.22
  12 -14  -2  127.20   20.58
 -12 -14   2  139.87   13.89
  12 -14  -2  131.06   22.84
  12  14  -2  111.00   13.93
  12  14  -4   92.32   13.45
 -12 -14   4   89.45   13.46
  12  14  -6   76.67   13.36
 -12 -14   6   68.46    9.91
 -12 -14   8   42.22    9.52
  12  14  -8   39.55    9.63
 -12 -14  10   63.41   13.51
  12  14 -10   43.12   13.63
  12  15  -1   76.72   10.34
  12  15  -3   76.13   13.59
 -12 -15   3   66.03   13.72
 -12 -15   5   82.10   13.57
  12  15  -5   69.35   10.08
  12  15  -7   65.00   10.03
 -12 -15   7   96.55   13.59
 -11   0   1   -1.95   10.36
  11   0  -1   -4.37   10.38
  11   0  -3    1.85   10.53
 -11   0   3    1.34   10.57
  11   0  -5    2.75   12.95
 -11   0   5   -5.42   13.27
 -11   0   7    1.01   13.03
  11   0  -7    3.09   14.99
 -11   0   9    2.61   13.11
 -11   0   9    4.92   13.01
  11   0  -9   -0.03   13.15
 -11   0  11    1.65   12.88
 -11   0  11   -1.49   13.15
 -11   0  13   -0.58   10.75
 -11   0  13    3.38   10.57
 -11   0  15    1.02   12.99
 -11   0  15   -1.08   12.88
 -11   0  17   -2.66   13.09
 -11   0  17    1.70   13.15
  11  -1  -2  293.53   13.92
 -11   1   2  276.83   14.18
 -11  -1   2  297.03   13.54
  11   1  -2  278.75   13.50
  11   1  -4  206.81   13.36
  11  -1  -4  211.92   16.19
 -11   1   4  210.81   16.02
 -11  -1   4  200.47   13.45
 -11   1   6  352.12   22.18
 -11  -1   6  354.06   17.83
  11  -1  -6  363.10   22.15
  11   1  -6  354.18   15.55
 -11  -1   8  263.21   16.82
 -11   1   8  241.46   25.15
 -11   1   8  258.08   26.76
  11   1  -8  254.86   14.58
  11   1 -10  129.94   12.70
 -11  -1  10  133.70   14.85
 -11  -1  10  143.75   15.24
 -11   1  10  135.86   18.05
 -11   1  10  132.24   19.58
 -11   1  12   50.37   13.85
 -11  -1  12   52.64   11.46
 -11   1  12   51.92   13.81
 -11  -1  12   47.50   11.12
 -11  -1  14    5.55   10.50
 -11   1  14    1.24   10.57
 -11   1  14    0.55   10.57
 -11  -1  14   -0.22   10.64
 -11   1  16    2.27   15.84
 -11  -1  16    3.68   12.98
 -11  -1  16   11.49   15.94
 -11   1  16    7.85   13.11
  11   2  -1  386.02   14.00
  11  -2  -1  373.43   14.57
 -11  -2   1  373.35   14.14
 -11   2   1  382.26   16.75
 -11   2   3  747.91   21.93
  11  -2  -3  766.12   21.96
  11   2  -3  780.76   17.75
 -11  -2   3  768.05   17.86
 -11  -2   5  908.60   19.85
 -11   2   5  930.87   33.40
  11   2  -5  933.99   19.66
  11  -2  -5  942.69   33.27
  11   2  -7  654.53   18.17
 -11  -2   7  655.05   18.30
  11   2  -9  541.45   17.29
 -11  -2   9  543.51   17.42
 -11  -2  11  200.30   13.23
 -11   2  11  198.10   23.15
 -11  -2  11  205.43   13.22
  11   2 -11  205.76   13.35
 -11   2  11  215.97   23.34
 -11   2  13   62.21   13.99
 -11  -2  13   56.23   11.25
 -11   2  13   58.69   13.92
 -11  -2  13   64.48   11.35
 -11   2  15   36.08   13.31
 -11  -2  15   36.06   16.15
 -11   2  15   39.79   16.35
 -11  -2  15   44.08   13.12
 -11   2  17   20.33   13.30
 -11  -2  17   17.41   13.39
 -11   2  17   21.44   16.35
 -11  -2  17   15.08   13.25
  11  -3  -2  751.86   21.30
  11   3  -2  766.25   16.88
  11  -3  -2  751.33   21.41
 -11   3   2  742.06   21.21
 -11  -3   2  742.04   16.89
  11  -3  -4  874.75   29.99
 -11  -3   4  912.36   18.58
  11   3  -4  889.55   18.63
  11  -3  -4  933.94   30.25
 -11   3   4  902.45   31.81
 -11  -3   6  618.68   17.03
  11   3  -6  612.11   17.00
  11   3  -8  419.74   15.41
 -11  -3   8  437.31   15.55
 -11  -3  10  400.07   15.27
 -11  -3  10  395.20   15.38
  11   3 -10  395.15   15.40
 -11   3  12   66.80   21.28
 -11   3  12   69.22   19.99
 -11  -3  12   63.39   13.51
  11   3 -12   59.66   11.47
 -11  -3  12   64.22   11.20
 -11  -3  14   54.40   11.03
 -11  -3  14   44.99   11.00
 -11   3  14   50.52   13.70
 -11   3  14   56.10   15.76
 -11   3  16   53.57   16.74
 -11  -3  16   53.80   13.65
 -11   3  16   49.90   16.74
 -11  -3  16   46.97   13.42
  11  -4  -1  260.47   15.62
  11  -4  -1  259.79   13.75
 -11   4   1  252.41   15.71
  11   4  -1  263.09   12.48
 -11  -4   1  266.94   12.70
  11  -4  -3  134.41   15.24
  11  -4  -3  132.59   15.24
 -11  -4   3  141.10   11.67
  11   4  -3  134.08   11.86
  11   4  -5   86.58   11.25
 -11  -4   5   84.37   11.31
  11   4  -7  183.54   12.81
 -11  -4   7  200.53   12.79
 -11  -4   9  160.96   14.42
  11   4  -9  172.22   12.32
 -11  -4  11   46.46   10.97
 -11  -4  11   38.65   11.05
  11   4 -11   43.80   11.17
 -11  -4  13   47.37   10.91
 -11   4  13   46.62   19.50
 -11  -4  13   43.47   10.86
  11   4 -13   48.45   11.00
 -11   4  13   43.36   19.18
 -11   4  15   31.24   16.01
 -11  -4  15   25.47   13.01
 -11   4  15   23.29   16.15
 -11  -4  15   27.12   12.88
  11  -5  -2    0.54   12.58
 -11  -5   2   -0.79    7.25
  11   5  -2   -2.47   10.18
  11  -5  -2    2.96   12.42
  11   5  -4   10.55   10.38
 -11  -5   4    0.81    7.42
  11   5  -6    1.73   10.21
 -11  -5   6    2.63   10.28
  11   5  -8    2.79   10.30
 -11  -5   8    5.29   10.30
  11   5 -10   15.21   10.36
 -11  -5  10   12.97   10.44
 -11  -5  12    2.34   10.29
  11   5 -12   -6.24   10.36
 -11  -5  12   -0.36   10.33
 -11   5  14    3.92   19.85
 -11  -5  14   -0.29   12.66
 -11   5  14    6.77   19.98
  11   5 -14    5.16   11.59
 -11  -5  14    4.30   12.64
 -11   5  16   -2.82   15.85
 -11   5  16   -0.26   15.87
 -11  -5  16    5.76   12.80
 -11  -5  16    8.16   12.73
  11   6  -1  128.09   11.16
  11  -6  -1  124.16   14.01
 -11  -6   1  135.34   11.16
  11  -6  -1  120.85   11.97
 -11  -6   3   26.36   10.17
  11  -6  -3   25.82   18.02
  11  -6  -3   27.87   18.20
  11   6  -3   20.84   10.33
  11   6  -5   45.46   10.49
 -11  -6   5   43.51    7.67
  11   6  -7  264.99   12.75
 -11  -6   7  265.29   13.01
  11   6  -9   28.03   10.39
 -11  -6   9   24.20   10.41
  11   6 -11   26.40   10.44
 -11  -6  11   23.05   10.61
 -11  -6  13   16.07   10.43
  11   6 -13   17.98   10.65
 -11  -6  13   14.71   10.50
 -11   6  15    0.98   17.68
 -11  -6  15    7.00   12.59
 -11  -6  15   14.05   12.44
 -11   6  15   -0.82   18.09
  11   6 -15    6.65   12.63
  11  -7  -2   40.39   13.09
  11   7  -2   45.24   10.43
  11  -7  -2   41.40   13.12
 -11  -7   2   37.39   10.44
 -11  -7   4  161.78    8.89
  11   7  -4  160.06   11.59
 -11  -7   6  120.73   11.21
  11   7  -6  116.21   11.05
 -11  -7   8   96.82   11.00
  11   7  -8   91.90   11.04
  11   7 -10    9.92    7.13
 -11  -7  10   -0.08   10.29
 -11  -7  12   40.62   10.62
  11   7 -12   30.49   10.74
 -11  -7  14   13.47    9.02
  11   7 -14   11.77   12.54
 -11  -7  14   13.27   12.64
 -11   7  16    3.50   15.40
 -11   7  16    3.26   15.87
 -11  -7  16    1.98   12.83
 -11  -7  16   -0.35   12.80
 -11  -8   1   12.18   10.18
  11   8  -1   17.34   10.20
  11  -8  -1   16.98   12.57
  11  -8  -1   18.08   12.57
  11   8  -3    6.92    9.97
 -11  -8   3    2.54    6.98
  11   8  -5    2.86   10.06
 -11  -8   5    3.84    9.96
  11   8  -7   10.67    7.37
 -11  -8   7   11.34   10.27
 -11  -8   9    0.27   10.24
  11   8  -9    3.27   10.18
 -11  -8  11   -2.76   10.17
  11   8 -11   -2.70   10.20
 -11  -8  13    2.82   12.61
 -11  -8  13    0.67   12.56
  11   8 -13    5.46   12.56
 -11  -8  15    2.25   12.77
 -11  -8  15    3.77   12.68
  11   8 -15    6.53   12.54
  11  -9  -2   23.11   12.63
 -11  -9   2   28.53   10.12
  11  -9  -2   19.98   14.52
  11   9  -2   16.80   10.28
 -11  -9   4   50.73   10.41
  11   9  -4   54.01   10.60
  11   9  -6    0.57    7.11
 -11  -9   6    8.06   10.01
 -11  -9   8   15.18    7.28
  11   9  -8   15.22   10.33
 -11  -9  10   -4.16   10.27
  11   9 -10    3.24    7.05
 -11  -9  12    5.64    7.30
  11   9 -12    6.31   10.31
  11   9 -14   15.22    8.61
 -11  -9  14    2.76   12.78
 -11  -9  14   10.39   12.83
 -11 -10   1   29.57   10.31
  11 -10  -1   22.85   12.74
  11  10  -1   26.41    7.33
  11 -10  -1   19.43   12.81
 -11 -10   3   80.19    7.85
  11  10  -3   77.57   10.83
  11  10  -5   15.21   10.19
 -11 -10   5   14.02    7.32
  11  10  -7    6.66   10.24
 -11 -10   7   11.12   10.22
 -11 -10   9    8.48   10.48
  11  10  -9   17.76   10.37
 -11 -10  11    2.96    7.36
  11  10 -11    5.87    7.36
  11  10 -13    3.68   12.67
 -11 -10  13    1.27   12.63
  11 -11  -2    0.35   14.22
 -11 -11   2    1.04    7.25
  11 -11  -2    1.42   14.38
  11  11  -2   -3.60   10.13
  11  11  -4   30.50   10.29
 -11 -11   4   18.54   10.45
 -11 -11   6   20.18    7.58
  11  11  -6   20.43   10.47
 -11 -11   8    1.19   10.10
  11  11  -8   -7.60   10.24
 -11 -11  10    7.15    7.22
  11  11 -10    2.88    7.37
 -11 -11  12    6.13   12.44
  11  11 -12   -1.24   12.69
  11  11 -14   -3.67   12.99
 -11 -11  14   -6.74    9.32
 -11 -11  14    3.93   12.79
  11  12  -1   61.15    7.90
  11 -12  -1   61.43   13.48
  11 -12  -1   64.98   13.69
 -11 -12   1   58.63   10.73
  11  12  -3   38.04    7.72
 -11 -12   3   58.16   10.54
 -11 -12   5   38.51   10.65
  11  12  -5   43.29    7.66
  11  12  -7   55.16   10.85
 -11 -12   7   63.44   10.74
  11  12  -9   50.92   10.89
 -11 -12   9   46.61    7.86
 -11 -12  11   20.72   12.68
  11  12 -11   14.08    9.19
  11  12 -13   13.19   12.82
 -11 -12  13   -0.69   12.87
 -11 -13   2  186.94    9.23
  11 -13  -2  191.78   16.65
  11  13  -2  153.93    9.40
  11 -13  -2  186.03   16.39
 -11 -13   4  115.74   11.31
  11  13  -4  112.68   11.37
 -11 -13   6  142.20   11.49
  11  13  -6  134.03   11.54
  11  13  -8  117.77   11.44
 -11 -13   8  112.54    8.58
  11  13 -10   70.49    9.72
 -11 -13  10   75.40    9.68
 -11 -13  12   38.90    9.56
  11  13 -12   39.35    9.74
 -11 -14   1  176.94   10.51
  11  14  -1  175.55   10.67
  11 -14  -1  196.47   18.22
  11 -14  -1  175.71   15.34
  11 -14  -3  164.93   25.63
  11  14  -3  168.17   13.79
  11 -14  -3  159.42   23.54
 -11 -14   3  177.04   13.68
  11  14  -5  155.96   12.68
 -11 -14   5  136.02   10.45
  11  14  -7  101.06    9.77
 -11 -14   7  119.61   13.47
  11  14  -9   45.72    9.50
 -11 -14   9   64.16    9.34
 -11 -14  11   29.80   13.16
  11  14 -11   24.00    9.63
  11 -15  -2   90.97   19.34
  11 -15  -2   83.08   17.07
 -11 -15   2   79.12    9.88
  11  15  -2   84.08    9.66
  11  15  -4   37.46   12.82
 -11 -15   4   54.03   12.79
  11  15  -6   32.42   12.71
 -11 -15   6   30.27   12.86
  11  15  -8   21.50   12.59
 -11 -15   8    5.61   12.91
  11  15 -10   18.33   13.12
 -11 -15  10    7.97   13.05
  11 -16  -1    4.72   15.56
  11 -16  -1   -1.69   15.77
  11  16  -1    2.96    8.93
 -11 -16   1   -0.94    9.03
  11  16  -3    6.19   12.65
  11 -16  -3    0.26   20.12
  11 -16  -3    1.31   17.83
 -11 -16   3    0.29    9.00
 -11 -16   5   -1.00    9.05
  11  16  -5    1.46    8.98
  11  16  -7   -6.48    9.09
 -11 -16   7    7.53   12.67
  11  16  -9   11.87   12.84
 -11 -16   9    4.96    9.13
  11 -17  -2   18.07   16.15
 -11 -17   2   14.53   13.01
  11  17  -2   28.45   12.78
  11 -17  -2   21.87   15.96
  11  17  -4   42.29   13.15
  11 -17  -4   45.35   25.46
  11 -17  -4   48.62   25.29
 -11 -17   4   51.28   13.11
  11  17  -6   10.14   13.10
 -11 -17   6   21.23   13.13
  11  17  -8    2.13   13.11
 -10   0   2 2317.41   27.80
  10   0  -2 2362.76   27.84
  10   0  -4 1874.34   27.03
 -10   0   4 1830.51   28.61
  10   0  -6 1198.41   27.06
 -10   0   6 1195.20   27.00
  10   0  -8 1019.21   27.18
 -10   0   8  985.72   25.57
 -10   0   8 1028.90   25.61
 -10   0  10  631.85   20.92
 -10   0  10  672.58   21.44
 -10   0  12  335.96   17.02
 -10   0  12  332.04   16.97
 -10   0  14  446.64   17.78
 -10   0  14  438.73   15.56
 -10   0  16  160.13   14.50
 -10   0  16  141.83   14.40
 -10   1   1 1298.58   21.51
  10   1  -1 1293.40   20.60
  10  -1  -1 1311.18   21.62
 -10  -1   1 1304.43   20.60
  10   1  -3 1520.70   24.39
 -10   1   3 1482.70   27.17
  10  -1  -3 1475.43   24.63
 -10  -1   3 1470.22   23.06
 -10  -1   5 1222.19   24.24
  10   1  -5 1194.23   23.15
  10  -1  -5 1207.83   28.58
 -10   1   5 1197.96   28.38
 -10   1   7  654.25   27.27
  10   1  -7  688.31   19.12
 -10  -1   7  701.96   21.21
  10  -1  -7  690.20   28.83
 -10   1   7  686.38   28.99
 -10   1   9  677.23   25.62
 -10  -1   9  663.18   20.58
 -10   1   9  635.59   24.96
  10   1  -9  670.80   20.83
 -10  -1   9  662.61   18.85
 -10   1  11  345.56   17.99
 -10   1  11  351.39   16.28
 -10  -1  11  369.61   15.14
 -10  -1  11  344.73   14.99
 -10   1  13  337.15   16.78
 -10  -1  13  331.51   14.31
 -10   1  13  311.45   14.56
 -10  -1  13  317.82   14.31
 -10   1  15   85.24   11.63
 -10  -1  15   84.43   11.70
 -10  -1  15   87.49   11.65
 -10   1  15   85.88   11.73
 -10  -1  17   23.03   13.22
 -10   1  17   19.05   13.12
 -10  -1  17   26.26   13.05
 -10   1  17   15.60   13.31
  10  -2  -2  147.84   12.75
  10   2  -2  148.32   12.32
 -10  -2   2  157.87   12.36
 -10   2   2  143.11   12.67
 -10   2   4  207.45   16.86
  10   2  -4  213.72   14.70
 -10  -2   4  215.87   13.11
  10  -2  -4  218.38   17.00
 -10  -2   6  172.18   13.02
  10   2  -6  175.73   13.16
 -10  -2   8   66.79   13.94
  10   2  -8   62.78   11.67
 -10  -2  10  173.06   12.89
 -10  -2  10  161.73   12.96
  10   2 -10  173.01   12.80
 -10   2  10  160.47   18.43
 -10   2  10  170.16   18.84
 -10   2  12   61.18   13.74
 -10   2  12   68.08   13.82
 -10  -2  12   55.95   11.12
 -10  -2  12   57.40   11.22
 -10   2  14   22.18   13.02
 -10  -2  14   16.55   10.74
 -10  -2  14   17.55   10.66
 -10   2  14   21.56   13.01
 -10   2  16    6.21   15.75
 -10   2  16    2.43   12.91
 -10  -2  16    2.89   12.98
 -10  -2  16    3.13   12.87
  10  -3  -1  245.11   13.59
 -10   3   1  236.02   13.54
  10   3  -1  241.14   10.23
 -10  -3   1  244.05   12.97
  10  -3  -3  100.20   16.78
 -10   3   3   94.30   14.75
  10  -3  -3  105.40   14.78
 -10  -3   3   95.57   11.73
  10   3  -3  108.50   11.75
  10   3  -5   20.98   10.85
 -10  -3   5   19.91   13.27
 -10  -3   7   45.72   11.48
  10   3  -7   49.70   11.36
 -10  -3   9    0.39   10.86
  10   3  -9   -1.24   10.64
 -10   3  11   40.22   15.81
  10   3 -11   37.97   10.95
 -10   3  11   39.50   15.60
 -10  -3  11   36.89   10.88
 -10  -3  11   41.88   10.89
 -10  -3  13    6.97   10.49
 -10   3  13    6.33   10.56
 -10  -3  13    1.25   10.42
 -10   3  13    6.95   12.70
 -10  -3  15   -0.88   10.59
 -10   3  15   -1.97   10.50
 -10  -3  15   -1.91   10.34
 -10   3  15   -3.11   10.61
 -10  -3  17   -0.41   12.84
 -10   3  17    0.35   12.97
 -10  -3  17   -0.63   12.98
 -10   3  17    0.80   12.89
 -10   4   2  617.16   20.71
  10  -4  -2  614.53   20.78
  10   4  -2  632.80   15.63
 -10  -4   2  628.45   15.77
  10  -4  -2  603.22   20.65
  10   4  -4  291.45   13.43
 -10  -4   4  296.46   13.20
 -10  -4   6  420.37   14.87
  10   4  -6  416.70   14.71
  10   4  -8  202.54   12.88
 -10  -4   8  200.13   13.05
  10   4 -10  108.70   11.91
 -10  -4  10  112.59   11.82
 -10   4  12  176.91   18.03
 -10   4  12  180.66   18.24
  10   4 -12  183.60   12.20
 -10  -4  12  177.95   14.33
 -10  -4  12  178.20   12.12
 -10  -4  14   36.94   10.49
 -10   4  14   24.80   13.27
 -10  -4  14   27.43   10.64
 -10   4  14   32.50   13.17
 -10  -4  16   18.99   12.87
 -10  -4  16   17.55    9.16
 -10   4  16   20.85   13.05
 -10   4  16   16.34   13.05
 -10  -5   1  764.95   16.00
  10   5  -1  748.95   16.19
  10  -5  -1  726.37   18.75
  10  -5  -1  740.91   19.02
  10  -5  -3  675.31   27.51
  10  -5  -3  710.46   29.05
 -10  -5   3  704.18   16.09
  10   5  -3  683.47   16.15
 -10  -5   5  678.75   16.13
  10   5  -5  664.00   16.04
 -10  -5   7  612.75   15.88
  10   5  -7  602.46   16.12
  10   5  -9  152.52   12.11
 -10  -5   9  156.83   12.18
 -10  -5  11  249.41   12.89
 -10  -5  11  261.31   12.94
  10   5 -11  267.24   13.15
 -10  -5  13   99.31   11.28
 -10   5  13   98.63   14.77
 -10   5  13  101.16   16.50
  10   5 -13   89.97   11.60
 -10  -5  13  102.45    8.51
 -10  -5  15   56.64   13.02
 -10  -5  15   56.37   13.18
 -10   5  15   57.17   16.02
 -10   5  15   57.29   13.37
 -10  -5  17    2.86   13.24
 -10  -5  17    8.15   13.18
 -10   5  17   12.38   15.93
 -10   5  17   11.55   13.05
 -10  -6   2  442.98   11.37
  10  -6  -2  436.86   19.40
  10  -6  -2  439.72   19.22
  10   6  -2  451.86   14.16
  10   6  -4  314.54   13.22
 -10  -6   4  319.44   13.14
 -10  -6   6  307.82   13.32
  10   6  -6  316.96   13.14
 -10  -6   8   90.68   11.29
  10   6  -8   89.28   11.33
 -10  -6  10  274.57   12.99
  10   6 -10  279.67   12.99
 -10  -6  12   34.81   10.54
  10   6 -12   38.54   10.65
 -10  -6  12   35.21   10.63
 -10   6  14   21.18   12.97
 -10  -6  14   21.29   10.44
 -10   6  14   18.61   13.07
 -10  -6  14   17.46    7.53
  10   6 -14   19.15   10.64
 -10  -6  16   27.90   12.98
 -10   6  16   22.26   13.17
 -10   6  16   32.86   13.14
 -10  -6  16   26.21   13.09
 -10  -7   1  165.68   11.51
  10  -7  -1  149.55   12.55
  10  -7  -1  161.31   14.71
  10   7  -1  158.85   11.38
 -10  -7   3   -3.09   10.23
  10   7  -3    2.16   10.21
 -10  -7   5   34.26   10.43
  10   7  -5   32.68   10.45
  10   7  -7  112.94   11.29
 -10  -7   7  121.22   11.44
  10   7  -9   24.89   10.42
 -10  -7   9   20.79   10.43
 -10  -7  11   58.33   10.60
  10   7 -11   48.81   10.59
 -10   7  13   39.95   15.58
  10   7 -13   45.82   10.72
 -10   7  13   42.07   17.35
 -10  -7  13   42.91   10.83
 -10  -7  13   48.99   10.65
 -10  -7  15   -2.26   12.66
 -10  -7  15   -9.30   12.80
 -10   7  15    2.41   15.47
  10   7 -15   -1.34   12.61
 -10   7  15    3.61   15.35
  10  -8  -2    0.40   14.40
  10   8  -2    0.60   10.10
 -10  -8   2   -0.01   10.07
  10  -8  -2    3.85   14.12
 -10  -8   4  122.93   11.12
  10   8  -4  114.18   11.21
  10   8  -6   62.32   10.60
 -10  -8   6   56.39    7.80
  10   8  -8   35.58   10.34
 -10  -8   8   35.68   10.39
 -10  -8  10   -0.79   10.12
  10   8 -10    3.93   10.12
 -10  -8  12   25.58   10.51
  10   8 -12   20.86   10.59
 -10   8  14   11.71   15.52
  10   8 -14   15.93    9.09
 -10   8  14   12.34   15.59
 -10  -8  14    6.50   12.75
 -10  -8  14   23.84   12.56
 -10   8  16    1.32   15.60
 -10  -8  16    9.37   12.78
  10   8 -16   15.70   12.61
 -10  -8  16   -1.27   12.72
 -10   8  16   -6.99   15.78
 -10  -9   1   21.68   10.02
  10  -9  -1   21.65   10.31
  10  -9  -1   15.50   12.66
  10   9  -1   27.03   10.17
 -10  -9   3   34.29   10.32
  10   9  -3   38.21   10.28
 -10  -9   5   -1.38   10.18
  10   9  -5    9.56   10.09
 -10  -9   7   52.96   10.46
  10   9  -7   57.00   10.57
  10   9  -9    2.43   10.27
 -10  -9   9    2.47   10.18
 -10  -9  11   14.28   10.05
  10   9 -11    6.09   10.29
  10   9 -13   -0.08   10.45
 -10  -9  13    2.44   10.30
 -10  -9  13    0.16   10.25
  10   9 -15    4.04   12.55
 -10  -9  15    5.39   12.50
 -10  -9  15    8.18   12.66
 -10   9  15    2.49   17.77
 -10   9  15    0.34   15.26
 -10 -10   2    1.26    9.86
  10 -10  -2    0.59   12.31
  10 -10  -2    0.72   12.32
  10  10  -2    4.25    7.10
 -10 -10   4   51.15   10.45
  10  10  -4   59.61    7.48
 -10 -10   6    0.75    7.07
  10  10  -6    2.43    7.05
 -10 -10   8   13.22    7.25
  10  10  -8   13.58    7.21
 -10 -10  10    3.70   10.09
  10  10 -10    2.60    7.08
  10  10 -12    0.60    7.26
 -10 -10  12    7.56   10.17
 -10  10  14    2.43   20.02
 -10 -10  14    4.13   12.51
  10  10 -14    2.09   12.35
 -10 -10  14   -5.38   12.56
 -10  10  14   -0.62   17.65
  10 -11  -1   24.17   12.84
 -10 -11   1   25.20    7.33
  10  11  -1   27.85    7.18
  10 -11  -1   23.14   12.79
  10 -11  -3    9.94   16.12
  10  11  -3   13.57    7.20
  10 -11  -3   11.64   17.67
 -10 -11   3   12.19    7.16
  10  11  -5   42.18    7.66
 -10 -11   5   43.98    7.62
  10  11  -7   23.43   10.45
 -10 -11   7   33.47   10.30
  10  11  -9   -0.36    7.20
 -10 -11   9    3.43    7.08
  10  11 -11   22.27    7.52
 -10 -11  11   18.93    7.53
 -10 -11  13    4.76    9.16
  10  11 -13   -2.38   12.92
 -10 -11  15   10.00   12.84
 -10  11  15    0.23   17.89
  10  11 -15   -2.66    9.04
 -10  11  15    3.45   18.11
 -10 -11  15   -4.59    9.14
 -10 -12   2   67.16   10.65
  10 -12  -2   59.67   13.52
  10  12  -2   65.33   10.63
  10 -12  -2   69.66   13.56
  10  12  -4  123.63   10.96
 -10 -12   4  106.96    8.28
  10  12  -6  233.76   11.89
 -10 -12   6  237.91   11.87
  10  12  -8   96.65   11.01
 -10 -12   8   85.28   10.96
  10  12 -10    8.73   10.37
 -10 -12  10   18.34   10.28
  10  12 -12   15.72    8.96
 -10 -12  12    8.06    9.02
 -10  12  14    3.23   23.88
  10  12 -14    2.82   12.82
 -10  12  14    3.45   21.96
 -10 -12  14   -3.18    9.12
 -10 -12  14    9.25   12.71
  10  13  -1   79.43   10.93
 -10 -13   1   86.13    8.00
  10 -13  -1   72.08   13.92
  10 -13  -1   86.14   11.72
 -10 -13   3   93.70    8.06
  10  13  -3   90.53   10.77
  10 -13  -3   81.66   14.34
  10 -13  -3   79.20   16.11
  10  13  -5   71.61   10.74
 -10 -13   5   74.82   10.80
  10  13  -7  124.60   11.44
 -10 -13   7  137.61   11.47
  10  13  -9   56.53   10.72
 -10 -13   9   60.45   10.76
  10  13 -11   12.51   12.54
 -10 -13  11   18.73    9.00
 -10 -13  13    8.48   12.94
  10  13 -13    9.75   12.77
 -10 -14   2   -0.62   10.17
  10  14  -2   -0.82   10.17
  10 -14  -2    2.33   12.65
  10 -14  -2    3.17   12.57
 -10 -14   4    2.37   10.16
  10 -14  -4    2.72   17.84
  10  14  -4   -1.27   10.13
  10 -14  -4    1.69   17.69
  10  14  -6   17.75   10.30
 -10 -14   6   22.74   10.30
  10  14  -8   -1.03   10.46
 -10 -14   8    9.00   10.38
 -10 -14  10   10.69   12.45
  10  14 -10    6.07   12.47
 -10 -14  12    6.04    9.02
  10  14 -12   15.93   12.63
  10 -15  -1   35.09   13.33
  10 -15  -1   39.81   13.28
 -10 -15   1   37.87    9.03
  10  15  -1   46.41   10.49
  10  15  -3   50.77   10.78
  10 -15  -3   49.36   13.80
 -10 -15   3   59.55    7.93
  10 -15  -3   44.78   13.58
  10  15  -5   10.29   10.36
 -10 -15   5   11.64   10.46
 -10 -15   7   32.73   10.33
  10  15  -7   19.66   10.46
 -10 -15   9   32.20   12.92
  10  15  -9   34.09    9.33
  10  15 -11   18.79   12.67
 -10 -15  11    3.11    9.19
  10  16  -2  122.38   13.92
 -10 -16   2  151.03   13.93
  10 -16  -2  157.71   17.54
  10 -16  -2  134.00   17.46
  10 -16  -4  142.46   20.59
  10  16  -4  144.15   13.76
  10 -16  -4  131.82   20.37
 -10 -16   4  164.16   13.56
 -10 -16   6  200.87   14.24
  10  16  -6  202.74   14.16
  10  16  -8  129.91   10.27
 -10 -16   8  144.35   13.68
 -10 -16  10   56.10   13.39
  10  16 -10   67.90   13.38
  10 -17  -1  120.20   17.39
 -10 -17   1  140.40   10.25
  10 -17  -1  134.33   17.74
  10  17  -1  118.04   13.88
  10 -17  -3  148.22   17.90
  10  17  -3  167.57   10.44
 -10 -17   3  180.17   10.93
  10 -17  -3  164.76   15.41
  10 -17  -5  201.79   22.13
  10  17  -5  251.47   14.41
 -10 -17   5  225.17   11.08
  10 -17  -5  222.13   22.76
  10  17  -7  149.14   14.12
 -10 -17   7  178.92   13.91
 -10 -17   9  100.64   13.86
  10  17  -9   92.57   14.03
  10 -18  -2   68.82   16.97
 -10 -18   2   65.73   13.31
  10  18  -2   51.15    9.89
  10 -18  -2   57.46   13.79
  10 -18  -4   57.71   16.89
 -10 -18   4   63.85   13.39
  10 -18  -4   72.87   17.08
  10  18  -4   78.98   13.43
  10 -18  -6   87.39   22.26
 -10 -18   6   75.78   13.75
  10 -18  -6   75.45   24.06
  10  18  -6   76.26   10.02
  10  18  -8   60.05   13.61
 -10 -18   8   54.95    9.77
  10 -19  -5    8.76   16.12
  10 -19  -5   15.72   18.57
   9   0  -1   -0.23    8.08
  -9   0   1    3.66    8.13
  -9   0   3   -0.31    8.24
   9   0  -3    2.08    8.15
   9   0  -5    2.93   10.16
  -9   0   5    2.41    9.98
  -9   0   7    1.73    9.97
   9   0  -7    2.94   10.08
  -9   0   9    1.47   12.50
   9   0  -9    1.48   10.38
  -9   0   9   -0.92   10.34
  -9   0  11    0.71   10.15
  -9   0  11   -5.69   12.43
  -9   0  13   -1.39   10.19
  -9   0  13    1.13   10.15
  -9   0  15    5.70   10.20
  -9   0  15    0.99   10.25
  -9   0  17    3.35   12.75
  -9   0  17   -4.62   12.77
  -9   1   2    2.07    8.23
   9   1  -2    1.00    8.13
  -9  -1   2    0.87    8.19
   9  -1  -2   -2.53    8.11
  -9  -1   4    0.80    8.28
   9   1  -4    2.19    8.33
  -9   1   4    1.92   10.12
   9  -1  -4    2.54   10.10
   9  -1  -6   15.43   12.17
  -9  -1   6   13.44   10.37
  -9   1   6   17.22   12.01
   9   1  -6   13.73   10.42
  -9   1   8    2.04   11.64
   9   1  -8    3.27    8.22
  -9  -1   8    2.67    8.22
  -9   1   8   -0.25   10.12
  -9   1  10   20.12   12.90
   9   1 -10   16.34   10.64
  -9   1  10   21.31   10.41
  -9  -1  10   13.67   10.57
  -9  -1  10   21.24   10.34
  -9   1  12   -1.07   10.16
  -9   1  12    3.71   12.37
  -9  -1  12   -5.77   10.21
  -9  -1  12    2.31   10.16
  -9   1  14   11.73   10.28
  -9   1  14   16.27   10.36
  -9  -1  14   16.24   10.25
  -9  -1  14   10.86   10.55
  -9  -1  16   -1.10   12.59
  -9  -1  16    3.88   12.35
  -9   1  16   -0.31   12.61
  -9   1  16   -0.15   11.48
  -9   1  18    0.48   12.91
  -9   1  18    9.39   12.80
  -9  -1  18   -6.40   12.92
  -9  -1  18    6.81   12.91
   9   2  -1    4.40    8.16
  -9   2   1    6.14    8.09
   9  -2  -1    8.90    8.28
  -9  -2   1    8.17    8.11
  -9   2   3   21.82   10.76
   9  -2  -3   23.95   10.59
  -9  -2   3   28.06    8.61
   9   2  -3   22.44    8.59
  -9  -2   5   66.47    9.25
  -9   2   5   60.72   16.74
   9  -2  -5   59.95   16.86
   9   2  -5   58.70    9.35
   9   2  -7   27.03    9.10
  -9  -2   7   32.47    8.93
  -9   2   7    0.03    5.84
  -9  -2   9   24.65   10.62
  -9   2   9   24.22   13.11
  -9   2   9   23.28   14.94
   9   2  -9   28.10   10.74
  -9  -2   9   20.66   10.64
   9   2 -11    2.69   10.27
  -9   2  11    0.87   12.44
  -9   2  11   -2.42   12.46
  -9  -2  11    2.05   10.06
  -9  -2  11    5.66   10.15
  -9   2  13   15.13   10.29
  -9  -2  13   11.53   10.46
  -9  -2  13   12.92    7.46
  -9   2  13    8.89   10.39
  -9  -2  15    0.24   10.39
  -9   2  15    1.23   10.33
  -9  -2  15    1.78   10.32
  -9   2  15    0.71   10.21
  -9  -2  17   10.71   12.68
  -9   2  17    4.45   12.73
  -9  -2  17    5.15   12.73
  -9   2  17    4.22   12.74
   9  -3  -2  261.80   14.34
   9   3  -2  265.53   11.13
  -9   3   2  249.97   14.29
  -9  -3   2  254.97   11.17
   9  -3  -4  163.26   21.74
  -9  -3   4  167.83   10.43
   9  -3  -4  167.82   21.63
   9   3  -4  165.69   10.54
  -9  -3   6  139.32   10.25
   9   3  -6  138.93   10.21
   9   3  -8  252.41   11.65
  -9  -3   8  262.05   11.71
  -9  -3  10  156.83   11.95
  -9   3  10  160.11   15.81
   9   3 -10  163.00   12.33
  -9   3  10  151.99   17.51
  -9  -3  10  160.75   12.08
  -9   3  12   -1.92   12.45
  -9  -3  12    1.95   10.12
  -9  -3  12    7.96   10.00
  -9   3  12    3.84   12.31
   9   3 -12    0.55   10.10
  -9   3  14   44.01   13.03
  -9   3  14   41.52   10.98
  -9  -3  14   49.06   10.71
  -9  -3  14   53.40   10.68
  -9  -3  16   21.31   12.75
  -9   3  16   15.99   12.76
  -9   3  16   20.76   12.58
  -9  -3  16   11.00   12.92
  -9  -3  18   -6.52    9.32
  -9   3  18    6.24   12.89
   9  -4  -1  629.60   16.57
   9   4  -1  649.21   14.01
  -9  -4   1  642.94   13.97
   9  -4  -1  632.81   16.55
  -9   4   1  632.11   16.70
   9  -4  -3  501.05   22.44
  -9  -4   3  512.43   13.42
   9  -4  -3  513.16   22.30
   9   4  -3  497.83   13.49
   9   4  -5  325.74   12.18
  -9  -4   5  340.85   12.31
  -9  -4   7  333.16   12.26
   9   4  -7  328.08   12.22
  -9  -4   9  279.98   13.36
   9   4  -9  273.51   13.34
  -9  -4  11   98.02    8.46
  -9  -4  11   96.12   11.27
  -9   4  11  101.42   14.51
   9   4 -11  117.04   11.27
  -9   4  11   97.17   14.14
  -9   4  13   97.54   11.64
   9   4 -13  110.20   11.38
  -9  -4  13  102.59   11.38
  -9   4  13   98.86   11.65
  -9  -4  13  107.10   11.19
  -9  -4  15   21.72    7.59
  -9  -4  15   26.12    7.52
  -9   4  15   18.74   10.68
  -9   4  15   20.10   10.58
  -9   4  17   10.20   12.98
  -9   4  17   18.06   12.83
  -9  -4  17    9.56    9.15
  -9  -4  17   17.09    9.11
   9  -5  -2  497.16   18.39
   9   5  -2  493.36   11.28
  -9  -5   2  514.37   12.99
   9  -5  -2  506.93   19.71
  -9  -5   4  414.45   10.91
   9   5  -4  411.78   12.62
   9   5  -6  407.11   11.10
  -9  -5   6  420.08   10.99
   9   5  -8  118.00   11.68
  -9  -5   8  124.28   11.52
  -9  -5  10  296.31   10.61
   9   5 -10  319.77   13.41
  -9   5  10  295.78   32.61
  -9   5  12   64.26   13.45
   9   5 -12   70.13   10.84
  -9   5  12   57.51   13.62
  -9  -5  12   70.01   10.88
  -9  -5  12   64.51   10.84
  -9   5  14   59.77   11.28
  -9  -5  14   61.31   10.96
  -9   5  14   69.38   13.44
  -9  -5  14   53.07    8.15
   9   5 -14   72.35   11.03
  -9   5  16   22.98   13.07
  -9  -5  16   24.75    9.23
  -9  -5  16   16.65   12.99
  -9   5  16   27.79   13.03
   9   6  -1  134.18   10.46
  -9  -6   1  133.05   11.23
   9  -6  -1  119.55   12.36
   9  -6  -1  125.94   14.85
   9  -6  -3  353.08   28.48
  -9  -6   3  346.86    9.88
   9   6  -3  370.32   11.91
   9  -6  -3  366.24   27.14
  -9  -6   5  232.08   10.59
   9   6  -5  215.34   10.80
   9   6  -7   42.60   10.86
  -9  -6   7   36.89   10.86
  -9  -6   9  340.46   13.46
   9   6  -9  321.85   13.58
  -9  -6  11    9.79   10.52
   9   6 -11   15.22   10.41
  -9   6  11   11.12   14.88
  -9   6  11    8.14   16.51
  -9  -6  13   31.61   10.77
  -9   6  13   39.81   13.17
  -9   6  13   35.80   11.11
  -9  -6  13   35.10   10.78
   9   6 -13   41.72   10.80
  -9  -6  15   53.01   10.99
  -9   6  15   48.47   11.18
  -9   6  15   49.94   13.27
  -9  -6  15   47.24   10.88
  -9  -6  17   -4.94   12.99
  -9   6  17    6.95   12.83
  -9   6  17    4.39   12.83
  -9  -6  17   -4.50   13.12
   9  -7  -2   84.17   14.57
  -9  -7   2   95.16   11.07
   9  -7  -2   87.09   14.47
   9   7  -2   94.59   11.05
   9   7  -4   10.05    8.47
  -9  -7   4    5.01   10.30
   9   7  -6    3.06   10.61
  -9  -7   6    0.12    7.46
   9   7  -8   24.86   10.73
  -9  -7   8   25.13   10.74
  -9  -7  10   34.25   10.99
   9   7 -10   31.74   10.89
  -9   7  12    1.37   14.62
  -9  -7  12    3.68    7.34
  -9  -7  12    2.94   10.34
   9   7 -12    4.40    7.29
  -9   7  12    3.51   14.60
  -9   7  14    0.44   12.76
  -9  -7  14    2.00   10.41
  -9  -7  14    2.96   10.33
   9   7 -14   -2.34   10.42
  -9   7  14   -0.35   10.55
  -9   7  16   -3.20   12.89
  -9   7  16   -5.50   12.86
  -9  -7  16    4.31   12.83
  -9  -7  16   11.73   12.56
   9  -8  -1  110.62   14.31
   9  -8  -1  113.50   12.25
   9   8  -1  123.98   11.19
  -9  -8   1  112.30    8.38
   9   8  -3   21.25   10.66
   9  -8  -3   24.65   19.89
  -9  -8   3   32.15   10.36
   9  -8  -3   24.90   19.78
   9   8  -5   66.57   10.96
  -9  -8   5   65.71   10.89
   9   8  -7  157.28   11.56
  -9  -8   7  145.49   11.79
  -9  -8   9   -0.50   10.36
   9   8  -9   -0.71   10.49
   9   8 -11    5.81   10.36
  -9   8  11    5.40   19.64
  -9  -8  11    8.27    7.35
  -9   8  11    7.83   20.78
  -9   8  13    9.58   12.85
  -9   8  13    9.91   12.81
  -9  -8  13    9.46    7.39
   9   8 -13   14.19   10.32
  -9  -8  13   11.98   10.50
  -9   8  15   -1.71   12.83
  -9  -8  15   -4.67   12.72
  -9   8  15    3.46   12.59
   9   8 -15    3.30   12.65
  -9  -8  15    4.80    8.94
  -9   8  17    6.76   12.94
  -9  -9   2  179.12   11.66
   9  -9  -2  181.73   17.39
   9   9  -2  180.60   11.68
   9  -9  -2  164.56   17.36
  -9  -9   4  147.99    8.77
   9   9  -4  148.54    8.70
   9   9  -6  196.65   12.08
  -9  -9   6  203.79   11.81
   9   9  -8   69.88   10.89
  -9  -9   8   76.56   10.93
   9   9 -10  138.24    8.60
  -9  -9  10  142.07   11.42
  -9  -9  12   27.17   10.64
  -9   9  12   20.65   13.11
  -9   9  12   23.06   15.23
   9   9 -12   28.22   10.63
   9   9 -14    4.82   10.46
  -9   9  14   -1.38   12.84
  -9  -9  14    3.87   10.41
  -9   9  14    0.46   12.87
  -9  -9  14   -0.79   10.54
  -9  -9  16   11.78    9.15
  -9   9  16    4.29   13.04
  -9  -9  16    4.08   12.86
   9   9 -16    1.83   12.90
  -9   9  16    4.73   12.96
  -9 -10   1  219.45    9.05
   9 -10  -1  198.32   15.50
   9 -10  -1  228.45   15.47
   9  10  -1  223.62   11.83
  -9 -10   3   77.85    7.94
   9 -10  -3   68.92   16.21
   9 -10  -3   70.89   16.01
   9  10  -3   72.67   10.79
  -9 -10   5  422.63   11.04
   9  10  -5  439.93   13.79
  -9 -10   7  105.06   10.99
   9  10  -7   98.54    8.43
  -9 -10   9   49.83   10.70
   9  10  -9   49.89   10.65
   9  10 -11   89.07   11.17
  -9  10  11   87.16   23.61
  -9 -10  11   92.35   11.00
  -9  10  11   83.68   23.19
  -9  10  13   39.33   13.38
  -9  10  13   40.86   13.43
   9  10 -13   44.08   10.72
  -9 -10  13   44.75   10.73
  -9 -10  13   51.64   10.83
  -9  10  15    2.84   15.80
   9  10 -15   17.90   12.51
  -9 -10  15   10.81   12.75
  -9 -10  15    4.83    9.13
  -9  10  15    5.70   15.83
   9 -11  -2   78.43   13.67
   9  11  -2   75.16   10.71
   9 -11  -2   66.38   13.73
  -9 -11   2   78.22    7.84
  -9 -11   4   26.19   10.38
   9  11  -4   34.93   10.44
   9  11  -6  429.79   13.54
  -9 -11   6  433.17   13.56
   9  11  -8  122.57   11.35
  -9 -11   8  132.26   11.16
   9  11 -10   36.65   10.51
  -9 -11  10   47.09    7.69
  -9 -11  12   27.99   10.62
  -9  11  12   28.04   15.20
   9  11 -12   24.75   10.61
  -9  11  12   24.36   15.13
  -9  11  14   12.53   12.64
   9  11 -14   12.25   12.61
  -9 -11  14   11.13   12.69
  -9  11  14    8.28   15.70
  -9 -11  14    5.93   12.90
   9 -12  -1   33.01   13.06
  -9 -12   1   34.41   10.36
   9 -12  -1   30.49   10.88
   9  12  -1   46.12   10.35
   9 -12  -3   24.14   13.04
  -9 -12   3   29.07    7.32
   9  12  -3   22.98   10.28
   9 -12  -3   26.24   12.77
   9  12  -5   18.79   10.23
  -9 -12   5    6.32    7.30
  -9 -12   7   61.39   10.49
   9  12  -7   59.87   10.56
  -9 -12   9   48.97   10.64
   9  12  -9   46.45    7.63
  -9  12  11   12.31   18.19
  -9  12  11   11.04   16.63
  -9 -12  11   11.65   10.31
   9  12 -11    7.18   10.50
  -9 -12  13   15.03   12.48
  -9  12  13    3.05   17.83
  -9  12  13    0.16   15.70
   9 -12 -13    2.12   15.53
   9  12 -13    5.70   12.47
  -9  12  15   -2.56   15.61
  -9 -12  15    1.89    9.23
   9  12 -15   -2.81    9.02
  -9  12  15    2.88   12.77
  -9 -12  15   12.76   12.86
   9 -13  -2    7.77   12.79
  -9 -13   2   16.89    7.10
   9  13  -2   17.78    9.94
   9 -13  -2   11.30   12.68
  -9 -13   4   -5.35   10.16
   9 -13  -4    1.27   14.29
   9  13  -4    2.02    9.95
   9 -13  -4    1.82   14.25
  -9 -13   6    5.79   10.06
   9  13  -6   -0.03    7.34
   9  13  -8    7.89   10.19
  -9 -13   8    6.88    7.15
   9  13 -10    4.43   10.32
  -9 -13  10    1.87    7.40
   9 -13 -12    2.47   17.72
  -9  13  12    5.52   17.78
  -9 -13  12   -0.91   12.59
  -9  13  12    6.53   17.64
   9  13 -12   10.96   12.49
  -9  13  14    2.16   15.79
  -9  13  14   -0.52   15.62
   9 -13 -14    0.05   15.73
   9  13 -14   -7.84   12.87
  -9 -13  14    4.52    9.05
  -9 -13  14    4.90   12.82
   9 -14  -1    0.79   10.21
   9 -14  -1    1.30   10.02
  -9 -14   1    5.25   10.09
   9  14  -1   -2.44    7.10
  -9 -14   3   -0.42   10.03
   9  14  -3    0.80    6.99
   9 -14  -3    0.18   12.36
   9 -14  -3   -0.58   12.39
   9 -14  -5    2.82   16.00
  -9 -14   5   -1.49    7.17
   9 -14  -5    0.47   15.92
   9  14  -5   -0.11   10.04
  -9 -14   7   -6.06   10.17
   9  14  -7   -3.76    7.12
  -9 -14   9   -0.28   10.27
   9  14  -9   -4.33   10.22
   9 -14  -9    3.00   21.62
   9 -14 -11    2.34   17.68
  -9  14  11    0.04   17.84
   9  14 -11   -0.39   12.50
  -9  14  11    3.11   17.79
  -9 -14  11   16.06   12.39
  -9 -14  13   -4.75   12.88
   9  14 -13    6.01    8.90
  -9  14  13    6.27   15.40
   9 -14 -13    2.25   15.50
  -9  14  13    4.38   17.96
   9 -15  -2   15.14   10.65
   9  15  -2   20.46    7.26
  -9 -15   2   23.45    7.26
   9 -15  -2   16.24   10.64
  -9 -15   4  -10.98   10.29
   9 -15  -4   -0.67   12.45
   9  15  -4   -4.05   10.15
   9 -15  -4    0.55   12.45
  -9  15   6   -1.28   14.44
   9 -15  -6    2.32   14.34
  -9 -15   6   -2.84   10.18
   9 -15  -6    1.24   14.30
   9  15  -6   -2.04    7.19
   9  15  -8   -0.42   10.20
  -9  15   8    1.42   17.94
   9 -15  -8    3.08   17.55
  -9 -15   8   10.50   10.11
  -9 -15  10   -2.73   12.60
   9  15 -10  -11.45   12.62
  -9  15  10   -1.31   17.87
   9 -15 -10    0.44   17.47
   9 -15 -12    6.75   15.28
  -9  15  12   -0.12   15.65
  -9 -15  12    2.54    9.03
   9  15 -12   -0.80    8.96
  -9  15  12    2.04   18.13
   9 -16  -1   20.54   10.55
  -9 -16   1   21.91    7.47
   9  16  -1   16.11    7.58
   9 -16  -1   17.69   10.59
  -9 -16   3   12.51   10.23
   9 -16  -3   12.24   12.64
   9 -16  -3    9.54   12.72
   9  16  -3   13.51   10.06
   9  16  -5   12.90    9.92
   9 -16  -5   -1.15   12.50
   9 -16  -5    1.80   12.56
  -9  16   5    2.04   12.48
  -9 -16   5    1.87   10.16
  -9 -16   7    5.73   10.19
   9 -16  -7    0.05   14.57
  -9  16   7    1.98   14.59
   9 -16  -7    0.36   14.52
   9  16  -7    3.25    7.22
   9 -16  -9   -0.16   17.65
  -9 -16   9    6.88    8.84
   9  16  -9    0.43   12.50
  -9  16   9    2.08   17.86
   9  16 -11   -5.63   12.65
  -9 -16  11    4.83   12.69
   9 -16 -11    0.68   17.79
  -9  16  11   -1.44   15.68
   9 -17  -2    1.92   10.37
  -9 -17   2    1.12    8.93
   9  17  -2   -2.46    7.32
   9 -17  -2   -0.25   11.63
  -9  17   4   -0.45   10.47
   9 -17  -4    5.97   12.62
   9 -17  -4    0.47   12.66
  -9 -17   4    6.04   10.30
   9  17  -4    4.27   10.31
   9 -17  -6    1.81   14.74
  -9 -17   6    7.35   12.54
   9 -17  -6    4.23   15.43
  -9  17   6    3.16   15.44
   9  17  -6    3.99   12.54
  -9 -17   8   -2.77   12.49
  -9  17   8    1.18   15.58
   9 -17  -8   -0.49   15.39
   9  17  -8    5.07   12.58
  -9 -17  10   -0.53   12.68
   9  17 -10    3.44   12.71
  -9  17  10   -2.96   15.84
   9 -17 -10   -0.37   17.87
   9 -18  -1    4.10   12.56
   9  18  -1   -0.37    9.02
  -9 -18   1    7.83   12.55
   9 -18  -1    2.80   12.77
  -9  18   3    6.70   12.66
   9  18  -3   20.34   12.24
   9 -18  -3   10.44   12.45
  -9 -18   3   10.94   12.57
   9 -18  -3   -1.39   15.62
   9 -18  -5    3.76   15.24
  -9  18   5    2.49   15.81
  -9 -18   5    7.38   12.50
   9 -18  -5    2.35   15.43
   9  18  -5   -5.41    8.84
   9  18  -7   13.62    8.77
   9 -18  -7   -2.54   15.49
  -9  18   7    0.82   15.67
  -9 -18   7   -4.70    8.86
   9 -18  -9    1.42   15.66
  -9  18   9    2.81   18.31
  -9 -18   9    9.31   12.55
   9  18  -9   11.86   12.59
   9 -19  -2   35.92   13.34
   9 -19  -2   29.85   13.31
   9  19  -2   34.34   13.06
  -9  19   2   39.79   16.15
  -9 -19   2   45.40   12.91
  -9  19   4   24.27   15.97
   9 -19  -4   19.97   13.08
   9  19  -4   21.18   12.81
   9 -19  -4   18.40   13.25
  -9 -19   4   17.28   12.74
  -9 -19   6   21.59    9.27
  -9  19   6   28.67   16.29
   9 -19  -6   23.82   16.19
   9 -19  -6   23.43   16.41
   9  19  -6   27.53   12.88
   9 -19  -8    8.88   15.91
   9  19  -8   11.46    9.08
  -9 -19   8    7.80    9.16
  -9  19   8    6.94   18.96
   9  20  -3   36.74    9.29
  -9 -20   3   26.97   13.12
   9 -20  -3   36.62   13.33
  -9  20   3   28.80   16.38
   9 -20  -3   38.95   13.52
   9 -20  -5   48.66   13.69
   9 -20  -5   43.97   16.69
   9  20  -5   38.11    9.74
  -9 -20   5   34.53    9.73
  -9  20   5   39.51   13.75
  -8   0   2   45.50    9.35
   8   0  -2   49.27    9.27
  -8   0   4  841.75   21.19
   8   0  -4  866.98   21.56
  -8   0   6  117.40   10.95
   8   0  -6  119.00   12.83
  -8   0   8   11.53    8.65
   8   0  -8   10.56   10.67
  -8   0   8    5.81   10.50
  -8   0  10   99.49    9.81
  -8   0  10   97.43    9.88
  -8   0  12   17.93   10.52
  -8   0  12   24.13   10.33
  -8   0  14   48.57   10.72
  -8   0  14   43.21   10.69
  -8   0  16   -1.42   10.32
  -8   0  16    1.52   10.34
  -8   0  18   -2.03   12.85
  -8   0  18   -0.96    9.00
  -8   1   1   32.85    9.05
  -8  -1   1   31.02    8.89
   8   1  -1   30.68    8.87
   8  -1  -1   27.90    9.04
   8   1  -3   29.59    8.97
  -8  -1   3   26.70    8.93
  -8   1   3   28.33    9.16
   8  -1  -3   26.77    9.18
  -8  -1   5  161.88   12.85
  -8   1   5  156.56   15.68
   8   1  -5  157.19   11.29
   8  -1  -5  153.52   14.27
   8   1  -7   88.20   11.92
  -8   1   7   79.14   12.46
   8  -1  -7   82.04   12.59
  -8   1   7   89.30   14.12
  -8  -1   7   88.69   10.25
  -8  -1   9   34.60    8.96
  -8   1   9   38.77   10.96
  -8   1   9   37.23    9.09
   8   1  -9   33.99    9.17
  -8  -1   9   36.77    8.98
  -8  -1  11    4.60   10.21
  -8   1  11    1.89   10.20
  -8   1  11    2.29   10.22
  -8  -1  11    2.26   10.27
  -8   1  13   34.46   10.75
  -8  -1  13   35.37   10.62
  -8   1  13   38.24   10.52
  -8  -1  13   31.89   10.78
  -8   1  15    3.32   10.28
  -8  -1  15    6.35   10.06
  -8   1  15    6.46   10.22
  -8  -1  15    0.35   10.35
  -8   1  17    2.91   12.76
  -8  -1  17    6.54   12.65
  -8  -1  17    3.04   12.66
  -8   1  17   -1.24   12.68
   8   2  -2  211.22   11.26
  -8   2   2  209.65   13.87
  -8  -2   2  207.77   11.11
   8  -2  -2  211.08   12.37
  -8  -2   4  191.75   11.39
  -8   2   4  191.70   18.65
   8  -2  -4  191.56   18.68
   8   2  -4  201.82   11.50
  -8  -2   6  159.90   11.04
   8   2  -6  160.73   12.66
  -8   2   8    1.21   10.52
  -8   2   8    1.89   10.50
   8   2  -8    2.54    8.65
  -8  -2   8   -1.44    8.57
  -8  -2  10  163.96   11.36
  -8   2  10  156.21   14.98
  -8  -2  10  144.81   10.31
   8   2 -10  149.66   10.51
  -8   2  10  153.13   14.16
  -8   2  12   40.86   10.79
  -8   2  12   40.79   10.71
  -8  -2  12   36.25   10.68
  -8  -2  12   47.97   10.55
  -8   2  14    8.00   10.33
  -8  -2  14   10.21   10.41
  -8  -2  14   16.19   10.13
  -8   2  14   14.10   10.40
  -8   2  16    9.82   10.40
  -8  -2  16    8.70   10.58
  -8   2  16   13.92   10.61
  -8  -2  16    3.50    7.52
  -8   2  18   -1.51   13.05
  -8   2  18    3.63   12.73
  -8  -2  18   -1.08   13.02
  -8  -2  18   13.73   12.92
   8   3  -1  817.24   14.15
  -8  -3   1  821.76   15.65
   8  -3  -1  822.38   18.35
  -8   3   1  818.25   18.27
  -8  -3   3 1067.50   17.95
   8  -3  -3 1060.21   29.53
   8   3  -3 1064.23   18.08
  -8   3   3 1033.89   29.43
   8  -3  -3 1052.94   28.28
   8   3  -5  695.55   15.99
  -8  -3   5  697.73   15.98
   8   3  -7 1043.36   18.67
  -8  -3   7 1086.41   18.76
   8   3  -9  503.81   14.05
  -8  -3   9  515.66   14.06
  -8   3   9  492.36   19.12
  -8   3   9  512.66   20.50
   8   3 -11   69.88   11.18
  -8  -3  11   55.95   11.14
  -8  -3  11   65.12   10.97
  -8   3  11   54.79   11.18
  -8   3  11   62.13   13.36
  -8  -3  13   74.35   11.11
  -8   3  13   70.17   11.11
  -8   3  13   69.69   13.25
  -8  -3  13   70.12    8.00
  -8  -3  15    9.96    7.38
  -8  -3  15    6.00   10.33
  -8   3  15    5.21   10.43
  -8   3  15    8.23   10.52
  -8   3  17    1.44   12.79
  -8   3  17   14.61   12.85
  -8  -3  17   11.60   13.02
  -8  -3  17   12.49   12.83
   8  -4  -2 1429.90   28.51
  -8   4   2 1431.81   28.55
   8   4  -2 1484.51   19.71
  -8  -4   2 1498.85   19.83
   8  -4  -2 1495.76   28.89
   8   4  -4  997.99   17.47
  -8  -4   4  979.29   15.89
   8   4  -6  954.40   17.39
  -8  -4   6  986.99   17.56
  -8  -4   8  954.78   17.20
   8   4  -8  945.22   17.29
   8   4 -10  311.60   13.76
  -8  -4  10  306.57   13.54
  -8  -4  10  307.75   13.73
  -8   4  10  296.00   17.64
  -8   4  10  299.64   17.66
   8   4 -12  161.92   11.93
  -8  -4  12  147.81    9.07
  -8   4  12  152.99   14.35
  -8   4  12  139.75   12.30
  -8  -4  12  140.87   11.88
  -8   4  14   58.62   11.06
  -8  -4  14   61.18   10.95
  -8   4  14   56.16   11.09
  -8  -4  14   51.89   10.99
  -8   4  16   11.75   10.43
  -8  -4  16    7.25   10.64
  -8  -4  16    8.43   10.53
  -8   4  16   17.10   10.64
  -8   4  18    0.39   13.09
  -8  -4  18    2.66    9.17
  -8   4  18    8.66   12.77
  -8  -4  18    6.73   13.09
   8   5  -1  388.71   12.05
   8  -5  -1  374.41   15.87
   8  -5  -1  391.78   14.66
  -8  -5   1  409.85   12.16
   8   5  -3  768.64   15.39
   8  -5  -3  785.93   38.53
  -8  -5   3  769.53   13.80
   8  -5  -3  797.11   38.50
   8   5  -5  426.51   13.19
  -8  -5   5  432.52   13.03
   8   5  -7  331.90   12.35
  -8  -5   7  344.09   12.35
   8   5  -9  321.03   12.32
  -8   5   9  329.03   21.04
  -8  -5   9  335.38   12.19
  -8   5   9  325.61   21.99
  -8   5  11   54.66   13.74
  -8   5  11   54.78   11.47
   8   5 -11   59.31   10.97
  -8  -5  11   51.87   11.04
  -8  -5  11   61.90   11.09
  -8   5  13   31.80   13.21
  -8  -5  13   30.23   10.89
   8   5 -13   33.18    7.89
  -8   5  13   29.71   10.71
  -8  -5  13   38.27   10.78
  -8   5  15    6.10   10.41
  -8  -5  15    9.61   10.50
  -8  -5  15    3.95    7.63
  -8   5  15    5.45   10.60
  -8   5  17   -0.68    9.23
  -8  -5  17    7.17    9.00
  -8  -5  17   11.72   12.82
  -8   5  17    6.81   13.14
   8  -6  -2   20.77   11.03
  -8  -6   2   18.70    8.72
   8   6  -2   19.77    8.91
   8  -6  -2   20.30   11.08
   8   6  -4   59.09    9.33
  -8  -6   4   54.16    7.03
  -8  -6   6   16.09    6.66
   8   6  -6   21.55    9.00
   8   6  -8    6.33    8.74
  -8  -6   8   -5.96    8.95
  -8  -6  10  136.43   12.30
   8   6 -10  146.23   12.28
  -8   6  10  130.14   17.80
  -8   6  10  133.71   17.94
  -8  -6  12    1.77    7.36
   8   6 -12    0.42   10.52
  -8  -6  12    5.76   10.38
  -8   6  12   -1.09   10.53
  -8   6  12    2.83   10.49
  -8   6  14   12.66   10.55
   8   6 -14    6.53   10.64
  -8  -6  14    9.36   10.74
  -8   6  14   16.63   12.97
  -8  -6  14   18.36   10.55
  -8  -6  16   -3.07   13.15
  -8   6  16   -1.55   12.90
  -8  -6  16    4.73   12.72
  -8   6  16    0.05   15.77
   8  -7  -1 1428.31   24.41
   8  -7  -1 1350.80   23.81
  -8  -7   1 1451.23   18.15
   8   7  -1 1415.92   18.19
   8   7  -3  698.70   14.27
   8  -7  -3  688.96   34.27
  -8  -7   3  684.87   12.43
   8  -7  -3  685.82   33.82
  -8  -7   5 1513.54   19.10
   8   7  -5 1481.42   19.18
   8   7  -7  580.05   12.14
  -8  -7   7  612.89   13.85
  -8   7   9  528.07   35.53
  -8  -7   9  554.91   15.18
   8   7  -9  560.32   15.36
  -8   7   9  523.32   37.58
   8   7 -11  231.44   10.09
  -8  -7  11  244.87   10.15
  -8   7  11  245.31   16.66
  -8   7  11  233.39   16.76
  -8   7  13  162.06   12.79
  -8  -7  13  171.09    9.30
  -8  -7  13  175.96   12.08
  -8   7  13  157.37   14.98
   8   7 -13  167.83   12.31
  -8   7  15   30.42   13.16
  -8   7  15   26.07   10.87
  -8  -7  15   33.22    7.70
   8   7 -15   34.45    7.83
  -8  -7  15   28.23    7.84
  -8  -7  17   21.12   13.25
  -8   7  17   17.72   13.46
  -8  -7  17   31.33   12.95
  -8   7  17   25.82   16.25
   8   8  -2 1954.39   20.31
   8  -8  -2 1896.55   32.59
  -8  -8   2 1934.80   20.10
   8  -8  -2 1820.12   33.00
  -8  -8   4 1871.22   20.44
   8   8  -4 1885.45   20.37
  -8  -8   6 2347.91   22.98
   8   8  -6 2332.98   23.04
  -8  -8   8  742.43   16.18
   8   8  -8  755.34   16.16
  -8  -8  10  628.04   15.30
   8   8 -10  626.12   15.36
  -8   8  10  581.44   22.99
  -8   8  10  538.47   22.47
  -8  -8  12  457.61   14.34
   8   8 -12  421.56   11.66
  -8  -8  12  439.57   11.67
  -8   8  12  420.03   18.56
  -8   8  12  437.33   18.89
  -8   8  14  239.02   13.67
  -8  -8  14  238.29   12.87
  -8   8  14  226.06   13.88
   8   8 -14  229.17   10.19
  -8  -8  14  232.58   10.04
  -8  -8  16   39.28   13.19
  -8   8  16   35.26   16.21
  -8   8  16   36.55   13.35
  -8  -8  16   41.15   13.00
   8  -9  -1 1528.31   25.22
   8   9  -1 1733.81   19.61
  -8  -9   1 1732.03   20.24
   8  -9  -1 1672.93   27.87
   8  -9  -3 1160.24   31.16
   8  -9  -3 1115.28   30.52
  -8  -9   3 1196.40   16.74
   8   9  -3 1116.40   14.87
   8   9  -5 1481.20   18.32
  -8  -9   5 1481.01   18.39
   8   9  -7  902.62   16.88
  -8  -9   7  883.61   14.33
  -8  -9   9 1017.71   17.61
  -8   9   9 1001.54   38.83
  -8   9   9  943.06   38.83
   8   9  -9 1036.26   17.69
  -8   9  11  363.81   18.71
  -8   9  11  348.52   18.53
  -8  -9  11  371.31   13.74
   8   9 -11  351.82   10.91
   8  -9 -11  324.33   18.19
  -8  -9  13  262.23   12.72
   8   9 -13  257.08   12.86
  -8   9  13  238.99   16.36
   8  -9 -13  223.89   13.86
  -8  -9  13  260.69   13.02
  -8   9  13  251.05   14.37
  -8   9  15   84.26   13.95
   8   9 -15   78.25    9.88
  -8  -9  15   69.93    9.89
  -8   9  15   84.29   13.86
   8  -9 -15   80.35   13.89
  -8  -9  15   81.34   13.63
  -8  -9  17   27.97   13.29
  -8   9  17   31.66   13.42
  -8   9  17   31.09   13.55
  -8 -10   2  348.39   13.04
   8 -10  -2  325.39   17.68
   8 -10  -2  296.60   17.57
   8  10  -2  327.82   12.97
   8  10  -4  288.90   10.17
   8 -10  -4  284.20   25.49
  -8 -10   4  309.74   12.88
   8 -10  -4  268.01   23.66
  -8 -10   6  313.61   13.48
   8  10  -6  280.36   10.51
  -8 -10   8  102.60    8.39
   8  10  -8   91.69   11.40
   8 -10 -10  149.93   16.14
   8  10 -10  175.26   12.19
  -8 -10  10  179.98   12.18
  -8  10  10  164.69   16.46
  -8  10  10  151.38   16.30
   8  10 -12   51.56   11.00
  -8 -10  12   49.50    7.98
   8 -10 -12   43.58   13.68
  -8  10  12   48.41   11.45
  -8  10  12   44.11   13.78
  -8  10  14   33.57   11.04
  -8 -10  14   40.73   10.89
   8 -10 -14   31.62   11.12
   8  10 -14   29.54   10.86
  -8  10  14   31.25   11.23
  -8 -10  14   32.17   10.84
  -8 -10  16    9.22    9.22
  -8  10  16    8.25   13.16
  -8 -10  16   20.78   13.06
  -8  10  16   12.14   12.96
   8 -10 -16    7.15   16.10
   8  10 -16    8.37    9.29
  -8 -11   1  114.99   11.10
   8 -11  -1  101.90   14.05
   8  11  -1   96.49   11.20
   8 -11  -1   89.26   11.72
  -8 -11   3   10.22   10.49
   8 -11  -3    8.04   13.07
   8  11  -3    6.69   10.42
   8 -11  -3    9.84   13.05
   8  11  -5   -2.21   10.77
  -8 -11   5    0.35   10.45
   8 -11  -5    3.24   18.46
   8 -11  -5    5.43   19.91
   8  11  -7   30.34   10.49
  -8 -11   7   21.55   10.48
   8 -11  -7   14.76   22.84
   8 -11  -9   28.71   15.46
  -8 -11   9   30.94    7.81
   8  11  -9   35.42   10.98
  -8  11   9   28.90   15.77
  -8  11   9   31.89   17.34
  -8 -11  11   -0.66   10.56
  -8  11  11    1.55   10.58
   8  11 -11    3.91   10.36
   8 -11 -11   -1.87   12.89
  -8  11  11    2.61   12.85
  -8  11  13    2.20   12.76
   8 -11 -13   -0.59   10.51
  -8 -11  13   -8.38   10.51
   8  11 -13   -2.55   10.39
  -8  11  13    4.02   12.76
  -8 -11  13   -0.28   10.48
  -8 -11  15   -1.37   12.98
   8  11 -15   10.16   12.62
  -8 -11  15   -5.75    9.09
   8 -11 -15   -2.08   15.75
  -8  11  15   -8.03   12.92
  -8  11  15   -2.12   12.86
   8 -12  -2  680.64   20.83
   8  12  -2  704.46   14.86
   8 -12  -2  611.38   20.27
  -8 -12   2  657.81   12.57
  -8  12   4  393.46   19.57
  -8 -12   4  458.64   13.48
   8  12  -4  455.28   13.44
   8 -12  -4  363.94   19.14
   8 -12  -4  414.42   19.57
  -8  12   6   86.22   18.80
   8 -12  -6   91.10   18.78
   8 -12  -6   84.57   16.97
  -8 -12   6  102.72   10.99
   8  12  -6   89.82    8.44
  -8 -12   8  123.28    8.44
  -8  12   8  114.67   17.27
   8 -12  -8  108.37   17.03
   8  12  -8  131.11   11.29
   8  12 -10   72.07   10.71
  -8  12  10   63.18   13.95
   8 -12 -10   55.89   13.54
  -8 -12  10   63.15    8.05
  -8 -12  12   36.44    7.87
   8  12 -12   42.26    7.80
  -8  12  12   37.63   11.18
   8 -12 -12   39.67   13.25
  -8  12  12   41.71   13.27
  -8 -12  14   22.70   13.07
  -8  12  14   29.29   15.92
  -8  12  14   33.77   16.05
   8 -12 -14   28.82   13.14
  -8 -12  14   34.48    9.25
   8  12 -14   29.07   13.09
  -8 -13   1  382.45   10.38
   8  13  -1  385.84   13.21
   8 -13  -1  396.69   17.09
   8 -13  -1  335.34   14.70
  -8 -13   3  414.79   10.89
   8 -13  -3  421.19   18.24
   8 -13  -3  363.13   18.08
   8  13  -3  453.68   13.10
  -8  13   3  387.20   18.31
  -8 -13   5  386.86   10.67
   8 -13  -5  341.80   18.63
   8 -13  -5  377.68   19.19
   8  13  -5  394.96   13.14
  -8  13   5  347.20   18.82
   8 -13  -7  142.28   15.72
  -8 -13   7  161.95   11.52
   8  13  -7  166.06   11.49
  -8  13   7  140.25   15.79
  -8 -13   9  158.41   11.36
   8  13  -9  140.78   11.32
   8 -13  -9  123.68   14.85
  -8  13   9  130.36   17.06
  -8 -13  11  160.31   11.69
   8 -13 -11  124.83   14.95
   8  13 -11  148.83   11.49
  -8  13  11  150.00   15.05
  -8  13  13   43.52   13.28
   8  13 -13   52.07   12.86
   8 -13 -13   36.99   16.16
  -8  13  13   41.68   16.17
  -8 -13  13   49.65   12.98
   8 -13 -15   24.49   13.52
   8  13 -15   34.46   13.10
  -8  13  15   25.32   13.50
  -8 -13  15   40.32    9.67
  -8 -13  15   26.60   13.36
  -8  13  15   30.16   16.32
   8  14  -2  229.45   11.97
   8 -14  -2  213.28   13.30
  -8 -14   2  242.11   11.91
  -8  14   2  203.02   15.42
   8 -14  -2  194.27   12.97
   8 -14  -4   95.42   14.01
   8 -14  -4  106.96   13.97
  -8  14   4   94.87   11.97
  -8 -14   4  111.18   10.99
   8  14  -4  103.59   10.98
  -8  14   6  128.40   15.27
   8 -14  -6  130.57   14.92
  -8 -14   6  141.91   11.44
   8  14  -6  143.35    8.39
  -8 -14   8   70.78    7.97
   8  14  -8   71.02   10.83
   8 -14  -8   64.08   15.84
  -8  14   8   66.40   15.86
  -8  14  10   93.88   14.37
   8  14 -10  101.17   11.05
   8 -14 -10   92.11   14.13
  -8 -14  10  124.56   11.15
  -8  14  12   40.34   15.92
  -8 -14  12   41.56   12.83
   8 -14 -12   39.54   15.91
   8  14 -12   43.03   12.83
   8 -14 -14   10.95   13.12
   8  14 -14   13.92   13.11
  -8  14  14   12.63   13.18
  -8  14  14    9.85   15.99
  -8 -14  14   12.70    9.45
  -8 -14  14   36.17   12.89
   8 -15  -1   52.29   10.79
  -8  15   1   53.91   10.91
   8  15  -1   56.18    7.65
  -8 -15   1   59.92   10.63
   8 -15  -1   66.11   10.78
   8  15  -3   61.64    7.89
   8 -15  -3   62.80   11.17
  -8 -15   3   60.82    7.83
   8 -15  -3   57.01   13.34
  -8  15   3   62.32   11.12
   8 -15  -5    4.66   12.50
  -8  15   5    6.42   12.50
  -8 -15   5    6.49    7.20
   8  15  -5    4.39    7.10
   8 -15  -7   44.32   13.37
  -8 -15   7   49.67   10.63
  -8  15   7   47.26   13.43
   8  15  -7   49.47    7.75
  -8 -15   9   22.70    7.41
   8 -15  -9   22.09   10.74
   8  15  -9   19.84    7.52
  -8  15   9   23.09   12.97
  -8 -15  11    5.24   12.54
   8 -15 -11    7.18   15.39
  -8  15  11    5.46   15.51
   8  15 -11    2.82   11.64
   8  15 -13    6.92   12.73
   8 -15 -13   10.19   12.67
  -8 -15  13    3.21   12.83
  -8  15  13    3.44   12.94
  -8 -16   2    4.83    9.99
   8 -16  -2    2.59   12.41
   8  16  -2   -1.93   10.11
  -8  16   2    3.71    9.98
   8 -16  -2    1.68   10.18
   8  16  -4    2.79   10.06
   8 -16  -4    2.19   10.36
  -8 -16   4    2.81   10.13
  -8  16   4    2.76   10.16
   8 -16  -4    3.83   10.21
   8 -16  -6   11.36   12.64
   8  16  -6    2.80    7.29
  -8 -16   6   13.71    7.17
  -8  16   6    7.72   12.62
   8 -16  -8    2.65   12.54
  -8 -16   8    5.11    7.16
   8  16  -8   -5.57   10.26
  -8  16   8    1.18   12.61
   8  16 -10    4.21    8.82
   8 -16 -10   -0.45   15.20
  -8 -16  10   -3.18   12.62
  -8  16  10    0.44   15.41
  -8  16  12    1.58   15.46
   8 -16 -12    1.88   15.33
  -8 -16  12    8.99   12.72
   8  16 -12  -10.15   12.80
   8 -17  -1    9.19   10.39
   8 -17  -1   13.81   10.37
  -8 -17   1    7.06   10.38
   8  17  -1   18.11    7.18
  -8  17   1   21.84   12.56
  -8 -17   3   16.01   10.22
   8  17  -3   10.84   10.10
  -8  17   3   13.90   10.32
   8 -17  -3   15.89   10.36
   8 -17  -3    9.35   10.56
  -8  17   5    1.30   10.21
  -8 -17   5   -0.40   10.17
   8 -17  -5    1.93   12.39
   8  17  -5    7.75    9.98
   8 -17  -7   -1.55   12.64
  -8  17   7   -1.66   12.70
  -8 -17   7    6.97   10.13
   8  17  -7    4.55   10.19
   8 -17  -9   -0.66   12.42
  -8 -17   9    1.71   12.49
  -8  17   9    2.27   12.68
   8  17  -9   -1.24    8.76
  -8  17  11   -2.60   12.68
   8  17 -11    4.33    8.86
  -8 -17  11    3.95    9.05
   8 -17 -11    7.60   15.02
   8  18  -2   -5.11    7.29
   8 -18  -2   -2.29   10.31
  -8 -18   2   -0.26   10.24
  -8  18   2    3.53   10.28
   8 -18  -2    2.21   10.27
   8  18  -4    4.03   10.01
   8 -18  -4    4.74   10.25
  -8  18   4   -0.47   10.30
  -8 -18   4    6.55   10.11
   8 -18  -6    5.18   11.40
  -8  18   6    7.22   15.45
   8  18  -6    8.76    7.17
  -8 -18   6    7.68   11.38
   8 -18  -8   -1.32   12.54
  -8  18   8    2.50   15.39
  -8 -18   8    1.80   12.55
   8  18  -8   -1.07    8.69
   8 -18 -10   -1.06   12.77
  -8 -18  10    0.91    8.91
   8  18 -10    6.07    8.86
  -8  18  10   -3.20   12.87
  -8 -19   1  -13.49   12.73
   8  19  -1    9.08    8.75
   8 -19  -1    6.44   12.61
   8 -19  -1    4.70   12.81
  -8  19   1    5.32   12.73
   8 -19  -3   11.45   12.59
  -8  19   3   10.47   12.71
   8  19  -3    3.02   12.54
   8 -19  -3    9.12   12.71
  -8 -19   3    2.82   12.52
  -8  19   5   12.96   12.68
   8 -19  -5   11.68   15.43
  -8 -19   5   10.47   12.50
   8  19  -5   11.68    8.88
  -8  19   7    4.36   15.57
   8 -19  -7    3.05   12.62
  -8 -19   7   -6.65   12.85
   8  19  -7    3.51   12.59
   8 -19  -9    6.36   12.59
   8  19  -9   12.91   12.47
  -8  19   9   -2.94   12.87
  -8 -19   9    5.47   12.67
   8  20  -2    6.33   12.61
   8 -20  -2   10.24   12.86
  -8 -20   2   23.68   12.68
   8 -20  -2   15.48   12.96
  -8  20   2   12.16   13.02
   8  20  -4   15.49   12.56
  -8  20   4   18.64   13.05
   8 -20  -4   16.88   12.91
  -8 -20   4   16.58   12.75
  -8  20   6   17.81   16.18
   8 -20  -6   27.59   12.92
   8  20  -6   20.91   12.94
  -8 -20   6   19.89   12.95
   8 -20  -8    6.38   15.71
  -8 -20   8   -4.81   12.88
  -8  20   8    6.13   13.06
   8  20  -8   -3.71    9.08
   8  21  -1   15.11    9.09
   8  21  -3   -7.47    9.08
  -8  21   3   -3.28   13.06
   8 -21  -3   -2.66   12.98
  -8 -21   3    8.44   12.78
   8 -21  -3    1.08   12.88
   8 -21  -5    8.68   15.59
  -8  21   5    2.84   13.25
  -8 -21   5    2.81    9.05
   8  21  -5   -3.69    9.14
  -7   0   1    3.74    8.64
   7   0  -1    0.15    8.77
  -7   0   3   -0.62    8.71
   7   0  -3    1.37    8.68
   7   0  -5    1.84    8.50
  -7   0   5   -0.29    8.75
  -7   0   7   -1.19   10.49
   7   0  -7    1.35   10.65
  -7   0   7    0.15    8.53
  -7   0   9   -1.99    8.34
  -7   0   9   -2.57    8.44
  -7   0  11    1.75   10.29
  -7   0  11    3.73   10.31
  -7   0  13   -3.66    7.41
  -7   0  13   -0.70    9.99
  -7   0  15    6.04    7.25
  -7   0  15   -0.34   10.19
  -7   0  17   -0.59   12.80
  -7   0  17   -7.46    9.07
  -7  -1   2   83.51    9.95
   7   1  -2   77.80    9.96
  -7   1   2   83.15   10.41
   7  -1  -2   90.07   12.04
  -7  -1   4    8.22    8.90
  -7   1   4    8.03   10.75
   7   1  -4    6.75    8.88
   7  -1  -4    8.29   10.89
  -7  -1   6   40.40    9.49
  -7   1   6   40.80   11.61
   7  -1  -6   42.78   13.19
  -7   1   6   42.26   11.67
   7   1  -6   43.38    9.49
  -7   1   8   80.22   11.84
   7   1  -8   76.64    9.80
  -7   1   8   75.90    9.86
  -7  -1   8   83.01    9.74
  -7  -1   8   75.63    9.73
  -7  -1  10   -0.42    5.84
  -7  -1  10    1.20    8.21
  -7   1  10    1.11    8.41
  -7   1  10   -2.50    8.29
  -7  -1  12   33.56    7.73
  -7   1  12   38.03   10.54
  -7   1  12   40.53   10.66
  -7  -1  12   36.84   10.71
  -7   1  14   18.65   10.23
  -7  -1  14   13.02   10.31
  -7   1  14    7.61    7.50
  -7  -1  14   12.90   10.49
  -7  -1  16   -1.30    7.47
  -7   1  16    1.43   10.31
  -7   1  16    2.80   10.19
  -7  -1  16   -1.20   10.21
  -7  -1  18    1.58   12.80
  -7   1  18    3.35   12.69
  -7  -1  18   -4.31   13.07
  -7   1  18   11.60   12.87
   7  -2  -1  465.60   16.48
  -7   2   1  472.44   15.15
   7   2  -1  461.92   13.49
  -7  -2   1  476.56   13.67
   7  -2  -3  207.23   17.01
  -7   2   3  207.91   15.74
   7   2  -3  203.42   11.68
  -7  -2   3  207.64   11.53
   7   2  -5   -0.57    8.60
  -7  -2   5    3.63    8.62
  -7   2   7    6.96   12.15
  -7  -2   7    1.26    8.63
  -7   2   7    2.49   10.57
   7   2  -7    4.35    8.52
  -7  -2   9    7.45    8.50
  -7  -2   9    4.24    6.15
  -7   2   9    8.78    8.64
   7   2  -9    8.91    8.48
  -7   2   9   10.29    8.44
  -7   2  11   -0.97   10.28
  -7  -2  11   -0.73   10.38
  -7  -2  11   -0.79   10.51
  -7   2  11    1.17   10.46
  -7   2  13   55.60    8.07
  -7   2  13   60.35   10.80
  -7  -2  13   56.44   11.03
  -7  -2  13   56.12   10.69
  -7   2  15    4.57   10.29
  -7  -2  15    1.81    7.29
  -7   2  15    1.53   10.24
  -7  -2  15    3.37    7.29
  -7   2  17    1.88    8.96
  -7   2  17    1.55   12.52
  -7  -2  17    1.41   12.60
  -7  -2  17    1.47    9.12
   7  -3  -2   75.09   12.17
  -7  -3   2   75.81    9.58
   7  -3  -2   78.97   12.52
  -7   3   2   74.23   12.29
   7   3  -2   84.70    9.71
   7   3  -4  107.78   10.20
  -7  -3   4  113.56   10.14
  -7  -3   6   14.27    8.80
   7   3  -6   10.66    8.92
  -7   3   8   39.00   11.31
  -7  -3   8   38.97    8.97
  -7   3   8   38.77   11.28
   7   3  -8   34.99    9.01
  -7   3  10   13.42    8.78
  -7   3  10   18.45    8.58
   7   3 -10   15.11    8.70
  -7  -3  10   22.55    8.47
  -7  -3  10   16.06    8.62
  -7  -3  12   24.79   10.22
  -7   3  12   20.87   10.29
  -7  -3  12   15.56   10.54
  -7   3  12   22.59   10.53
  -7   3  14   27.32   10.50
  -7   3  14   16.93   10.56
  -7  -3  14   19.47   10.41
  -7  -3  14   32.27   10.52
  -7  -3  16   -0.78   10.24
  -7   3  16   -2.72   10.21
  -7  -3  16    0.72   10.35
  -7   3  16    2.86   10.38
  -7   3  18   10.37   12.64
  -7  -3  18    1.71    9.14
  -7   3  18    9.78   12.96
  -7  -3  18   -9.66   13.00
  -7  -4   1  185.51   10.49
   7   4  -1  177.49   10.46
   7  -4  -1  172.78   13.52
   7  -4  -1  182.86   13.64
  -7   4   1  178.66   11.83
  -7  -4   3  456.94   13.23
   7   4  -3  434.91   11.49
   7   4  -5   80.20    9.83
  -7  -4   5   83.55    9.70
  -7  -4   7  149.16   10.35
  -7   4   7  147.50   23.58
   7   4  -7  137.93   10.30
  -7   4   7  139.43   23.45
   7   4  -9  105.84    9.75
  -7  -4   9  109.65    9.75
  -7   4   9  107.28   10.53
  -7   4   9  104.55   12.46
   7   4 -11   10.26    7.69
  -7   4  11   15.49   10.46
  -7  -4  11   17.11   10.32
  -7   4  11   16.24   10.69
  -7  -4  11   18.32    7.41
  -7   4  13   61.83   10.67
  -7  -4  13   64.39   10.53
  -7  -4  13   60.18   10.69
  -7   4  13   55.70   11.05
  -7  -4  15    8.09   10.23
  -7   4  15   10.65   10.38
  -7   4  15    4.60   10.31
  -7  -4  15    6.88   10.52
  -7  -4  17   21.83   12.93
  -7   4  17    9.92   12.72
  -7   4  17   23.83   12.91
  -7  -4  17   17.45    9.11
   7  -5  -2  657.26   22.04
  -7  -5   2  650.36   14.23
   7   5  -2  633.45   14.13
   7  -5  -2  610.99   22.72
   7   5  -4  852.18   16.03
  -7  -5   4  842.79   15.95
   7   5  -6  490.84   11.80
  -7  -5   6  514.24   13.43
   7   5  -8  189.12   10.60
  -7   5   8  189.25   16.57
  -7   5   8  188.09   16.59
  -7  -5   8  185.79    8.61
   7   5 -10  391.04   12.32
  -7   5  10  371.53   14.41
  -7  -5  10  378.60   10.27
  -7   5  10  375.02   15.70
  -7  -5  10  379.30   12.31
  -7   5  12   53.25   10.91
  -7  -5  12   47.30   10.80
   7   5 -12   44.68   10.78
  -7   5  12   48.43   10.81
  -7  -5  12   62.54   10.71
  -7   5  14   58.10   10.90
  -7  -5  14   61.56   10.94
  -7   5  14   56.15   10.94
  -7  -5  14   51.60    7.74
  -7  -5  16   26.83    7.70
  -7   5  16   33.52   10.66
  -7   5  16   32.40   10.84
  -7  -5  16   28.19    7.68
  -7   5  18   -0.77   12.81
  -7  -5  18    0.35   12.95
  -7  -5  18    2.77    9.43
  -7   5  18   -1.45   13.27
   7  -6  -1 1152.43   22.58
   7   6  -1 1087.54   15.19
  -7  -6   1 1184.04   16.76
   7  -6  -1 1096.55   23.50
   7   6  -3 1135.55   15.77
  -7  -6   3 1184.75   17.31
  -7  -6   5  510.09   11.51
   7   6  -5  512.38   13.32
   7   6  -7  281.86   11.35
  -7  -6   7  292.13   11.30
  -7   6   9  425.10   17.63
   7   6  -9  422.31   12.44
  -7  -6   9  437.68   12.45
  -7   6   9  404.61   17.39
  -7  -6  11   55.73    8.05
  -7   6  11   55.54   11.37
   7  -6 -11   53.42   11.37
   7   6 -11   67.36   10.72
  -7   6  11   59.53   13.43
  -7  -6  11   59.13   11.03
   7  -6 -13  107.33   11.73
  -7   6  13  105.41   11.44
  -7   6  13  111.65   11.72
   7   6 -13  115.39   11.29
  -7  -6  13  112.21   11.31
  -7  -6  13  109.06   11.32
  -7   6  15   53.99   10.98
  -7  -6  15   54.28   10.81
  -7   6  15   49.81   10.87
  -7  -6  15   48.00   11.02
  -7   6  17    2.23   12.78
  -7  -6  17   12.80   12.81
  -7  -6  17    6.20    8.93
  -7   6  17   -0.71   12.91
   7  -7  -2  807.60   24.23
   7  -7  -2  868.05   23.67
   7   7  -2  835.54   13.30
  -7  -7   2  865.70   14.92
  -7  -7   4  347.23    9.81
   7   7  -4  341.99    9.92
   7   7  -6  148.27   10.11
  -7  -7   6  153.11   10.04
   7   7  -8  332.57   11.71
  -7   7   8  309.30   19.48
  -7  -7   8  319.54    9.78
  -7   7   8  326.12   19.60
  -7   7  10  186.35   15.76
   7  -7 -10  178.01   15.60
  -7   7  10  183.38   15.75
  -7  -7  10  191.40   12.39
   7   7 -10  193.40    9.41
  -7   7  12   41.70   10.85
  -7   7  12   41.26   10.90
  -7  -7  12   42.23    7.81
   7   7 -12   39.80   10.67
  -7  -7  12   39.61   10.66
   7  -7 -12   40.82   10.89
  -7   7  14   25.16   10.67
   7   7 -14   33.29    7.46
  -7  -7  14   28.70   10.72
   7  -7 -14   25.98   10.79
  -7  -7  14   25.83    7.70
  -7   7  14   26.50   10.90
  -7   7  16   19.50   13.07
  -7   7  16   15.61   12.76
   7  -7 -16   13.80   13.06
  -7  -7  16   21.18    9.04
  -7  -7  16    9.95   12.88
  -7  -8   1    9.49    8.53
   7   8  -1   11.76    8.51
   7  -8  -1   13.71   10.58
   7  -8  -1   10.63    8.97
   7  -8  -3  330.16   19.53
   7   8  -3  330.73   11.43
  -7  -8   3  325.28    9.49
   7  -8  -3  299.33   19.01
   7   8  -5   64.05    9.48
  -7  -8   5   69.83    6.98
   7   8  -7   31.52    9.12
   7  -8  -7   32.92   16.19
  -7  -8   7   39.57    8.95
  -7   8   7   37.40   16.39
  -7   8   7   36.27   17.74
   7   8  -9  121.06   11.73
   7  -8  -9  109.63   17.06
  -7  -8   9  121.72    8.74
  -7   8   9  120.54   15.39
  -7   8   9  124.96   17.07
  -7  -8  11   10.35   10.49
   7  -8 -11   11.40   12.77
   7   8 -11   19.57   10.36
  -7   8  11   11.34   10.60
  -7   8  11    8.10   10.51
   7  -8 -13    2.86   10.48
   7   8 -13    0.87   10.33
  -7   8  13    0.24   10.30
  -7  -8  13   -5.36   10.55
  -7  -8  13    7.22   10.27
  -7   8  13    1.63   10.59
  -7   8  15    4.52   10.26
   7   8 -15   -0.73   10.42
   7  -8 -15   -3.04   10.62
  -7  -8  15   -4.73   10.54
  -7  -8  15    4.47   10.49
  -7   8  15    7.64   10.44
  -7   8  17    2.30   12.72
  -7   8  17    4.70   13.05
  -7  -8  17    0.50   12.83
  -7  -8  17    3.87   13.08
   7  -8 -17    3.14   12.92
   7  -9  -2   43.24   11.24
  -7  -9   2   45.03    8.76
   7   9  -2   37.19    8.80
   7  -9  -2   39.64   11.18
   7  -9  -4   75.01   14.44
   7  -9  -4   68.05   15.72
   7   9  -4   73.00    7.00
  -7  -9   4   77.09    9.34
   7  -9  -6   14.79   15.76
  -7   9   6   16.96   16.89
   7   9  -6   11.24    8.88
  -7  -9   6   12.45    8.62
   7   9  -8   33.36    7.91
  -7  -9   8   32.66    7.88
  -7   9   8   31.37   15.78
   7  -9  -8   28.85   15.68
  -7  -9  10   49.59    8.01
  -7   9  10   45.26   13.80
   7   9 -10   48.92   10.86
   7  -9 -10   42.99   11.38
  -7   9  10   51.74   13.58
   7   9 -12   -3.84    7.49
   7  -9 -12    4.16   10.48
  -7   9  12    0.94   10.48
  -7  -9  12    8.51    7.32
  -7   9  12    3.80   10.53
  -7  -9  12    4.57   10.39
  -7   9  14    0.02   10.42
  -7  -9  14   -6.51    7.69
  -7   9  14   -0.63   10.52
   7   9 -14   -6.38   10.43
  -7  -9  14   -1.41    7.39
   7  -9 -14   -0.28   10.53
  -7   9  16   -0.09   12.72
  -7   9  16    0.12   12.89
   7  -9 -16    2.28   12.74
  -7  -9  16   -1.40   12.69
  -7  -9  16    6.77    8.97
   7 -10  -1  373.19   15.43
   7 -10  -1  397.52   15.50
   7  10  -1  386.21   11.67
  -7 -10   1  382.51    9.66
  -7  10   3  373.77   17.06
   7 -10  -3  361.66   16.88
  -7 -10   3  376.58    9.83
   7  10  -3  394.08   11.80
   7 -10  -3  391.58   17.05
   7  10  -5 1125.26   14.83
   7 -10  -5 1117.33   30.41
  -7 -10   5 1203.64   16.67
  -7  10   5 1086.78   29.11
   7 -10  -7  215.33   17.42
  -7 -10   7  257.35   12.43
   7  10  -7  226.41    9.75
  -7  10   7  235.85   19.64
   7 -10  -9  156.87   15.61
  -7  10   9  169.72   15.69
  -7 -10   9  175.89   11.80
   7  10  -9  177.79   11.90
  -7  10  11   86.11   11.52
   7 -10 -11   84.44   13.80
  -7 -10  11   89.27   10.97
   7  10 -11   85.62    8.20
  -7 -10  13   30.17   10.75
  -7 -10  13   17.41    7.64
   7  10 -13   23.47    7.58
  -7  10  13   24.51   10.67
   7 -10 -13   17.70   10.81
  -7  10  13   22.24   10.85
  -7  10  15    4.08   12.91
   7  10 -15   13.42    8.95
  -7 -10  15   11.46    9.03
   7 -10 -15   16.58   12.86
  -7 -10  15   22.47   12.77
  -7  10  15    7.18   12.89
  -7 -11   2  424.52    9.88
   7  11  -2  432.35   11.80
  -7  11   2  405.41   14.65
   7 -11  -2  399.25   14.38
   7 -11  -2  430.81   14.70
   7  11  -4  567.93   12.81
  -7  11   4  533.89   20.30
  -7 -11   4  577.91   12.87
   7 -11  -4  542.80   19.13
  -7 -11   6 1111.12   17.23
   7 -11  -6 1010.87   26.84
   7  11  -6 1031.78   14.91
  -7  11   6 1010.39   27.05
  -7  11   8  401.35   18.99
   7  11  -8  401.00   13.47
   7 -11  -8  381.12   18.70
  -7 -11   8  412.32   13.65
  -7  11  10  263.44   14.24
   7 -11 -10  256.18   16.31
  -7 -11  10  289.83   12.70
   7  11 -10  276.69   12.65
   7 -11 -12  152.89   14.59
  -7  11  12  150.42   12.50
   7  11 -12  152.02    9.09
  -7 -11  12  166.71    9.02
   7 -11 -14   59.59   11.14
  -7 -11  14   67.77   11.06
  -7  11  14   65.72   11.25
  -7  11  14   62.21   11.21
  -7 -11  14   57.65   10.92
   7  11 -14   51.72   11.02
  -7 -11  16    8.46    9.31
  -7  11  16   13.86   12.98
   7 -11 -16    9.17   12.98
   7  11 -16    4.63   12.90
  -7 -11  16   17.69   12.84
  -7  11  16   14.35   13.04
   7 -12  -1  675.45   17.73
   7  12  -1  737.68   12.71
   7 -12  -1  751.70   18.14
  -7  12   1  716.27   20.03
  -7 -12   1  767.12   15.29
   7  12  -3  602.01   11.90
   7 -12  -3  560.31   19.83
   7 -12  -3  606.75   20.08
  -7 -12   3  625.31   14.47
  -7  12   3  572.31   19.97
   7 -12  -5  477.35   19.48
  -7 -12   5  508.87   13.85
  -7  12   5  467.24   19.53
   7  12  -5  497.99   13.90
   7  12  -7  503.62   14.06
  -7 -12   7  507.54   11.46
   7 -12  -7  490.58   19.74
  -7  12   7  490.49   20.07
   7 -12  -9  315.30   15.22
   7  12  -9  319.92   10.31
  -7  12   9  327.35   15.38
  -7 -12   9  339.84   13.23
   7 -12 -11  147.14   14.77
  -7 -12  11  149.27    8.88
  -7  12  11  157.86   12.62
   7  12 -11  170.79   11.58
  -7  12  13   79.72   11.50
   7 -12 -13   72.11   11.48
   7  12 -13   74.15    8.08
  -7 -12  13   58.24   11.18
  -7 -12  13   88.04   11.19
  -7 -12  15   15.31   12.86
   7  12 -15    2.63    9.22
  -7 -12  15    5.46   12.86
   7 -12 -15   12.77   12.97
  -7  12  15   11.15   13.07
  -7  12  15    9.37   13.07
  -7 -13   2  210.17   11.61
   7  13  -2  175.35    9.09
   7 -13  -2  194.85   12.88
   7 -13  -2  181.73   14.88
  -7  13   2  175.28   12.80
   7  13  -4  193.89    9.12
  -7  13   4  184.27   13.45
  -7 -13   4  200.31    9.04
   7 -13  -4  187.69   13.34
  -7  13   6  209.65   15.91
  -7 -13   6  218.26    9.24
   7  13  -6  230.18   11.79
   7 -13  -6  209.20   13.70
  -7  13   8   33.22   10.84
  -7 -13   8   37.06   10.56
   7 -13  -8   38.34   13.10
   7  13  -8   42.80   10.50
  -7 -13  10  126.87   11.39
   7  13 -10  115.55    8.57
   7 -13 -10  116.37   14.30
  -7  13  10  125.70   12.20
   7  13 -12   22.93    7.51
   7 -13 -12   20.32   10.52
  -7  13  12   22.26   12.85
  -7 -13  12   17.62   10.66
  -7 -13  14   24.92   13.09
   7  13 -14   25.10    9.25
   7 -13 -14   23.19   13.04
  -7  13  14   24.25   13.24
  -7 -13  14   24.51   12.93
   7 -14  -1    5.41   10.28
   7  14  -1    4.89    7.08
   7 -14  -1    4.33   10.30
  -7  14   1    1.83   10.14
  -7 -14   1    2.33    7.10
   7 -14  -3    0.47   10.20
   7  14  -3    0.96    7.14
  -7  14   3   -2.30   10.09
  -7 -14   3   -0.68    7.24
  -7 -14   5    1.73    7.16
  -7  14   5    2.48   10.15
   7 -14  -5   -0.94   12.59
   7  14  -5    3.21   10.15
   7 -14  -7    4.16   12.60
  -7 -14   7    6.31    7.27
   7  14  -7   12.83   10.21
  -7  14   7    7.75   10.31
   7  14  -9   -1.78    7.29
  -7  14   9    1.62   12.50
   7 -14  -9    1.26   10.35
  -7 -14   9   -1.84    7.32
  -7 -14  11   -1.27   10.52
  -7  14  11    4.15   12.75
   7  14 -11    3.41    7.36
   7 -14 -11    2.17   10.26
   7  14 -13    2.53   12.61
  -7 -14  13   -3.48    9.06
  -7 -14  13  -12.81   12.78
   7 -14 -13   -2.40   12.73
  -7  14  13    2.13   12.65
  -7  14  15    0.63   13.10
   7 -14 -15    1.67   12.83
   7  14 -15    9.36    9.04
  -7 -14  15   -2.54    9.45
  -7 -14  15    5.56    9.22
   7  15  -2   41.43    7.40
   7 -15  -2   38.63   10.68
  -7  15   2   32.93   10.65
  -7 -15   2   41.42   10.38
   7 -15  -4   64.16   11.20
  -7 -15   4   64.19    7.62
   7  15  -4   61.72   10.66
  -7  15   4   63.64   11.10
   7 -15  -6   74.87   11.51
  -7 -15   6   88.01    8.15
  -7  15   6   88.16   13.70
   7  15  -6   85.31    7.90
   7 -15  -8  116.63   11.97
  -7 -15   8  129.77   11.32
   7  15  -8  119.43   11.20
  -7  15   8  118.75   12.15
  -7 -15  10   -3.21   10.43
   7 -15 -10    0.91   10.59
  -7  15  10    6.83   10.45
   7  15 -10    0.95    7.27
   7  15 -12    2.42   12.50
  -7  15  12    1.31   12.64
   7 -15 -12   -1.00   12.65
  -7 -15  12   -6.53    9.05
   7  15 -14    0.58   12.86
  -7 -15  14   -6.98    9.19
  -7  15  14   -0.68   12.86
  -7 -15  14    2.01   12.77
   7 -15 -14    5.16   12.81
   7 -16  -1   65.94   11.03
  -7  16   1   62.81   11.01
   7  16  -1   73.04   10.53
   7 -16  -1   68.83   13.30
  -7 -16   1   60.57   10.75
   7 -16  -3   80.56   11.15
   7  16  -3   73.47   10.59
  -7  16   3   73.78   11.16
  -7 -16   3   82.21   10.68
  -7  16   5   95.39   11.66
   7 -16  -5   90.48   11.63
   7  16  -5   80.09    8.15
  -7 -16   5   88.46   11.14
   7 -16  -7   88.11   11.71
  -7 -16   7   98.02   11.06
  -7  16   7   89.87   13.73
   7  16  -7   80.02    8.24
   7  16  -9   12.13   10.45
  -7  16   9   23.90   12.90
   7 -16  -9   22.87   12.98
  -7 -16   9   22.03    7.53
  -7 -16  11   19.30   12.48
   7 -16 -11   12.83   12.68
  -7  16  11   10.10   12.74
   7  16 -11    9.02    9.00
  -7 -16  13   -1.14   12.96
   7  16 -13    1.90    9.08
   7 -16 -13   -0.70   12.96
  -7  16  13    8.34   12.90
  -7 -17   2   51.24    7.59
   7 -17  -2   54.29   10.90
   7  17  -2   50.39   10.40
  -7  17   2   50.46   10.86
   7  17  -4   30.63   10.44
  -7 -17   4   34.33    7.44
  -7  17   4   35.11   10.77
   7 -17  -4   32.03   12.91
  -7 -17   6   29.30    7.63
  -7  17   6   28.72   13.19
   7  17  -6   34.17    7.51
   7 -17  -6   37.58   10.76
  -7 -17   8   12.14   10.39
   7  17  -8    8.32   10.30
  -7  17   8   14.90   10.59
   7 -17  -8   15.21   10.44
  -7 -17  10   28.30   13.03
   7 -17 -10   35.31   13.03
   7  17 -10   42.99   12.72
  -7  17  10   30.74   15.92
   7  17 -12   16.18   12.85
  -7  17  12   24.87   13.16
   7 -17 -12   28.13   12.94
  -7 -17  12   10.26    9.37
  -7  18   1   34.68   10.61
   7  18  -1   32.40   10.46
   7 -18  -1   26.41   10.83
   7 -18  -1   33.78   10.82
  -7 -18   1   45.99    7.52
   7  18  -3   -0.10   10.24
   7 -18  -3   10.33   10.50
  -7 -18   3   14.35   10.23
  -7  18   3   14.54   10.40
  -7 -18   5    3.65   10.17
  -7  18   5    3.58   12.68
   7  18  -5    8.56   10.29
   7 -18  -5    3.41   10.39
   7 -18  -7   12.88   10.58
  -7  18   7   10.73   10.55
   7  18  -7   14.77   10.12
  -7 -18   7   12.03   10.28
  -7 -18   9   26.69   12.44
   7 -18  -9    9.91   12.67
   7  18  -9   14.54   12.57
  -7  18   9   12.42   12.63
  -7  18  11    1.43   15.59
   7 -18 -11    0.56   12.77
   7  18 -11   12.15   12.46
  -7 -18  11   -1.43    8.98
   7  19  -2   13.95   10.08
   7 -19  -2    5.74   10.39
  -7  19   2    6.42   10.38
  -7 -19   2    1.85   10.39
   7 -19  -4    3.55   10.18
  -7  19   4    0.26   12.69
  -7 -19   4    1.93   10.19
   7  19  -4    8.00    9.92
  -7  19   6    0.96   12.64
   7  19  -6    3.45   12.40
   7 -19  -6    7.69   12.34
  -7 -19   6   -0.10    8.88
  -7  19   8    7.07   12.54
   7 -19  -8   -1.96   12.80
  -7 -19   8   -0.13    8.83
   7  19  -8   -3.62    8.76
  -7  19  10    1.51   15.66
   7  19 -10    0.82   12.61
  -7 -19  10   -0.49   12.70
   7 -19 -10    0.77   15.65
   7 -20  -1   10.43   12.54
  -7 -20   1   -0.43    8.84
  -7  20   1   10.07   12.60
   7  20  -1    1.74   12.55
  -7  20   3    0.40   12.55
   7  20  -3   -1.69    8.94
   7 -20  -3   -0.39   12.55
  -7 -20   3    9.23   12.38
   7 -20  -5   -0.49   12.64
  -7  20   5    2.97   12.77
   7  20  -5    6.64   12.38
  -7 -20   5   -1.42    8.87
  -7  20   7    0.23   12.72
   7 -20  -7   -1.42   12.73
   7  20  -7    3.22   12.44
  -7 -20   7    8.82    8.65
   7  20  -9    2.91   12.75
  -7 -20   9    1.23   12.89
   7 -20  -9   -1.06   12.90
  -7  20   9    2.40   12.85
   7  21  -2    6.48    8.92
  -7 -21   2   -1.80   12.72
  -7  21   2    6.95   12.77
   7 -21  -2    7.12   12.72
  -7 -21   4   -2.80    9.03
   7 -21  -4    3.13   12.78
  -7  21   4    2.57   12.83
   7  21  -4   -8.73   12.73
   7 -21  -6    3.66   12.72
  -7 -21   6    1.58    9.05
  -7  21   6    7.32   12.82
   7  21  -6    7.32   12.61
   7  21  -8    1.34    9.26
   7  22  -1    5.61    8.99
  -7 -22   3    4.10    9.15
  -7  22   3   12.70   13.00
   7  22  -3    5.56   12.72
   7 -22  -3   11.97   13.00
   7  22  -5    0.98    9.04
   6   0  -2 6728.73   51.93
  -6   0   2 6692.89   51.48
  -6   0   4  841.50   21.76
   6   0  -4  816.41   22.83
   6   0  -6 3345.50   37.44
  -6   0   6 3402.10   38.74
  -6   0   6 3536.77   38.03
  -6   0   8 1814.98   24.39
  -6   0   8 1718.86   23.98
  -6   0  10  885.57   16.92
  -6   0  10  853.09   16.53
  -6   0  12  517.96   15.14
  -6   0  12  509.24   14.89
  -6   0  14  734.25   16.63
  -6   0  14  684.00   13.66
  -6   0  16   46.47   11.02
  -6   0  16   47.38   10.83
  -6   0  18   32.41   13.13
  -6   0  18   23.69   13.35
  -6  -1   1 4720.46   37.92
   6  -1  -1 4650.04   41.64
  -6   1   1 4673.61   41.62
   6   1  -1 4689.09   37.83
  -6  -1   3 2591.90   31.64
   6  -1  -3 2543.10   40.87
  -6   1   3 2515.33   41.21
   6   1  -3 2543.14   31.76
  -6   1   5 2592.55   41.55
   6  -1  -5 2479.58   40.67
   6   1  -5 2456.41   31.31
  -6  -1   5 2515.62   31.28
  -6   1   5 2418.87   41.50
  -6  -1   7 1085.24   19.86
   6   1  -7 1013.52   19.42
  -6   1   7 1030.00   22.66
  -6   1   7 1070.85   23.13
  -6  -1   7 1026.96   19.49
  -6   1   9  678.98   16.39
  -6  -1   9  670.37   15.38
  -6   1   9  669.77   16.18
  -6  -1   9  691.48   15.70
   6   1  -9  685.68   15.74
  -6  -1  11  534.00   13.69
  -6   1  11  536.40   14.25
  -6   1  11  521.25   14.01
  -6  -1  11  541.00   13.95
  -6  -1  13  458.46   14.57
  -6   1  13  468.24   14.58
  -6  -1  13  438.43   14.28
  -6   1  13  425.10   11.86
  -6  -1  15  116.10   11.41
  -6   1  15  119.81   11.38
  -6  -1  15  118.11   11.62
  -6   1  15  106.20    8.65
  -6  -1  17   19.59   12.99
  -6   1  17   17.70    9.25
  -6  -1  17   12.55   12.98
  -6   1  17   13.39   13.01
  -6   2   2  368.23   18.17
   6   2  -2  369.80   13.76
  -6  -2   2  381.80   13.78
   6  -2  -2  377.15   18.33
   6   2  -4  456.73   15.11
  -6  -2   4  474.79   15.03
  -6   2   6  408.64   19.49
  -6   2   6  385.41   19.21
  -6  -2   6  406.87   14.19
   6   2  -6  391.05   14.03
  -6  -2   8   41.47    9.83
  -6   2   8   44.47   10.03
  -6   2   8   41.52   10.03
   6   2  -8   44.98    9.85
  -6  -2   8   42.99    9.91
  -6   2  10  226.89   11.91
   6   2 -10  231.90    9.34
  -6  -2  10  217.49    9.22
  -6  -2  10  214.05   11.18
  -6   2  10  226.17   11.99
  -6  -2  12    9.79   10.79
  -6   2  12   14.07   10.92
  -6   2  12   14.95   10.55
  -6  -2  12   12.14   10.40
  -6  -2  14   20.99   11.09
  -6   2  14   30.93   11.03
  -6   2  14   27.22   10.68
  -6  -2  14   10.44   10.99
  -6  -2  16   11.08    7.30
  -6  -2  16    7.32   10.50
  -6   2  16    1.74   10.38
  -6   2  16    2.30   10.51
  -6   2  18    1.55    9.23
  -6  -2  18    9.88    9.28
  -6  -2  18    4.74    9.39
  -6   2  18   11.13   13.23
   6  -3  -1  198.39   14.59
  -6   3   1  187.32   14.27
  -6  -3   1  204.44   11.21
   6   3  -1  193.62   11.17
   6  -3  -1  182.93   12.62
  -6  -3   3  613.45   15.48
   6   3  -3  605.99   15.69
   6   3  -5  238.50   12.17
  -6  -3   5  251.06   10.18
  -6  -3   7   14.93    9.47
  -6   3   7   12.18   11.39
   6   3  -7   13.03    9.22
  -6   3   7   12.91   11.68
  -6  -3   9    2.09    8.99
   6   3  -9    7.70    6.37
  -6   3   9    4.69    8.94
  -6  -3   9    3.68    9.08
  -6   3   9    0.66    9.16
  -6  -3  11   83.90    9.43
  -6   3  11   82.46    9.91
  -6   3  11   80.34    9.63
  -6  -3  11   78.27    7.29
   6   3 -11   81.50    9.55
  -6  -3  13   -1.65   10.38
  -6   3  13    0.52   10.40
  -6  -3  13    8.45   10.35
  -6   3  13    1.98   10.74
  -6  -3  15   -6.29   10.54
  -6   3  15   -3.44   10.21
  -6   3  15    2.89   10.47
  -6  -3  15   -0.26    7.32
  -6   3  17    4.08   12.79
  -6  -3  17    4.08    9.03
  -6  -3  17   -2.72    9.20
  -6   3  17   -0.46    8.90
   6  -4  -2  787.23   26.81
   6   4  -2  803.83   16.22
   6  -4  -2  806.32   26.28
  -6  -4   2  834.78   16.14
  -6  -4   4  734.22   15.78
   6   4  -4  724.97   15.94
  -6  -4   6  337.17   12.48
  -6   4   6  330.89   25.83
   6   4  -6  322.50   12.35
  -6   4   6  327.64   25.79
  -6  -4   8  285.29   11.65
  -6   4   8  267.34   14.86
   6   4  -8  270.03   11.58
  -6   4   8  270.87   13.68
  -6  -4  10  249.35   11.17
  -6   4  10  239.40   12.15
   6   4 -10  246.86   11.15
  -6  -4  10  250.83   11.09
  -6   4  10  245.44   11.91
   6  -4 -10  243.90   11.97
  -6  -4  12   88.53   11.26
  -6   4  12   89.93   11.56
   6  -4 -12   82.60   11.42
  -6   4  12   86.27   11.16
  -6  -4  12   94.70   11.04
   6   4 -12   84.63    8.15
  -6   4  14   31.84   10.42
  -6  -4  14   30.88   10.64
  -6   4  14   27.98   10.86
  -6  -4  14   30.50   10.48
   6  -4 -14   30.79    7.88
  -6  -4  16   14.55   10.71
  -6   4  16   14.59   10.61
  -6   4  16   25.87   10.73
  -6  -4  16   23.58   10.53
  -6   4  18   -0.01   13.10
  -6   4  18   -1.49   13.06
  -6  -4  18    4.44    9.10
  -6  -4  18    6.22   13.12
   6  -5  -1  631.51   18.45
   6  -5  -1  620.52   19.47
   6   5  -1  627.71   13.99
  -6  -5   1  663.61   14.12
  -6  -5   3  796.04   15.59
   6   5  -3  788.54   15.65
  -6  -5   5  818.78   15.78
   6   5  -5  795.47   15.77
  -6   5   7  279.98   17.82
   6   5  -7  269.56   11.60
  -6  -5   7  281.89   11.57
  -6   5   7  274.88   16.72
  -6   5   9  172.44   13.26
   6   5  -9  172.63   10.41
  -6   5   9  165.09   11.12
   6  -5  -9  168.05   13.06
  -6  -5   9  170.18   10.27
  -6  -5  11  284.44   12.95
   6   5 -11  294.10   12.99
   6  -5 -11  268.55   13.68
  -6  -5  11  279.08   12.67
  -6   5  11  268.05   13.73
  -6   5  11  269.86   13.47
  -6   5  13  105.41   11.34
   6  -5 -13  103.80   11.38
  -6  -5  13  114.70   11.16
  -6  -5  13   98.35    8.31
  -6   5  13  100.43   11.47
  -6  -5  15   42.92   10.70
  -6  -5  15   42.44   10.89
  -6   5  15   40.76    7.76
   6  -5 -15   45.16   10.93
  -6   5  15   40.18   10.99
  -6   5  17   15.93   12.73
  -6  -5  17   14.24   12.84
  -6   5  17   14.10   13.05
  -6  -5  17   17.92   12.83
   6   6  -2  451.26   11.02
   6  -6  -2  462.64   20.59
   6  -6  -2  431.55   19.26
  -6  -6   2  449.66   10.99
   6   6  -4  289.46   11.48
  -6  -6   4  293.31   11.59
   6   6  -6  129.77    7.86
  -6   6   6  136.73   18.52
  -6  -6   6  133.92   10.12
   6  -6  -6  124.04   19.30
  -6   6   6  131.76   19.81
   6   6  -8   53.18    9.22
  -6   6   8   51.81   11.72
  -6  -6   8   48.10    6.78
   6  -6  -8   45.86   11.50
  -6   6   8   49.86   11.45
  -6   6  10  139.40   12.03
   6  -6 -10  128.64   10.49
   6   6 -10  127.66    9.93
  -6  -6  10  138.93    9.64
  -6   6  10  132.41   10.78
  -6  -6  10  146.24    9.82
   6   6 -12   14.56   10.29
  -6   6  12    7.96   10.70
  -6  -6  12   10.87    7.28
  -6  -6  12   11.52   10.21
  -6   6  12   11.31   10.33
   6  -6 -12    9.73   10.53
  -6   6  14    8.46   10.35
  -6  -6  14    8.09   10.51
  -6   6  14   12.34   10.47
  -6  -6  14   11.02   10.16
   6  -6 -14   14.06   10.51
  -6   6  16    9.47    7.46
  -6   6  16    2.87   10.36
  -6  -6  16   11.06   10.32
  -6  -6  16    8.66    7.32
   6  -6 -16    1.48   10.61
  -6  -6  18    7.19   12.74
  -6  -6  18    7.64   12.91
  -6   6  18   -1.20   12.90
  -6   6  18    0.11    9.34
   6  -6 -18    2.68    9.19
  -6  -7   1   -1.83    6.15
   6  -7  -1   -0.93   10.75
   6   7  -1    0.83    8.45
   6  -7  -1    2.23   10.56
   6   7  -3   -1.36    8.55
   6  -7  -3    2.00   12.20
   6  -7  -3   -0.10   12.32
  -6  -7   3    3.69    8.62
   6  -7  -5   15.89   15.58
  -6   7   5   15.99   16.96
  -6  -7   5   17.55    8.80
   6   7  -5   17.22    6.25
  -6  -7   7   39.84    6.44
   6   7  -7   38.90    8.89
   6  -7  -7   33.79   11.39
  -6   7   7   35.73   11.34
  -6   7   9   45.61   10.81
   6   7  -9   52.84    8.78
   6  -7  -9   46.02   10.86
  -6  -7   9   45.37    8.84
  -6   7  11   21.26   10.95
  -6   7  11   22.75   10.36
  -6  -7  11   18.47   10.55
  -6  -7  11   19.01    7.43
   6  -7 -11   17.29   10.65
   6   7 -11   19.53    7.47
   6   7 -13   37.69    7.41
  -6   7  13   28.95   10.48
   6  -7 -13   31.55   10.64
  -6  -7  13   36.63    7.41
  -6  -7  13   35.65   10.42
  -6   7  13   35.05   10.81
  -6   7  15   -5.30   10.19
  -6   7  15   -0.66   10.42
   6  -7 -15    4.46   10.36
  -6  -7  15   -7.56   10.19
  -6  -7  15    2.02    7.30
   6  -7 -17   14.46   13.02
  -6   7  17    9.94   12.79
  -6   7  17   13.17   13.11
  -6  -7  17   17.45   12.87
  -6  -7  17   11.05   12.71
  -6   8   2   42.81    9.84
   6   8  -2   45.29    9.07
   6  -8  -2   43.11   11.58
  -6  -8   2   49.73    8.93
   6  -8  -2   46.72    9.68
  -6  -8   4   33.70    6.28
   6   8  -4   32.84    6.36
   6  -8  -4   33.19   12.96
  -6   8   4   31.15   13.09
  -6   8   6   61.38   12.14
   6  -8  -6   64.58   12.20
  -6  -8   6   69.96    9.03
   6   8  -6   64.38    6.87
  -6  -8   8    2.87    5.91
  -6   8   8    0.70    8.29
   6   8  -8   -0.34    8.35
   6  -8  -8    0.10   10.32
  -6  -8  10   -3.98    7.32
   6  -8 -10   -1.19   12.62
   6   8 -10    1.86   10.27
  -6   8  10    0.30   10.07
  -6   8  12   36.54   10.32
  -6   8  12   31.23   10.86
   6   8 -12   33.20   10.49
   6  -8 -12   35.53   10.53
  -6  -8  12   29.18   10.33
  -6  -8  12   34.40   10.52
  -6  -8  14   14.36   10.39
  -6  -8  14   12.77   10.23
  -6   8  14   10.55   10.32
  -6   8  14   22.33   10.40
   6   8 -14   16.71   10.24
   6  -8 -14   14.47   10.50
   6  -8 -16    6.57   12.57
  -6   8  16   -1.75   12.52
  -6  -8  16   -3.26   12.54
  -6  -8  16    3.82    8.79
  -6   8  16    5.90   12.64
  -6   9   1  107.71   12.26
  -6  -9   1  124.41    7.17
   6   9  -1  120.45    9.45
   6  -9  -1  107.03   10.33
   6  -9  -1  114.79   12.10
   6   9  -3   18.64    8.56
   6  -9  -3   18.56   10.90
  -6   9   3   18.28    9.13
  -6  -9   3   15.12    8.57
  -6   9   5    2.40   10.23
  -6  -9   5    0.97    5.89
   6  -9  -5    0.45   10.36
   6   9  -5   -0.47    8.39
  -6  -9   7    3.47    8.11
   6  -9  -7    0.67   10.28
  -6   9   7   -0.35   10.14
   6   9  -7   -0.52    8.28
   6   9  -9    5.55   10.32
  -6   9   9    4.03   10.26
  -6  -9   9    3.98   10.32
   6  -9  -9   -0.80   10.41
  -6  -9  11    9.33    7.22
   6  -9 -11    6.76   10.36
   6   9 -11   19.14    7.13
  -6  -9  11    3.48   10.27
  -6   9  11   11.16   10.14
  -6   9  13   23.43   10.36
   6  -9 -13   22.67    7.45
   6   9 -13   23.07    7.40
  -6  -9  13   22.70    7.45
  -6   9  13   22.05   10.62
  -6  -9  13   23.66    7.57
  -6   9  15   -2.21   10.53
  -6   9  15    6.93   10.13
  -6  -9  15    4.45   10.41
   6  -9 -15    4.06   10.45
  -6  -9  15    5.16   10.31
   6   9 -15    8.77   10.15
  -6   9  17    6.24   12.84
  -6   9  17   17.06   12.93
   6  -9 -17    7.81    9.25
  -6  -9  17   25.24   12.55
  -6  -9  17    7.98   12.79
  -6 -10   2  163.07    9.81
   6 -10  -2  146.14   12.74
  -6  10   2  151.39   11.32
   6 -10  -2  168.73   12.82
   6  10  -2  159.32    9.82
  -6 -10   4   79.04    9.05
  -6  10   4   75.53   11.83
   6  10  -4   80.39    6.77
   6 -10  -4   74.68   11.91
   6  10  -6  125.44    9.60
   6 -10  -6  117.23   12.59
  -6  10   6  121.81   12.67
  -6 -10   6  130.13    9.37
   6 -10  -8   42.82    9.05
   6  10  -8   41.80    8.67
  -6 -10   8   49.12    9.65
  -6  10   8   38.62    9.08
  -6 -10  10   89.92   10.82
  -6  10  10   82.68   11.26
   6 -10 -10   71.96   11.46
   6  10 -10   82.65   10.86
  -6 -10  12   28.15   10.54
   6  10 -12   28.56   10.38
   6 -10 -12   27.99   10.57
  -6 -10  12   24.85    7.41
  -6  10  12   28.46   10.27
  -6  10  14   12.38   10.32
  -6 -10  14   11.10    7.25
   6 -10 -14    9.17   10.41
   6  10 -14   14.53    7.25
  -6  10  14   12.06    7.63
  -6 -10  14   13.01   10.39
   6 -10 -16    7.29   12.52
  -6  10  16    0.55   12.58
  -6  10  16   -1.44    9.02
  -6 -10  16    5.72   12.77
  -6 -10  16    6.47   12.51
   6  11  -1   46.92    8.77
  -6 -11   1   60.45    8.67
   6 -11  -1   47.61    8.97
  -6  11   1   43.80    9.08
   6 -11  -1   44.96    9.18
   6 -11  -3  396.67   14.37
  -6  11   3  396.43   15.83
  -6 -11   3  414.87   11.58
   6  11  -3  403.97   11.68
  -6 -11   5  256.92    8.64
   6 -11  -5  257.94   13.00
  -6  11   5  267.51   14.69
   6  11  -5  284.83   10.70
  -6 -11   7  269.58   12.46
   6 -11  -7  241.97   13.33
   6  11  -7  251.69   11.47
  -6  11   7  261.78   16.33
   6  11  -9   73.86   10.86
  -6 -11   9   69.68   10.84
   6 -11  -9   58.84   11.38
  -6  11   9   66.84   11.17
  -6  11  11   29.81   10.39
  -6 -11  11   23.09   10.33
   6 -11 -11   19.46   10.58
   6  11 -11   20.53    7.37
  -6 -11  13   22.83   10.56
  -6 -11  13   12.48   10.48
  -6  11  13   24.99   10.52
   6  11 -13   31.68   10.40
   6 -11 -13   23.87   10.69
   6  11 -15    2.87   12.47
  -6  11  15    2.65   12.74
  -6 -11  15    4.17   12.50
   6 -11 -15   -0.33    9.02
  -6 -11  15   11.44   12.44
  -6  11  15    1.40   12.58
  -6 -12   2  131.72    7.39
  -6  12   2  127.58   10.44
   6  12  -2  125.62    9.64
   6 -12  -2  136.74   10.40
   6  12  -4  132.89    9.50
  -6  12   4  116.81   10.45
   6 -12  -4  121.05   10.52
  -6 -12   4  139.83    9.49
  -6  12   6  342.33   17.50
  -6 -12   6  351.85   10.62
   6 -12  -6  346.59   17.33
   6  12  -6  369.71   13.06
  -6 -12   8   75.73    7.90
   6 -12  -8   69.95   11.45
  -6  12   8   75.60   13.63
   6  12  -8   70.16   10.79
   6 -12 -10   61.92   11.11
  -6 -12  10   78.27   10.58
  -6  12  10   60.55   10.98
   6  12 -10   73.09   10.63
  -6 -12  12   36.56   10.59
   6 -12 -12   25.90   10.82
   6  12 -12   30.86    7.57
  -6  12  12   24.42   10.72
  -6 -12  12   27.68   10.54
  -6 -12  14   -1.30    8.90
   6 -12 -14    5.67   11.58
   6  12 -14    9.52   11.28
  -6 -12  14    7.79   11.34
  -6  12  14    3.75   11.43
   6  12 -16    3.19   12.66
  -6  12  16   -2.28    9.18
  -6 -12  16   -6.02   12.88
  -6 -12  16   -5.11   12.96
   6 -12 -16    5.15   12.63
  -6  12  16    4.85   12.81
   6  13  -1   20.48   10.58
  -6  13   1   19.48   10.80
  -6 -13   1   18.28    7.59
   6 -13  -1   24.96   10.88
   6  13  -3   40.17   10.73
   6 -13  -3   35.77   11.14
  -6  13   3   34.15   13.38
  -6 -13   3   36.45    7.56
   6 -13  -5   27.70   13.07
  -6 -13   5   24.95   10.63
  -6  13   5   19.36   10.97
   6  13  -5   28.78   10.43
   6 -13  -7  132.60   14.88
   6  13  -7  152.05   11.66
  -6  13   7  124.71   12.35
  -6 -13   7  132.84   11.65
   6  13  -9    6.04   10.28
   6 -13  -9    5.61   10.41
  -6 -13   9    3.04    7.38
  -6  13   9    5.60   10.48
  -6  13  11   -1.13   10.31
   6  13 -11   -6.64    7.42
   6 -13 -11    4.36   10.33
  -6 -13  11   -5.18   10.46
   6  13 -13   -3.93   10.48
  -6 -13  13    3.19   10.41
  -6  13  13    6.48   10.34
   6 -13 -13    4.30   10.48
  -6 -13  13   12.67   10.25
  -6 -13  15   -0.11   12.87
   6 -13 -15    0.74   12.85
  -6 -13  15   -6.31    9.20
   6  13 -15   -2.14    9.08
  -6  13  15    7.06   12.79
   6  14  -2   82.03    8.04
  -6 -14   2   87.02   10.98
   6 -14  -2   86.68   11.28
  -6  14   2   92.58   13.54
   6  14  -4   84.42   10.85
  -6 -14   4   82.92    8.14
  -6  14   4   73.53   13.78
   6 -14  -4   81.95   13.65
   6 -14  -6   34.16   13.23
   6  14  -6   23.28   10.67
  -6 -14   6   30.00   10.46
  -6  14   6   40.63   13.17
   6  14  -8   -0.16   10.25
   6 -14  -8   -2.90   10.23
  -6  14   8   -1.37   10.18
  -6 -14   8   -2.22    7.33
   6  14 -10   55.87   10.87
  -6 -14  10   75.02    8.02
   6 -14 -10   59.67   11.37
  -6  14  10   63.08   11.24
  -6 -14  12    8.20   10.35
   6 -14 -12    6.08   10.51
   6  14 -12    7.76   10.44
  -6  14  12    5.11   10.44
  -6 -14  14   -6.05    9.25
   6 -14 -14    4.57   12.72
  -6 -14  14    4.61    9.10
   6  14 -14   12.14    8.76
  -6  14  14    9.20   12.70
  -6 -15   1  387.42   10.35
   6  15  -1  386.47   10.61
  -6  15   1  391.38   14.45
   6 -15  -1  389.02   11.85
   6  15  -3  244.71    9.33
   6 -15  -3  250.52   13.22
  -6  15   3  250.95   13.11
  -6 -15   3  242.52    9.48
   6 -15  -5  222.60   15.11
  -6  15   5  209.26   12.92
  -6 -15   5  231.91   11.86
   6  15  -5  219.85   11.80
  -6  15   7  182.64   12.57
   6 -15  -7  175.88   12.52
  -6 -15   7  173.58    8.82
   6  15  -7  179.95   11.66
   6  15  -9  128.48    8.73
  -6  15   9  142.22   12.07
   6 -15  -9  147.43   12.30
  -6 -15   9  161.52   11.39
  -6 -15  11   60.32   10.72
  -6  15  11   55.20   11.06
   6  15 -11   54.63   10.82
   6 -15 -11   51.64   11.09
  -6  15  13   40.67   13.41
  -6 -15  13   30.80   13.17
  -6 -15  13   52.02   13.00
   6 -15 -13   36.24   13.26
   6  15 -13   38.32   13.03
   6 -16  -2  313.21   13.76
   6  16  -2  328.85   12.37
  -6 -16   2  310.23    9.88
  -6  16   2  301.67   13.83
   6 -16  -4  300.08   13.97
  -6  16   4  296.74   13.86
  -6 -16   4  333.71   12.73
   6  16  -4  309.62   12.50
  -6 -16   6  481.79   11.42
   6 -16  -6  493.86   15.93
   6  16  -6  520.46   13.89
  -6  16   6  474.75   16.04
  -6  16   8  257.14   13.73
   6  16  -8  253.04   12.68
   6 -16  -8  253.86   13.75
  -6 -16   8  275.26    9.95
   6  16 -10  127.89    9.13
  -6  16  10  161.74   12.33
   6 -16 -10  160.99   12.66
  -6 -16  10  178.36   11.70
  -6 -16  12   23.64    9.29
  -6  16  12   22.30   12.93
   6  16 -12   19.67    9.28
   6 -16 -12   18.73   13.16
  -6  16  14   21.71   13.46
   6 -16 -14   27.49   13.34
   6  16 -14   22.20   13.20
  -6 -16  14   13.85   13.12
   6  17  -1  181.90    9.10
  -6  17   1  181.64   12.45
   6 -17  -1  196.07   12.55
  -6 -17   1  208.75   11.73
   6  17  -3  165.94    9.05
  -6 -17   3  192.93   11.60
   6 -17  -3  192.15   12.49
  -6  17   3  173.84   12.44
   6 -17  -5  336.40   14.32
  -6 -17   5  347.15   13.14
  -6  17   5  311.18   14.34
   6  17  -5  351.71   12.88
   6  17  -7  110.39    8.47
  -6 -17   7  117.48   11.26
   6 -17  -7  119.57   14.26
  -6  17   7  119.88   11.88
   6 -17  -9   91.29   11.83
  -6  17   9   84.12   13.85
   6  17  -9   96.37   11.14
  -6 -17   9   81.41   11.30
  -6 -17  11   52.59    9.28
   6 -17 -11   57.53   13.37
  -6  17  11   54.34   13.40
   6  17 -11   65.35   13.07
   6 -17 -13    2.44   13.02
  -6  17  13    4.28   13.07
  -6 -17  13   -5.32    9.28
   6  17 -13   -6.69   12.87
  -6 -17  13   -3.07   13.03
  -6  18   2    9.23   10.56
   6  18  -2    8.52   10.34
   6 -18  -2   14.30   10.54
  -6 -18   2    2.42    7.53
  -6 -18   4   33.71   10.43
  -6  18   4   34.70   10.77
   6  18  -4   38.06   10.32
   6 -18  -4   29.92   10.86
   6 -18  -6   28.42   10.80
  -6 -18   6   23.81    7.57
  -6  18   6   24.86   10.68
   6  18  -6   26.09   10.61
  -6  18   8    8.41   10.53
   6 -18  -8   10.07   10.63
  -6 -18   8   13.39    7.45
   6  18  -8   10.34   10.47
   6 -18 -10   26.85   13.17
  -6 -18  10   30.37   13.21
  -6  18  10   33.42   13.22
   6  18 -10   25.26   13.05
   6  18 -12    0.67   12.98
   6 -18 -12   12.90   13.00
  -6  18  12    4.38   13.25
  -6 -18  12    8.12   12.95
   6  19  -1    5.33    7.25
   6 -19  -1    4.55   10.43
  -6 -19   1   -7.06   10.40
  -6  19   1    6.03   10.39
  -6  19   3    1.16   10.38
   6  19  -3    5.09   10.12
  -6 -19   3    3.33    7.29
   6 -19  -3    0.96   10.37
   6 -19  -5   -0.26   10.31
  -6 -19   5   -0.75   10.22
  -6  19   5   -3.47   10.45
   6  19  -5    7.41    7.14
   6 -19  -7    2.53   10.43
   6  19  -7   -3.15    7.36
  -6 -19   7    0.95   11.54
  -6  19   7   -1.42   10.54
  -6  19   9    2.30   12.57
  -6 -19   9   -0.70    8.94
   6  19  -9   -2.88    8.93
   6 -19  -9    3.38   12.73
  -6 -19  11   -8.08    9.21
  -6  19  11    2.95   12.79
   6 -19 -11    5.41   12.78
   6  19 -11   -1.54   12.85
   6 -20  -2   23.77   10.66
  -6  20   2   24.86   10.78
   6  20  -2   13.52    7.60
  -6 -20   2   26.46    7.51
   6 -20  -4   13.09   10.65
  -6  20   4   17.83   11.80
  -6 -20   4   12.14    7.46
   6  20  -4    9.87    7.54
  -6 -20   6    4.30   12.59
   6  20  -6    4.73   12.55
   6 -20  -6    7.28   12.71
  -6  20   6    8.17   12.75
   6 -20  -8   26.23   12.94
  -6 -20   8   17.51    9.12
   6  20  -8   10.26   12.76
  -6  20   8   18.33   12.89
  -6 -20  10    9.84    9.23
  -6  20  10    5.70   13.08
   6 -20 -10    4.08   13.16
   6  20 -10   -1.79   13.03
   6  21  -1   11.54    9.19
  -6  21   1   18.00    9.23
   6 -21  -1   21.89   12.88
  -6 -21   1   34.44   12.57
   6  21  -3   37.72   12.66
  -6  21   3   29.51   13.19
  -6 -21   3   45.79   12.71
   6 -21  -3   33.19    9.33
   6 -21  -5   13.99   12.81
   6  21  -5   14.29   12.55
  -6 -21   5   13.87    8.94
  -6  21   5    3.40   13.00
   6 -21  -7   21.20   12.61
  -6 -21   7    5.85    9.04
   6  21  -7    9.09    8.95
  -6  21   7    6.61   12.97
  -6 -22   2    6.73   12.93
   6  22  -2   19.86   12.76
   6 -22  -2   19.32    9.13
  -6  22   2   15.03   13.01
  -6  22   4   14.03   12.95
   6  22  -4    6.51    8.85
  -6 -22   4   13.84    9.11
   6 -22  -4    4.05   13.01
  -6  22   6   -2.08   12.98
   6 -22  -6    6.56   12.74
  -6 -22   6    4.31    8.98
   6  22  -6   11.63    8.82
  -5   0   1    4.14   12.23
   5   0  -1    0.78    9.96
   5   0  -3    3.04   10.23
  -5   0   3    5.42   12.39
   5   0  -5    5.90   10.23
  -5   0   5    1.05   12.61
  -5   0   7    4.12    9.71
   5   0  -7    7.37    9.84
  -5   0   7    5.43    9.87
  -5   0   9    6.37    9.67
  -5   0   9    0.83    9.54
  -5   0  11    0.23    8.90
  -5   0  11    5.36    6.53
  -5   0  13    0.02    7.91
  -5   0  13   -5.19   11.20
  -5   0  15   -4.79   10.65
  -5   0  15   -1.97   10.75
  -5   0  17    1.56   12.75
  -5   0  17    7.65   12.81
  -5  -1   2 2635.80   32.49
   5   1  -2 2575.22   32.71
   5  -1  -2 2655.62   41.75
  -5   1   2 2636.22   41.12
   5   1  -4 2327.38   31.79
   5  -1  -4 2331.61   43.63
  -5  -1   4 2420.58   33.11
  -5   1   4 2472.38   44.65
  -5   1   6 1593.94   28.18
  -5  -1   6 1595.79   23.94
  -5   1   6 1506.16   27.69
   5   1  -6 1528.24   23.62
  -5  -1   8 1007.03   16.71
  -5   1   8 1016.04   19.27
  -5  -1   8  996.22   18.15
   5   1  -8 1007.23   18.15
  -5   1   8  983.82   18.84
  -5  -1  10  631.95   14.57
  -5   1  10  604.54   14.72
  -5  -1  10  599.75   14.27
  -5   1  10  610.35   14.86
  -5   1  12  116.81    8.91
  -5   1  12  119.30   12.16
  -5  -1  12  111.76    8.83
  -5  -1  12  110.09   12.30
  -5   1  14   35.34    8.17
  -5  -1  14   48.23   11.34
  -5   1  14   31.65    8.48
  -5  -1  14   43.09   11.44
  -5  -1  16    3.53   10.56
  -5  -1  16    1.15   10.36
  -5   1  16   -1.71    7.43
  -5   1  16    5.98   10.56
  -5   1  18   10.57    9.56
  -5  -1  18    9.09   13.15
  -5  -1  18    5.91    9.39
  -5   1  18    8.46   13.06
  -5  -2   1 3879.36   34.35
   5  -2  -1 3822.16   43.65
  -5   2   1 3875.14   43.70
   5   2  -1 3921.04   34.70
  -5  -2   3 4157.95   38.18
   5   2  -3 4112.99   38.46
  -5   2   5 5091.32   61.96
  -5  -2   5 5220.77   40.79
  -5   2   5 5421.77   64.28
   5   2  -5 5048.62   40.64
  -5  -2   7 2476.68   26.29
  -5   2   7 2315.98   30.19
  -5  -2   7 2405.31   26.02
   5   2  -7 2389.09   25.96
  -5   2   7 2410.33   30.60
  -5   2   9 1798.63   23.24
  -5   2   9 1841.43   23.50
  -5  -2   9 1885.11   21.93
   5   2  -9 1857.24   21.75
  -5  -2   9 1796.35   21.34
  -5   2  11  453.88   13.23
  -5  -2  11  464.24   13.10
  -5   2  11  470.42   13.65
   5  -2 -11  438.19   11.34
  -5  -2  11  454.99   12.80
  -5  -2  13   68.10    8.23
  -5   2  13   62.24   11.56
  -5  -2  13   67.00    8.20
  -5   2  13   59.98   11.33
  -5  -2  15   92.31   11.23
  -5   2  15   83.44   11.24
  -5   2  15   86.22   11.42
  -5  -2  15   79.59    8.26
  -5  -2  17   69.94    9.71
  -5   2  17   77.59   13.42
  -5   2  17   57.79    9.68
  -5  -2  17   72.64    9.56
  -5  -3   2 6261.64   42.39
   5  -3  -2 6313.75   80.63
   5   3  -2 6179.38   42.78
  -5  -3   4 3313.12   31.73
   5   3  -4 3253.17   31.60
  -5  -3   6 3944.27   32.39
  -5   3   6 3789.92   45.25
   5   3  -6 3776.78   32.11
  -5   3   6 3729.01   45.70
  -5   3   8 1777.68   25.03
  -5   3   8 1770.72   24.81
  -5  -3   8 1831.00   21.75
   5  -3  -8 1794.29   25.04
  -5  -3   8 1791.47   21.65
   5   3  -8 1836.04   21.67
   5  -3 -10  891.13   17.05
  -5  -3  10  910.22   15.97
  -5  -3  10  878.40   14.03
   5   3 -10  935.52   16.06
  -5   3  10  912.54   16.98
  -5   3  10  896.44   17.14
  -5  -3  12  229.20    9.89
   5  -3 -12  223.16   13.02
  -5  -3  12  214.29    9.61
  -5   3  12  216.92   12.73
  -5   3  12  231.58   12.98
  -5   3  14  431.86   14.56
  -5  -3  14  422.83   13.90
   5  -3 -14  402.11   11.61
  -5   3  14  425.53   13.90
  -5  -3  14  407.24   13.80
  -5  -3  16   71.67   10.87
  -5   3  16   74.49   11.38
  -5  -3  16   65.56    8.18
  -5   3  16   61.01    8.14
  -5   3  18   22.46   13.10
  -5   3  18   15.81   13.37
  -5  -3  18   13.62   13.27
  -5  -3  18   35.91   13.19
  -5  -4   1 1423.37   18.77
   5   4  -1 1411.60   20.07
   5  -4  -1 1364.69   28.61
   5  -4  -1 1419.25   28.95
   5   4  -3 1694.08   22.54
  -5  -4   3 1715.89   22.28
  -5   4   5  894.16   34.71
  -5  -4   5  927.01   17.36
  -5   4   5  896.98   34.80
   5   4  -5  903.31   17.27
  -5   4   7 1065.98   22.03
  -5   4   7 1074.22   22.36
   5  -4  -7 1082.44   23.57
   5   4  -7 1109.19   17.85
  -5  -4   7 1108.89   16.20
  -5   4   9  681.74   16.22
   5   4  -9  707.62   14.55
  -5  -4   9  705.47   14.58
  -5   4   9  679.66   15.95
  -5  -4   9  688.01   14.41
   5  -4  -9  670.05   16.13
  -5   4  11  183.42   10.77
  -5   4  11  190.30    9.01
  -5  -4  11  211.49   10.75
  -5  -4  11  186.68   10.70
   5  -4 -11  194.58   11.14
   5   4 -11  202.20   10.75
  -5   4  13  149.84    8.90
  -5  -4  13  162.83   11.64
  -5   4  13  151.36    9.54
  -5  -4  13  159.15    9.04
   5  -4 -13  159.19   12.01
   5  -4 -15   10.69   10.58
  -5  -4  15    2.71    7.29
  -5   4  15    8.78   10.32
  -5  -4  15    3.48   10.44
  -5   4  15    5.43   10.53
  -5  -4  17    5.58   12.95
  -5   4  17   20.22   12.91
  -5   4  17   23.61   12.61
  -5  -4  17    9.72   12.78
   5  -4 -17   18.86   12.90
   5  -5  -2   22.40   13.94
   5   5  -2   25.48    6.99
   5  -5  -2   22.25   12.32
  -5  -5   2   22.41    9.63
   5   5  -4   46.77    9.88
  -5  -5   4   48.74    7.34
  -5   5   6  102.33   13.50
  -5  -5   6  109.27   10.30
   5   5  -6   99.29   10.32
   5  -5  -6   98.01   13.60
  -5   5   8   27.71   11.18
  -5   5   8   24.84    9.72
   5   5  -8   23.03    6.66
   5  -5  -8   27.92    9.55
  -5  -5   8   21.08    9.32
  -5   5  10   31.82    9.51
  -5   5  10   24.15    9.12
   5  -5 -10   34.22    9.40
  -5  -5  10   27.23    8.93
  -5  -5  10   23.84    9.30
   5   5 -10   26.04    9.16
   5  -5 -12    4.53   10.59
  -5   5  12    0.81   10.71
  -5   5  12    5.76   10.37
   5   5 -12    9.86   10.56
  -5  -5  12    5.28    7.39
  -5  -5  12    7.15   10.32
  -5   5  14    3.02    7.26
  -5   5  14    2.75   10.56
  -5  -5  14   10.76   10.26
  -5  -5  14    5.16    7.29
   5  -5 -14    3.19   10.49
  -5  -5  16    6.45    7.51
  -5   5  16    9.12   10.41
  -5   5  16    8.02   10.54
   5  -5 -16    7.26   10.71
  -5  -5  16    1.95   10.49
  -5   5  18   -2.81   13.14
   5  -5 -18    7.35   13.05
  -5  -5  18    4.62    9.15
  -5   5  18    4.56    9.06
  -5  -5  18    1.21    9.25
  -5  -6   1 1248.78   17.78
   5  -6  -1 1235.28   25.25
   5   6  -1 1196.56   16.36
   5  -6  -1 1174.00   24.88
  -5  -6   3  553.25   13.78
   5   6  -3  535.40   13.81
  -5   6   3  504.84   24.84
   5  -6  -3  521.20   23.43
   5  -6  -5  883.99   27.03
  -5   6   5  901.79   27.05
  -5  -6   5  947.36   16.13
   5   6  -5  889.97   14.44
   5   6  -7  539.23   13.33
   5  -6  -7  537.85   18.05
  -5   6   7  537.24   18.03
  -5  -6   7  562.50   13.37
  -5   6   9  163.32   10.89
   5  -6  -9  162.47   10.91
   5   6  -9  161.03    8.09
  -5  -6   9  162.93   10.18
  -5   6  11  188.29   12.35
  -5  -6  11  199.45   11.94
  -5   6  11  191.76   12.99
   5  -6 -11  190.55   12.59
  -5  -6  11  187.64   12.12
   5   6 -11  197.09   12.14
  -5  -6  13    2.08   10.53
  -5   6  13   13.82   10.26
   5  -6 -13   13.46   10.57
  -5  -6  13   13.72   10.15
  -5   6  13   17.84   10.49
  -5   6  15    4.48   10.16
  -5   6  15    3.83   10.35
   5  -6 -15   -3.62    7.48
  -5  -6  15   -2.88   10.48
  -5  -6  15   -0.26    7.25
  -5  -6  17    0.86    8.92
  -5   6  17   -2.14   12.72
  -5  -6  17    1.63    9.03
   5  -6 -17   -8.91   12.88
  -5   6  17   -2.05    9.15
   5  -7  -2  731.14   21.53
  -5   7   2  748.17   21.91
   5  -7  -2  788.21   22.10
  -5  -7   2  804.33   14.90
   5   7  -2  766.85   14.81
   5   7  -4  831.44   15.17
   5  -7  -4  806.11   24.53
  -5  -7   4  845.44   15.24
  -5   7   4  805.03   25.06
  -5  -7   6 1152.46   16.73
   5   7  -6 1124.70   16.71
   5  -7  -6 1090.57   23.54
  -5   7   6 1153.05   24.84
  -5   7   8  263.26   12.36
   5  -7  -8  265.83   12.57
  -5  -7   8  266.60   11.06
   5   7  -8  273.04   11.08
  -5   7  10  125.26   10.07
   5  -7 -10  125.05   10.23
   5   7 -10  116.61    7.72
  -5  -7  10  122.68    7.43
  -5  -7  10  131.22    7.53
  -5   7  12  184.54   11.79
  -5  -7  12  169.26   11.55
  -5  -7  12  192.15   11.60
   5  -7 -12  165.51    9.36
   5   7 -12  178.27   11.70
  -5   7  14   55.01   10.97
  -5  -7  14   42.57    7.81
   5  -7 -14   44.50   10.88
  -5  -7  14   42.53    7.61
  -5   7  14   51.04   10.48
  -5   7  16   15.15   11.91
   5  -7 -16   16.81   11.87
  -5   7  16    9.81   11.68
  -5  -7  16   13.89    7.52
  -5  -7  16   19.80   11.72
  -5   8   1  221.92   13.99
   5   8  -1  226.67   10.64
   5  -8  -1  210.12   12.15
  -5  -8   1  225.21    8.65
   5  -8  -1  230.68   14.04
  -5   8   3  142.16   13.49
   5   8  -3  141.96   10.12
  -5  -8   3  145.42   10.00
   5  -8  -3  143.11   11.92
   5  -8  -5  673.49   20.34
  -5   8   5  668.26   18.96
  -5  -8   5  680.61   13.84
   5   8  -5  647.48   11.97
  -5  -8   7  140.73    9.78
  -5   8   7  137.70   12.50
   5  -8  -7  142.90   11.02
   5   8  -7  143.09    9.76
   5  -8  -9   29.24    8.89
   5   8  -9   27.66    8.61
  -5   8   9   33.63    8.74
  -5  -8   9   29.66    8.68
   5  -8 -11   40.85   10.81
  -5  -8  11   54.95   10.32
  -5   8  11   46.14   10.58
  -5  -8  11   46.19    7.67
   5   8 -11   47.18   10.57
  -5   8  13   21.69   10.06
   5   8 -13   14.58   10.15
  -5  -8  13   16.35   10.25
   5  -8 -13   15.88   10.38
  -5  -8  13   20.21   10.20
  -5   8  15    4.95   10.55
  -5   8  15    5.28   10.26
  -5  -8  15   18.01   10.08
   5  -8 -15    8.53   10.38
  -5  -8  15    1.34   10.55
  -5   8  17    6.54   12.80
  -5   8  17   12.14   12.55
   5  -8 -17    4.31   12.87
  -5  -8  17   -6.91   12.95
  -5  -8  17   -1.17    8.90
  -5   9   2   93.97   10.41
   5   9  -2   91.26    9.43
   5  -9  -2   92.73   10.42
  -5  -9   2  101.40    9.48
   5   9  -4   15.25    8.50
  -5  -9   4    8.63    6.10
  -5   9   4    7.25    8.83
   5  -9  -4    7.61    8.89
   5  -9  -6  124.74   10.73
  -5  -9   6  136.62    9.64
  -5   9   6  124.23   12.43
   5   9  -6  126.96    9.59
   5   9  -8    6.80    5.88
  -5  -9   8   -1.49    5.97
   5  -9  -8    1.44    8.60
  -5   9   8    3.56    8.25
  -5  -9  10    1.81    7.25
   5   9 -10    4.71    7.14
   5  -9 -10   -3.87   10.56
  -5   9  10    0.41   10.18
  -5   9  12    5.24   10.03
   5  -9 -12   -1.21   10.17
   5   9 -12   -3.35    7.05
  -5  -9  12    2.11    7.03
  -5  -9  12   -2.28   10.16
   5  -9 -14    0.09   10.24
  -5  -9  14   -1.46    7.14
   5   9 -14    2.80    7.25
  -5   9  14   -1.44   10.08
  -5  -9  14    9.04   10.14
  -5   9  16   -1.86   12.70
  -5   9  16    7.36   12.40
   5  -9 -16    2.68   12.63
  -5  -9  16    2.60    8.87
  -5  -9  16    3.82    8.72
   5  10  -1  668.59   13.43
  -5  10   1  624.13   15.83
   5 -10  -1  680.77   16.22
  -5 -10   1  683.10   13.33
   5  10  -3  421.54   11.87
  -5  10   3  421.58   14.48
  -5 -10   3  422.63   10.04
   5 -10  -3  428.17   14.67
   5 -10  -5   42.04   11.06
  -5 -10   5   38.65    6.36
  -5  10   5   38.03    9.28
   5  10  -5   40.56    8.69
  -5  10   7   87.20   10.02
  -5 -10   7   86.16    7.02
   5 -10  -7   86.33    9.81
   5  10  -7   81.61    7.01
   5 -10  -9   59.26   11.01
  -5  10   9   58.47   10.82
  -5 -10   9   60.49   10.61
   5  10  -9   49.24   10.73
   5  10 -11    9.78    7.25
  -5 -10  11   13.56    7.30
   5 -10 -11   15.53   10.28
  -5  10  11   14.13   10.09
  -5 -10  11   16.81    7.14
  -5  10  13   20.63   10.27
   5  10 -13   17.83   10.21
  -5 -10  13   16.45   10.23
   5 -10 -13   17.16   10.43
  -5 -10  13   15.49    7.50
  -5  10  15    4.65   10.32
  -5 -10  15    5.50    7.10
   5  10 -15   -0.85    7.40
   5 -10 -15    0.69   10.46
  -5 -10  15    1.67    8.73
  -5  10  17    4.02   12.72
  -5 -10  17   -0.81   12.75
  -5  10  17   -1.05    9.24
   5 -10 -17    3.74   12.99
  -5 -10  17   -3.93   12.80
   5  11  -2  467.89   10.39
  -5 -11   2  487.45   12.11
  -5  11   2  460.52   14.35
   5 -11  -2  468.22   14.42
   5  11  -4   19.63    8.69
  -5  11   4   26.20    8.90
  -5 -11   4   23.77    8.64
   5 -11  -4   26.56    8.86
   5  11  -6   15.04    8.39
  -5 -11   6    3.34    8.50
   5 -11  -6    1.03    8.56
  -5  11   6    4.72    8.40
   5  11  -8   44.69    7.82
  -5 -11   8   45.12    7.76
  -5  11   8   50.19   10.86
   5 -11  -8   49.01   11.14
  -5 -11  10    9.21   10.35
   5 -11 -10   13.88   10.49
  -5  11  10   12.65   10.27
   5  11 -10   16.42    7.33
   5 -11 -12   11.56   10.44
  -5 -11  12   12.11    7.44
   5  11 -12   15.10    7.20
  -5  11  12    4.50   10.32
  -5 -11  12    8.60    7.26
   5 -11 -14    0.70   10.42
   5  11 -14   -1.54    7.30
  -5 -11  14   -7.79    7.37
  -5 -11  14    1.25    7.29
  -5  11  14    1.70   10.24
  -5  11  16    0.72   12.71
   5 -11 -16   -3.70   12.76
  -5 -11  16    2.07   12.71
  -5 -11  16    0.51    8.89
  -5 -12   1   15.46    5.88
   5  12  -1   14.89    5.86
  -5  12   1   15.64    8.50
   5 -12  -1   12.55    8.59
   5  12  -3   20.99    6.08
  -5 -12   3   23.44    6.03
  -5  12   3   16.43    8.72
   5 -12  -3   20.42    8.67
   5 -12  -5   23.53   10.66
  -5  12   5   20.95   10.59
   5  12  -5   29.64    8.60
  -5 -12   5   19.63    8.62
  -5  12   7   24.86   10.73
   5 -12  -7   19.03   10.83
   5  12  -7   26.82    7.53
  -5 -12   7   22.85    7.61
   5 -12  -9   27.80   10.52
   5  12  -9   20.57    7.29
  -5 -12   9   17.83    7.38
  -5  12   9   19.21   10.41
  -5 -12  11    4.72   10.38
   5  12 -11   10.74   10.23
   5 -12 -11   15.11   10.37
  -5  12  11   12.69   10.15
  -5 -12  13   21.82   10.23
  -5 -12  13    8.93   10.25
   5 -12 -13   13.15   10.48
  -5  12  13   12.71   10.36
   5  12 -13   19.18   10.21
  -5  12  15    0.89   12.50
   5 -12 -15   -4.46   12.83
  -5 -12  15    0.52    8.99
   5  12 -15   -5.91    8.81
  -5 -12  15    2.79    8.91
   5  13  -2  351.29   11.14
  -5 -13   2  320.74    8.94
   5 -13  -2  343.64   12.49
  -5  13   2  333.35   12.46
   5 -13  -4  239.72   11.43
  -5 -13   4  253.24   10.30
  -5  13   4  235.99   11.62
   5  13  -4  239.86   10.28
  -5  13   6  251.48   13.52
   5  13  -6  228.85    9.62
   5 -13  -6  255.95   13.60
  -5 -13   6  266.83   12.29
   5 -13  -8   56.06   10.91
  -5 -13   8   65.63    7.57
  -5  13   8   57.09   11.01
   5  13  -8   63.31   10.64
  -5  13  10  148.69   12.01
   5 -13 -10  149.51   12.00
  -5 -13  10  141.62    8.81
   5  13 -10  143.34    8.67
  -5 -13  12   23.48   10.25
   5  13 -12   11.76   10.36
  -5 -13  12   24.03   10.30
   5 -13 -12   24.87   10.45
  -5  13  12   22.31   10.37
  -5 -13  14   27.82   12.77
   5  13 -14   18.65   12.64
   5 -13 -14   22.34   12.72
  -5  13  14   21.80   12.80
  -5 -13  14   22.35   12.64
  -5  14   1  510.48   15.39
   5  14  -1  484.88   11.34
   5 -14  -1  513.15   15.29
  -5 -14   1  499.95   11.20
  -5 -14   3  570.73   14.21
   5  14  -3  507.58   11.64
  -5  14   3  527.74   15.95
   5 -14  -3  550.92   15.80
  -5  14   5  371.92   14.76
  -5 -14   5  401.92   13.11
   5 -14  -5  382.56   14.65
   5  14  -5  407.18   13.12
   5 -14  -7  161.82   12.24
  -5  14   7  157.67   12.36
  -5 -14   7  180.22   11.76
   5  14  -7  170.24   11.55
   5  14  -9  191.63    9.16
   5 -14  -9  211.31   12.72
  -5  14   9  195.25   12.55
  -5 -14   9  213.07   11.74
  -5 -14  11  107.86   11.05
   5 -14 -11   92.78   11.62
   5  14 -11   91.03   11.07
  -5  14  11   96.65   11.46
  -5 -14  13   32.64    9.20
   5 -14 -13   29.22   11.86
  -5 -14  13   39.86   11.61
   5  14 -13   34.90   11.72
  -5  14  13   27.90   11.90
  -5 -14  15   15.78   13.23
   5  14 -15   25.10    9.25
   5 -14 -15   21.47   13.27
  -5 -14  15   24.44    9.31
  -5  14  15   29.51   13.08
   5  15  -2  392.85   10.67
  -5  15   2  411.74   14.56
  -5 -15   2  439.85   13.51
   5 -15  -2  419.55   14.62
  -5  15   4  533.80   16.03
  -5 -15   4  586.23   14.51
   5  15  -4  526.22   11.55
   5 -15  -4  563.71   16.11
   5 -15  -6  153.54   12.11
  -5  15   6  145.78   12.15
  -5 -15   6  145.34   11.51
   5  15  -6  156.40   11.56
  -5 -15   8   40.14   10.41
  -5  15   8   33.73   10.67
   5  15  -8   33.66    7.61
   5 -15  -8   38.13   10.71
   5  15 -10  146.61   11.63
  -5 -15  10  128.78    8.69
   5 -15 -10  139.00   12.33
  -5  15  10  122.14   12.05
  -5  15  12   41.12   11.04
   5  15 -12   45.84    7.82
  -5 -15  12   46.91   10.74
   5 -15 -12   49.54   10.92
  -5 -15  12   43.98    8.02
  -5 -15  14   23.77   12.88
   5  15 -14   10.42   12.94
  -5  15  14   17.89    9.35
  -5 -15  14   13.86   13.06
   5 -15 -14    9.07   13.17
   5  16  -1   70.24    7.96
   5 -16  -1   67.19    8.26
  -5  16   1   67.85    8.30
  -5 -16   1   71.54   10.93
   5  16  -3   63.72    7.95
  -5 -16   3   70.42    7.91
  -5  16   3   79.44   13.28
   5 -16  -3   78.85   11.09
  -5 -16   5   12.23   10.42
   5 -16  -5    7.14   10.46
   5  16  -5   11.48    7.21
  -5  16   5    4.98   10.54
   5 -16  -7    3.17   10.48
  -5  16   7   -4.85   10.59
   5  16  -7    4.73   10.29
  -5 -16   7    6.51   10.44
   5  16  -9    9.77    7.53
   5 -16  -9   10.28   10.71
  -5 -16   9   14.15   10.44
  -5  16   9   12.36   10.65
   5 -16 -11   14.87   10.67
  -5  16  11    8.58   10.60
   5  16 -11   19.91   10.43
  -5 -16  11   14.99   10.53
   5  16 -13    6.74    9.05
  -5 -16  13    5.30    9.16
   5 -16 -13   10.35   12.82
  -5  16  13    9.11   12.83
  -5 -16  13   -2.02    9.11
   5  17  -2   62.40   10.51
  -5  17   2   62.03   10.86
   5 -17  -2   66.48   10.78
  -5 -17   2   57.33    7.79
  -5 -17   4   47.83   10.69
  -5  17   4   42.22   11.07
   5  17  -4   48.38   10.60
   5 -17  -4   57.76   10.93
  -5  17   6   14.29   10.51
   5 -17  -6   11.56   10.44
  -5 -17   6    8.48   10.39
   5  17  -6   -1.05    7.54
   5  17  -8   -2.01   10.35
  -5  17   8    2.47    7.26
  -5 -17   8    0.76    7.33
   5 -17  -8    0.42    7.42
  -5 -17  10    7.64   10.45
   5 -17 -10    6.31   10.64
  -5  17  10    0.30   10.53
   5  17 -10    6.60    7.45
  -5 -17  12   10.84   12.78
  -5  17  12    5.69   12.81
   5  17 -12    7.52   12.69
   5 -17 -12    6.58   12.83
   5  18  -1  332.08   10.29
  -5  18   1  351.76   14.22
   5 -18  -1  378.79   13.99
  -5 -18   1  368.35   13.09
   5 -18  -3   87.28   11.34
  -5  18   3   86.82   11.31
  -5 -18   3   94.05   11.04
   5  18  -3   76.56    8.01
   5 -18  -5  111.33   11.45
  -5 -18   5   96.86    8.37
   5  18  -5   95.88   11.06
  -5  18   5   94.40    8.49
  -5 -18   7  152.78   11.48
  -5  18   7  136.82   12.06
   5 -18  -7  146.56   12.29
   5  18  -7  132.08   11.63
   5  18  -9   81.23    8.45
   5 -18  -9   94.88   11.55
  -5  18   9   90.05   11.60
  -5 -18   9   80.51    8.60
  -5 -18  11   25.68   12.98
  -5  18  11   25.26   12.91
   5 -18 -11   19.43   13.10
   5  18 -11   26.97   12.79
   5  19  -2  252.96    9.91
  -5  19   2  297.45   13.78
   5 -19  -2  303.07   13.54
  -5 -19   2  328.70   12.70
   5 -19  -4  221.87   12.57
  -5 -19   4  206.29    9.34
   5  19  -4  193.29    9.14
  -5  19   4  197.07   12.65
   5 -19  -6  264.53   13.25
  -5  19   6  263.82   13.32
   5  19  -6  223.05    9.66
  -5 -19   6  244.31    9.82
  -5  19   8  121.61   12.09
   5  19  -8  104.88    8.89
  -5 -19   8  119.83    8.87
   5 -19  -8  131.97   12.20
   5 -19 -10   33.82   13.23
  -5  19  10   36.25   13.19
  -5 -19  10   40.42   13.06
   5  19 -10   44.11   12.98
   5  20  -1  152.96    9.14
  -5  20   1  169.46   12.64
   5 -20  -1  186.21   12.56
  -5 -20   1  171.27    9.20
  -5  20   3  151.98   12.40
   5 -20  -3  168.79   12.16
  -5 -20   3  161.33   11.72
   5  20  -3  148.50   11.59
   5 -20  -5  142.52   12.02
   5  20  -5  118.52    8.54
  -5 -20   5  143.17   11.77
  -5  20   5  137.81   11.99
  -5  20   7   50.80   13.19
   5  20  -7   44.35   13.10
   5 -20  -7   57.42   13.23
  -5 -20   7   37.72   13.11
   5  20  -9   43.95    9.30
  -5  20   9   37.49   13.18
  -5 -20   9   39.79   13.02
   5 -20  -9   43.19   13.18
  -5  21   2   10.70   13.03
   5 -21  -2   23.42    9.23
  -5 -21   2   17.76    9.05
   5  21  -2   20.83    8.85
  -5  21   4   17.09   12.72
   5  21  -4   15.29    8.98
  -5 -21   4   20.56    9.08
   5 -21  -4   20.17   12.74
   5 -21  -6   28.69    9.30
  -5 -21   6   31.02   12.88
   5  21  -6   24.11   12.75
  -5  21   6   36.70   13.00
  -5  21   8   29.37   13.30
   5  21  -8   27.75   12.93
   5 -21  -8   34.32   13.09
  -5 -21   8   31.46   12.85
   5  22  -1   -6.02   12.50
  -5  22   1    0.60   12.73
   5 -22  -1    4.81   12.52
  -5 -22   1    1.96   12.59
  -5  22   3   -4.77   12.87
  -5 -22   3   -1.65   12.53
   5  22  -3   -1.53   12.54
   5 -22  -3   -4.29   12.67
   5 -22  -5    1.70    8.99
  -5 -22   5   -2.43    9.01
   5  22  -5   -8.60   12.59
  -5  22   5   -1.05   12.75
  -5 -22   7   -5.84   12.71
   5 -22  -7   -2.20   12.65
   5  22  -7   17.57   12.56
  -5  22   7   -5.22   12.92
  -5  23   2    4.72    9.25
   5 -23  -2    5.61   12.83
  -5 -23   2   12.33   12.66
   5  23  -2    7.58   12.83
   5 -23  -4    3.44   12.91
  -5 -23   4   20.14   12.62
  -5  23   4   13.61   12.98
   5  23  -4   10.90    9.08
  -4   0   2 3761.95   48.39
   4   0  -2 3758.58   49.81
  -4   0   4  557.94   19.63
   4   0  -4  542.65   20.93
  -4   0   6 1701.65   23.69
  -4   0   6 1676.22   24.59
   4   0  -6 1724.27   24.87
  -4   0   8 1190.07   18.72
  -4   0   8 1203.70   18.79
  -4   0  10  104.59    9.86
  -4   0  10   99.21    7.49
  -4   0  12  129.45    8.72
  -4   0  12  119.74   11.37
  -4   0  14  381.71   13.41
  -4   0  14  384.57   13.52
  -4   0  16    0.10   10.26
  -4   0  16    3.04   10.31
  -4   0  18   35.53   13.16
  -4   0  18   31.81   13.36
   4  -1  -1 2397.01   38.05
  -4  -1   1 2454.81   32.37
  -4   1   1 2399.42   38.31
   4   1  -1 2406.23   32.22
  -4   1   3 1307.86   39.64
   4  -1  -3 1241.99   38.90
  -4  -1   3 1260.63   25.91
   4   1  -3 1268.59   26.17
  -4   1   5  803.09   21.24
   4   1  -5  781.49   18.76
  -4   1   5  762.50   22.18
  -4  -1   5  804.73   19.05
  -4  -1   7  269.64   12.30
   4   1  -7  272.48   12.29
  -4   1   7  273.10   12.85
  -4   1   7  259.41   10.53
  -4  -1   7  266.24   12.21
  -4   1   9  108.24   10.07
   4  -1  -9  120.95   10.29
  -4  -1   9  119.06   10.18
  -4  -1   9  111.51   10.00
  -4   1   9  123.65   10.22
  -4   1  11  179.27   10.64
  -4  -1  11  182.20    8.16
  -4  -1  11  172.71   10.31
  -4   1  11  183.07   10.37
   4  -1 -11  176.08    8.34
   4  -1 -13  429.23   11.28
  -4  -1  13  442.12   13.74
  -4   1  13  419.89   11.19
  -4   1  13  435.43   13.74
  -4  -1  13  468.82   13.73
  -4   1  15   32.84   10.55
  -4   1  15   28.74    7.54
  -4  -1  15   39.21   10.49
  -4  -1  15   33.01   10.67
  -4   1  17   23.95   12.73
  -4  -1  17   16.26   12.91
  -4  -1  17   14.51    9.27
  -4   1  17   19.76    9.29
  -4  -2   2  461.40   16.62
   4   2  -2  453.01   14.94
   4  -2  -2  465.48   33.93
  -4   2   2  458.41   32.83
  -4  -2   4  360.98   12.89
  -4   2   4  343.94   21.76
   4   2  -4  355.14   12.96
  -4   2   4  366.36   22.06
  -4   2   6  390.16   15.15
  -4  -2   6  397.32   13.76
  -4   2   6  383.57   15.06
   4   2  -6  383.14   13.71
   4  -2  -6  388.95   15.19
   4  -2  -8  192.77   11.36
  -4  -2   8  198.64   11.00
   4   2  -8  190.69   11.02
  -4   2   8  188.09   11.20
  -4   2   8  199.30   11.34
  -4  -2   8  190.31   10.88
  -4   2  10  296.54   11.59
  -4   2  10  305.76   11.69
  -4  -2  10  303.37   11.22
   4  -2 -10  299.33   11.78
  -4  -2  10  307.68   11.44
   4  -2 -12  159.18    9.34
  -4   2  12  162.97    9.06
  -4   2  12  163.78    9.29
  -4  -2  12  178.42   11.73
  -4  -2  12  172.81   11.92
  -4   2  14   52.42    7.74
  -4   2  14   34.91    7.64
  -4  -2  14   35.35    7.68
   4  -2 -14   39.05    7.99
  -4  -2  14   43.92   10.72
  -4   2  16    1.31   10.25
  -4   2  16   -4.33   10.45
   4  -2 -16    1.99   10.45
  -4  -2  16   -7.39   10.47
  -4  -2  16    1.99    7.34
  -4   2  18    3.30    9.30
  -4  -2  18   19.04   12.82
  -4   2  18   11.18   12.74
  -4  -2  18   16.62   12.98
   4   3  -1    4.12    7.49
   4  -3  -1    2.76   10.85
   4  -3  -1    1.68   13.35
  -4  -3   1    4.85    7.65
   4   3  -3  388.63   15.08
  -4  -3   3  377.98   14.86
  -4   3   5   17.08   12.60
   4   3  -5   20.62    7.11
  -4   3   5   15.57   12.28
   4  -3  -5   15.38   10.21
  -4  -3   5   17.37    9.86
   4   3  -7  543.71   14.15
  -4   3   7  535.28   15.57
  -4   3   7  545.21   15.89
  -4  -3   7  560.30   14.22
   4  -3  -7  531.54   17.13
  -4  -3   7  530.72   12.28
   4   3  -9   84.94    9.78
  -4   3   9   82.97    9.80
  -4  -3   9   83.18    9.59
  -4   3   9   89.00   10.00
   4  -3  -9   83.45   10.05
  -4  -3   9   96.19    9.72
  -4   3  11   51.76    9.12
  -4  -3  11   42.99    6.73
   4  -3 -11   52.00    8.99
  -4   3  11   45.69    6.66
  -4  -3  11   50.36    6.46
  -4  -3  13    9.95   10.41
  -4  -3  13   10.72    7.22
   4  -3 -13   11.36   10.45
  -4   3  13    6.80   10.61
  -4   3  13    9.71    7.26
  -4  -3  15    2.66   10.25
  -4  -3  15   -0.93   10.15
  -4   3  15   -3.86   10.30
   4  -3 -15    1.52   10.42
  -4   3  15   -0.94   10.17
  -4  -3  17    9.98   12.58
   4  -3 -17   -6.16   13.03
  -4   3  17    4.81   12.81
  -4   3  17    1.97   12.55
  -4  -3  17  -10.26   12.82
  -4  -4   2  294.29   13.31
   4  -4  -2  287.23   23.02
   4   4  -2  284.03   11.02
   4  -4  -2  273.75   23.92
   4  -4  -4   20.46   14.70
  -4  -4   4   23.05   10.01
  -4   4   4   21.33   14.44
   4   4  -4   18.91    7.24
   4   4  -6    4.76    9.48
  -4   4   6  -10.57   12.09
   4  -4  -6    2.91   11.74
  -4  -4   6    2.12    6.74
  -4   4   8   19.64    9.58
  -4  -4   8   15.27    6.63
  -4  -4   8   23.80    9.29
   4   4  -8   22.27    6.44
   4  -4  -8   16.75    9.42
  -4  -4  10   82.82    7.25
  -4   4  10   89.25    9.64
   4   4 -10   95.54    9.49
  -4  -4  10   87.07    9.44
  -4   4  10   79.25   10.26
   4  -4 -10   82.32    9.92
  -4  -4  12   -8.81   10.33
   4  -4 -12   -0.55   10.60
  -4   4  12    1.64    7.53
  -4   4  12   -4.11   10.31
  -4  -4  12   -3.17   10.44
  -4  -4  14    3.58    7.23
  -4   4  14    5.06   10.42
  -4   4  14    5.85    7.19
  -4  -4  14   -1.09    7.28
   4  -4 -14   -3.29   10.51
  -4  -4  16    2.91   10.43
   4  -4 -16   -0.62   10.48
  -4  -4  16   -5.23   10.35
  -4   4  16    5.91   10.34
  -4   4  16    2.19    7.15
  -4   4  18    0.12    9.28
  -4  -4  18    1.66    9.09
  -4   4  18   -3.23   12.83
  -4  -4  18    6.79    9.05
   4  -4 -18   -3.68   12.98
   4   5  -1  142.46   11.18
  -4   5   1  144.73   14.81
   4  -5  -1  138.59   12.81
   4  -5  -1  142.37   14.53
  -4  -5   1  141.00    8.78
   4  -5  -3  196.73   18.89
   4   5  -3  197.89    9.47
  -4  -5   3  211.48   11.79
  -4   5   3  198.71   19.05
  -4  -5   5  500.34   13.68
  -4   5   5  483.70   17.77
   4  -5  -5  476.43   19.53
   4   5  -5  485.60   13.74
  -4   5   7   70.95   10.74
   4  -5  -7   40.02   10.41
   4   5  -7   47.16    9.57
  -4  -5   7   52.27    7.04
  -4  -5   9   40.93    6.72
   4   5  -9   35.52    6.73
   4  -5  -9   37.32    9.74
  -4  -5   9   39.96    6.55
  -4   5   9   33.22    9.09
  -4  -5  11   -2.17    8.35
  -4   5  11   -2.07    8.51
  -4  -5  11   -4.25    8.57
   4  -5 -11   -2.61    8.63
   4   5 -11   -2.55    8.63
  -4   5  13    2.45   10.52
  -4  -5  13   -5.79    7.33
  -4   5  13    7.62   10.12
   4  -5 -13   11.06   10.37
  -4  -5  13   -7.00   10.36
  -4   5  15   70.70   11.21
  -4  -5  15   82.16   10.91
  -4   5  15   73.49   10.87
   4  -5 -15   67.99   11.11
  -4  -5  15   65.87   10.69
  -4  -5  17    9.07    8.95
  -4  -5  17   25.76   12.66
  -4   5  17    9.63   12.65
  -4   5  17    4.60    9.28
   4  -5 -17   15.82    9.14
  -4   6   2  694.26   22.14
   4  -6  -2  715.00   22.39
  -4  -6   2  726.21   15.11
   4   6  -2  695.40   15.18
   4  -6  -4  598.36   19.83
  -4  -6   4  613.92   12.70
  -4   6   4  609.99   19.89
   4   6  -4  614.27   12.71
  -4  -6   6  423.43   12.63
   4  -6  -6  414.74   16.57
   4   6  -6  417.88   12.63
  -4   6   6  407.53   14.95
   4   6  -8  265.21   11.02
  -4   6   8  255.28   12.00
   4  -6  -8  265.40   12.20
  -4  -6   8  264.93   11.04
  -4   6  10  382.12   12.55
  -4  -6  10  368.16    9.78
   4   6 -10  370.02    9.88
   4  -6 -10  377.91   12.76
  -4  -6  10  392.66   11.82
  -4  -6  12   59.65   10.78
  -4   6  12   56.69   10.82
   4  -6 -12   64.62   10.99
  -4  -6  12   63.38   10.82
   4   6 -12   57.81   11.14
  -4   6  14   49.08    7.63
   4  -6 -14   57.76   10.78
  -4   6  14   46.60   11.10
  -4  -6  14   59.38   10.66
  -4  -6  14   43.56   10.73
  -4   6  16    9.42    7.63
   4  -6 -16   11.17   10.56
  -4   6  16    6.23    7.46
  -4  -6  16    7.57    7.52
  -4  -6  16    5.64    7.44
  -4   6  18   -4.94   12.91
  -4  -6  18   -6.87   12.94
  -4   6  18    2.31    9.19
   4  -6 -18    6.30    9.22
   4  -7  -1 1666.41   26.93
   4   7  -1 1566.58   18.17
  -4   7   1 1586.35   25.44
  -4  -7   1 1627.19   18.27
   4   7  -3  365.44   10.47
  -4  -7   3  377.50   12.30
   4  -7  -3  365.89   15.63
  -4   7   3  365.05   15.56
   4  -7  -5  813.64   20.83
  -4   7   5  807.86   19.53
  -4  -7   5  824.53   15.00
   4   7  -5  818.61   14.99
   4   7  -7  348.19   11.55
   4  -7  -7  337.60   13.16
  -4  -7   7  333.53    9.68
  -4   7   7  330.62   12.98
  -4   7   9  203.58   11.04
   4   7  -9  209.30   10.50
  -4  -7   9  206.59   10.47
   4  -7  -9  211.49   11.04
  -4  -7   9  222.62   10.37
   4   7 -11  274.73    9.86
  -4  -7  11  263.91    9.77
  -4   7  11  277.73   13.05
  -4  -7  11  292.32   12.49
   4  -7 -11  263.85   10.32
  -4   7  13   73.28   10.78
  -4  -7  13   71.25    7.86
  -4  -7  13   72.00    7.74
   4  -7 -13   83.34   11.01
  -4   7  15   10.14   10.23
   4  -7 -15   11.56   10.46
  -4  -7  15    6.84   10.35
  -4   7  15    7.38   10.56
  -4  -7  15    3.76   10.43
  -4   7  17    7.53    9.36
   4  -7 -17   13.19   13.07
  -4  -7  17    8.23   12.91
  -4  -7  17    9.65    9.23
  -4   7  17    9.65   12.97
   4   8  -2   73.31    7.42
  -4   8   2   74.94   12.94
  -4  -8   2   86.93    9.89
   4  -8  -2   82.15   12.57
   4  -8  -4  947.62   20.49
  -4  -8   4  969.00   15.73
  -4   8   4  937.47   21.82
   4   8  -4  983.20   15.77
   4  -8  -6  746.41   17.45
  -4   8   6  752.35   17.47
  -4  -8   6  729.19   12.46
   4   8  -6  765.41   14.42
  -4   8   8  160.67   10.60
   4  -8  -8  160.03   10.80
   4   8  -8  161.61   10.12
  -4  -8   8  169.79   10.08
   4   8 -10  177.27    7.98
  -4   8  10  183.29   10.49
   4  -8 -10  185.54   10.82
  -4  -8  10  186.27   10.11
  -4  -8  10  180.40    7.90
  -4   8  12   99.51   11.10
   4  -8 -12  102.49   11.20
  -4  -8  12   96.21    8.00
   4   8 -12   91.41    8.27
  -4  -8  12  102.84   11.03
  -4  -8  14   54.41   10.72
  -4   8  14   60.48   10.80
   4  -8 -14   56.87   10.92
  -4  -8  14   61.86   10.84
  -4   8  16   26.74    9.27
  -4  -8  16   30.11   12.91
  -4  -8  16   22.45    9.20
  -4   8  16   36.21   13.16
   4  -8 -16   32.72   13.04
  -4   9   1  485.67   14.69
   4   9  -1  476.79   10.88
   4  -9  -1  529.65   15.05
  -4  -9   1  497.25   12.61
   4   9  -3  279.37    9.21
   4  -9  -3  276.46   14.58
  -4  -9   3  287.51   11.34
  -4   9   3  274.06   12.99
   4  -9  -5  224.57   12.28
  -4  -9   5  242.11   10.87
   4   9  -5  231.86   10.95
  -4   9   5  225.59   12.20
  -4  -9   7  236.23   10.50
   4   9  -7  220.68    8.56
   4  -9  -7  229.94   11.78
  -4   9   7  226.97   11.59
   4  -9  -9  100.52    9.93
   4   9  -9   97.63    9.36
  -4  -9   9   98.76    7.26
  -4   9   9  101.12    9.70
  -4   9  11   88.02   11.26
   4  -9 -11   92.44   11.36
   4   9 -11  105.41   10.99
  -4  -9  11   97.19    8.13
  -4  -9  11  112.59   11.01
  -4   9  13   35.39    7.61
  -4  -9  13   37.18    7.56
  -4  -9  13   40.66    7.59
   4  -9 -13   42.85   10.59
   4   9 -13   42.87    7.56
  -4   9  15   28.85   10.53
   4  -9 -15   32.24    7.60
  -4  -9  15   23.86    7.48
  -4  -9  15   32.30   10.65
  -4   9  17    2.63   12.70
  -4  -9  17    5.66   12.87
  -4  -9  17    7.20   12.83
   4  -9 -17   15.35    9.19
  -4   9  17    3.81    9.40
  -4  10   2   42.76    9.52
   4  10  -2   48.85    9.24
   4 -10  -2   41.29    9.65
  -4 -10   2   36.45    9.11
  -4  10   4   14.24    9.16
  -4 -10   4   18.38    6.48
   4 -10  -4   11.13   11.28
   4  10  -4   11.63    8.97
  -4  10   6   30.41    9.04
   4 -10  -6   29.44    9.17
   4  10  -6   29.00    9.04
  -4 -10   6   27.31    8.92
   4  10  -8   11.10    8.54
  -4 -10   8   10.45    5.98
   4 -10  -8    6.58    8.76
  -4  10   8    6.60    8.49
   4  10 -10   50.53   10.76
   4 -10 -10   51.51    8.09
  -4 -10  10   46.28    7.81
  -4  10  10   53.49    7.91
  -4  10  12   13.41   10.01
   4  10 -12   16.80   10.30
  -4 -10  12    3.61   10.23
  -4 -10  12   13.24    7.20
   4 -10 -12    4.89   10.43
  -4  10  14   10.10   10.51
  -4 -10  14   10.49   10.23
   4 -10 -14   14.84   10.46
   4  10 -14   20.41    7.08
  -4 -10  14   27.03   10.38
   4 -10 -16   -6.30   12.68
  -4  10  16    0.24    8.91
  -4 -10  16    8.69    8.83
  -4 -10  16   -1.39   12.68
  -4  11   1    3.25    8.75
   4  11  -1    0.15    8.67
  -4 -11   1   -6.05    8.73
   4 -11  -1    0.74    8.75
   4  11  -3    7.15    8.60
  -4 -11   3    6.33    6.15
   4 -11  -3    1.47    8.80
  -4  11   3    2.49    8.67
   4  11  -5   36.57    6.58
   4 -11  -5   41.07    9.37
  -4  11   5   37.79    9.26
  -4 -11   5   38.02    6.50
   4  11  -7   10.67    6.21
  -4 -11   7   12.89    6.17
   4 -11  -7   12.34    8.67
  -4  11   7    9.53    8.73
   4 -11  -9    2.23    7.35
  -4 -11   9    4.65    7.28
   4  11  -9    1.98   10.52
  -4  11   9    3.14   10.35
   4  11 -11    1.87   10.18
   4 -11 -11    5.12   10.33
  -4 -11  11    5.47    7.04
  -4 -11  11    2.42   10.06
  -4  11  11   -1.41   10.18
   4 -11 -13    0.10   10.37
  -4 -11  13    8.47   10.15
  -4 -11  13    1.92    7.32
   4  11 -13    4.64   10.13
  -4  11  13   -0.33   10.19
  -4  11  15    0.60    8.90
  -4 -11  15    5.75    8.77
  -4 -11  15    8.36   12.35
   4 -11 -15    4.80   12.67
   4 -12  -2    9.57    8.95
   4  12  -2   12.83    6.14
  -4  12   2   11.68    8.86
  -4 -12   2   13.22    8.63
  -4 -12   4    1.95    8.55
  -4  12   4    3.39    8.51
   4  12  -4    5.20    6.12
   4 -12  -4    6.11    8.50
   4 -12  -6   59.91    9.32
  -4  12   6   63.34    9.36
  -4 -12   6   59.57    6.69
   4  12  -6   61.43    9.10
   4  12  -8   12.86   10.25
  -4 -12   8    1.97   10.36
   4 -12  -8    7.73   10.32
  -4  12   8    2.41   10.41
  -4 -12  10    2.18   10.14
   4 -12 -10   -3.09   10.35
   4  12 -10    6.90    7.10
  -4  12  10   -1.87    7.43
   4  12 -12    4.82   10.16
   4 -12 -12    8.69   10.32
  -4 -12  12   14.00   10.08
  -4  12  12   -0.80   10.30
  -4 -12  12    5.24   10.31
  -4 -12  14    5.60    7.21
   4 -12 -14    2.81   10.42
   4  12 -14   -0.27    7.28
  -4 -12  14    2.62    7.26
  -4  12  14    2.67   10.26
  -4 -12  16   -0.86   12.67
   4 -12 -16    5.29    8.98
  -4 -12  16    3.56   12.76
  -4  12  16    3.25   12.79
   4  13  -1    1.30    8.52
  -4  13   1    3.00    8.50
   4 -13  -1   -0.20    8.48
  -4 -13   1    4.87    5.82
   4  13  -3   14.36    8.69
   4 -13  -3   18.26    8.78
  -4 -13   3   18.31    6.10
  -4  13   3   25.44    8.58
   4 -13  -5    3.03    8.44
  -4  13   5    9.49    8.37
   4  13  -5    6.97    5.95
  -4 -13   5    6.78    8.27
   4  13  -7   27.92   10.67
  -4  13   7   32.07   10.72
  -4 -13   7   30.64    7.56
   4 -13  -7   30.28   10.82
  -4  13   9    9.02    7.21
  -4 -13   9   10.45   10.22
   4 -13  -9    6.23   10.25
   4  13  -9   11.40   10.17
  -4 -13  11   -1.45    7.25
   4 -13 -11    1.27    7.24
   4  13 -11   -2.12    7.11
  -4 -13  11    8.54    7.02
  -4  13  11    3.38   10.10
  -4 -13  13    0.70    7.13
   4 -13 -13   -1.91   10.23
   4  13 -13   -5.90    7.38
  -4  13  13    1.87   10.24
  -4 -13  13    2.01   10.26
   4 -13 -15   -5.56   12.89
  -4 -13  15    8.80    8.79
  -4 -13  15   -3.53   12.94
  -4  13  15   -0.12    9.04
   4  13 -15    1.38   12.74
   4  14  -2   20.40    8.20
  -4  14   2   11.35    8.52
  -4 -14   2   10.52    6.10
   4 -14  -2    8.98    8.50
  -4  14   4   54.78    8.99
  -4 -14   4   42.61    8.78
   4 -14  -4   51.49    8.87
   4  14  -4   51.94    6.35
   4 -14  -6    4.84   10.28
  -4  14   6   -1.17   10.28
  -4 -14   6    0.68    7.31
   4  14  -6  -13.00   10.52
   4  14  -8    8.92    6.98
  -4 -14   8    1.41   10.09
   4 -14  -8   -0.29    7.20
  -4  14   8   -6.08   10.30
  -4 -14  10   33.01   10.45
   4  14 -10   25.12    7.57
  -4  14  10   28.69   10.45
   4 -14 -10   30.98   10.68
   4  14 -12    5.30    7.16
  -4 -14  12   -2.47   10.29
  -4 -14  12    3.59   10.19
   4 -14 -12    3.59   10.28
  -4  14  12   -4.61   10.34
   4 -14 -14    2.86    9.10
  -4 -14  14    6.06   12.69
  -4  14  14    1.82   12.78
   4  14 -14  -20.67   12.70
  -4 -14  14   16.85   12.45
  -4  15   1  187.69   12.49
   4  15  -1  185.39   11.96
   4 -15  -1  190.91   12.46
  -4 -15   1  199.75   11.91
   4  15  -3  113.03   11.13
  -4 -15   3  109.83    8.25
   4 -15  -3  100.49   11.68
  -4  15   3  102.60   11.62
   4 -15  -5   77.24   11.36
  -4  15   5   85.83   11.21
  -4 -15   5   92.57   10.86
   4  15  -5   95.95   10.91
   4 -15  -7   45.91   10.74
   4  15  -7   46.46    7.50
  -4 -15   7   44.08    7.70
  -4  15   7   51.44   10.71
  -4 -15   9   38.47    7.53
  -4  15   9   41.70   10.57
   4 -15  -9   36.69   10.78
   4  15  -9   44.52    7.60
  -4 -15  11    6.23   10.22
   4  15 -11    4.98   10.26
   4 -15 -11    5.69   10.30
  -4  15  11    3.76   10.24
  -4 -15  13   22.99    9.28
  -4 -15  13   21.47    9.30
   4 -15 -13   32.49   12.94
   4  15 -13   37.21    9.05
  -4  15  13   23.86    9.29
   4 -16  -2   73.31   11.26
   4  16  -2   77.13   10.78
  -4 -16   2   71.32   10.94
  -4  16   2   72.18    8.31
  -4 -16   4   76.06    8.00
   4  16  -4   87.47    7.82
   4 -16  -4   93.29   11.05
  -4  16   4   79.68   11.12
   4  16  -6  128.28   11.36
  -4  16   6  132.91   11.63
   4 -16  -6  127.65   11.77
  -4 -16   6  130.15    8.31
   4 -16  -8  126.68   11.56
  -4 -16   8  111.32   11.32
   4  16  -8  124.33   11.04
  -4  16   8  108.70   11.54
   4 -16 -10   59.78    8.18
  -4  16  10   50.55   11.01
   4  16 -10   50.30    7.88
  -4 -16  10   65.74   10.69
   4 -16 -12   -2.24   12.96
  -4 -16  12    4.83   12.60
   4  16 -12   13.08   12.56
  -4  16  12   11.52   12.63
  -4 -16  12    5.57   12.60
  -4 -16  14    6.24    9.05
   4  16 -14   -0.63    9.09
  -4 -16  14   11.95   12.76
  -4  16  14    5.77   13.01
   4 -16 -14   13.88   12.87
   4  17  -1   52.39   10.49
  -4  17   1   55.35   10.72
   4 -17  -1   63.79   10.76
  -4 -17   1   50.92    7.64
  -4 -17   3  172.15   11.55
  -4  17   3  156.96   11.77
   4 -17  -3  176.89   11.95
   4  17  -3  175.06   11.53
   4 -17  -5  262.37   12.46
  -4  17   5  219.21   12.65
   4  17  -5  219.27   12.02
  -4 -17   5  243.40   12.05
   4 -17  -7  115.20   11.54
   4  17  -7  104.23    8.07
  -4 -17   7  118.82   11.13
  -4  17   7  118.37   11.41
   4  17  -9  108.74   11.08
   4 -17  -9  102.97   11.34
  -4  17   9   87.90   11.27
  -4 -17   9   90.71    8.28
  -4 -17  11   23.37   12.65
   4 -17 -11   23.67   12.97
   4  17 -11   24.97   12.72
  -4  17  11   18.26   12.90
  -4 -17  13   15.34    8.90
  -4 -17  13    3.05    9.14
  -4  17  13   10.52   12.76
   4 -17 -13    4.94    9.20
   4  17 -13   12.56   12.67
   4  18  -2   76.68    8.02
  -4 -18   2   78.66   11.13
  -4  18   2  100.26   11.04
   4 -18  -2   86.97   11.19
   4  18  -4  216.04   11.74
  -4  18   4  202.58   12.34
  -4 -18   4  200.46   12.10
   4 -18  -4  222.44   12.28
  -4  18   6   38.69   10.76
   4  18  -6   39.68    7.82
  -4 -18   6   45.34   10.58
   4 -18  -6   48.66   10.69
  -4 -18   8   28.51   10.38
  -4  18   8   24.85    7.57
   4  18  -8   22.09   10.41
   4 -18  -8   28.96   10.67
  -4 -18  10   31.70   12.79
   4 -18 -10   17.36   12.91
  -4  18  10   14.88   13.02
   4  18 -10   29.92   12.61
   4  18 -12   17.40   12.70
  -4 -18  12    6.49   12.67
   4 -18 -12    2.49   12.91
  -4  18  12    1.51    9.19
  -4 -18  12    2.12   12.76
   4  19  -1    1.93   10.27
  -4  19   1   -5.42   10.45
  -4 -19   1   -3.38   10.40
   4 -19  -1    5.00   10.47
   4  19  -3    9.95   10.38
  -4 -19   3    9.07   10.37
  -4  19   3   14.38   10.44
   4 -19  -3   19.14   10.49
  -4  19   5    2.76   10.19
  -4 -19   5   -7.80    7.50
   4  19  -5    6.51   10.10
   4 -19  -5    1.12   10.22
   4 -19  -7   16.61   10.64
  -4  19   7   20.11   10.52
   4  19  -7   22.18   10.37
  -4 -19   7   22.51    7.55
   4  19  -9   14.09   12.82
   4 -19  -9   17.95   12.86
  -4  19   9   14.79    9.19
  -4 -19   9   13.48   12.77
   4  19 -11   -3.39   12.87
  -4 -19  11   12.42   12.71
  -4  19  11    4.04   12.74
   4 -19 -11    9.55   12.95
  -4 -20   2   -5.08   10.10
   4 -20  -2   -4.42   10.34
  -4  20   2    1.63   10.40
   4  20  -2    7.06   10.10
  -4 -20   4    1.39    7.16
   4  20  -4   -3.35    7.13
  -4  20   4    1.10   10.31
   4 -20  -4   -0.66   10.35
  -4  20   6   -5.73   10.48
   4 -20  -6   -0.68   10.44
   4  20  -6    6.78    7.33
  -4 -20   6   -4.70   10.49
   4  20  -8    7.88   12.51
   4 -20  -8   -2.14   12.61
  -4  20   8   -1.54   12.70
  -4 -20   8   -6.98   12.46
   4 -20 -10   -0.18   12.83
  -4  20  10    3.27   12.71
  -4 -20  10    8.02    8.87
   4  20 -10    8.87    8.99
   4  21  -1   29.34    7.42
   4 -21  -1   26.50    7.59
  -4  21   1   29.00   10.68
  -4 -21   1   22.91    7.53
  -4  21   3    2.05   10.42
   4  21  -3    6.78   10.26
   4 -21  -3    3.10    7.46
  -4 -21   3   -8.13   10.35
   4 -21  -5    9.93   12.57
   4  21  -5   -0.10   12.42
  -4 -21   5    8.91    8.94
  -4  21   5    2.65   12.60
  -4  21   7    7.39   12.57
   4  21  -7    7.59   12.58
  -4 -21   7   -4.05    9.16
   4 -21  -7    8.54    8.98
   4  21  -9   15.43   12.92
  -4  21   9    7.73    9.34
   4 -21  -9   16.31    9.08
  -4 -21   9    2.06    9.26
  -4  22   2   39.86   13.24
   4  22  -2   34.98    9.27
  -4 -22   2   38.30    9.20
   4 -22  -2   40.39   13.19
   4 -22  -4   15.11   13.01
   4  22  -4   19.22    8.97
  -4  22   4   10.46    9.24
  -4 -22   4   25.62   12.64
   4 -22  -6   11.07   12.96
  -4 -22   6   15.47   12.83
   4  22  -6   17.90    8.95
  -4  22   6   19.60   12.95
  -4  22   8   12.20   12.96
   4  22  -8    4.79   12.76
   4 -22  -8    6.35    9.17
  -4 -22   8    3.41    9.21
  -4  23   1   29.17   13.30
   4 -23  -1   30.58    9.43
  -4 -23   1   31.75   13.07
   4  23  -1   17.29    9.42
  -4  23   3   29.05    9.49
   4  23  -3   25.11   12.94
  -4 -23   3   32.23    9.30
   4 -23  -3   34.11   13.10
   4 -23  -5   33.17   13.16
  -4 -23   5   19.07   13.06
   4  23  -5   29.64   13.03
  -4  23   5   30.72   13.21
  -3   0   1    8.68   16.41
   3   0  -1    5.81   13.35
   3   0  -3    4.61   15.69
  -3   0   3    4.19   12.85
  -3   0   5    1.71   10.46
   3   0  -5    1.22   10.95
  -3   0   5    5.19   10.84
  -3   0   7   -0.65    6.74
   3   0  -7    3.32    9.48
  -3   0   7   -1.51    6.61
  -3   0   9   -1.48    6.30
  -3   0   9   -2.71    8.82
   3   0  -9    2.71    6.32
  -3   0  11   -0.03    8.28
  -3   0  11    6.60    5.86
   3   0 -11    4.96    8.37
  -3   0  13   -2.19   10.21
   3   0 -13   11.27   10.13
  -3   0  13  -12.08   10.35
  -3   0  15   -6.51   10.34
  -3   0  15   -1.65   10.13
  -3   0  17  -11.13   12.74
  -3   0  17    0.35    8.85
   3   1  -2 2298.65   37.52
  -3  -1   2 2346.04   37.73
  -3   1   2 2467.57   67.61
   3   1  -4  413.17   17.28
  -3  -1   4  423.26   17.36
  -3   1   4  410.51   18.95
  -3   1   4  399.73   18.65
   3   1  -6 1148.43   19.72
  -3   1   6 1116.68   20.48
  -3  -1   6 1127.58   19.32
  -3   1   6 1148.17   20.56
   3  -1  -6 1120.05   20.45
  -3  -1   6 1167.15   19.76
  -3   1   8  871.59   14.81
  -3   1   8  905.14   15.01
   3  -1  -8  883.38   14.90
  -3  -1   8  882.42   14.52
  -3  -1   8  882.45   15.97
  -3   1  10  119.62    9.64
  -3  -1  10  117.46    7.47
  -3   1  10  114.38    9.98
  -3  -1  10  103.02    7.53
   3  -1 -10  126.55    9.93
  -3  -1  12   85.47    8.12
  -3   1  12   86.34   11.07
  -3  -1  12   80.68   10.99
   3  -1 -12   82.19   11.17
  -3   1  12   88.64   10.89
  -3  -1  14   26.86   10.34
  -3   1  14   21.39   10.31
   3  -1 -14   26.54   10.45
  -3  -1  14   18.52    7.40
  -3   1  14   30.33   10.41
  -3   1  16    8.24    7.49
  -3   1  16   12.08   10.28
  -3  -1  16    7.92    7.45
  -3  -1  16    3.36   10.29
   3  -1 -16   11.87    7.43
  -3   1  18    0.73   12.92
  -3  -1  18    0.29   12.84
  -3   1  18    6.74   12.62
  -3  -1  18   -3.70    9.00
   3  -2  -1 5047.67   74.68
   3   2  -1 5011.55   46.13
  -3   2   1 5027.77   74.76
  -3  -2   1 5023.42   45.91
  -3   2   3 2461.50   57.24
  -3  -2   3 2397.80   31.02
  -3   2   3 2350.77   57.37
   3   2  -3 2342.56   32.02
   3  -2  -3 2336.84   56.67
   3  -2  -5  824.46   20.65
  -3   2   5  841.23   20.86
   3   2  -5  828.37   18.35
  -3   2   5  837.03   20.64
  -3  -2   5  857.15   18.55
  -3   2   7  231.02    9.98
  -3   2   7  241.69   12.29
   3   2  -7  240.43   11.80
   3  -2  -7  238.91   12.23
  -3  -2   7  236.18   11.71
  -3  -2   7  248.10   11.94
  -3  -2   9    3.31    6.12
  -3   2   9    4.40    8.93
   3  -2  -9   -1.15    9.05
  -3  -2   9    0.93    8.96
  -3   2   9    2.85    8.76
  -3  -2  11  160.47    9.93
  -3   2  11  158.44    9.72
   3  -2 -11  151.02   10.08
  -3  -2  11  149.30    7.59
  -3   2  11  156.11   10.10
  -3  -2  13  186.92   11.80
   3  -2 -13  182.07   11.94
  -3   2  13  171.87   11.97
  -3  -2  13  167.32   11.57
  -3   2  13  159.14    8.99
   3  -2 -15   28.24    7.65
  -3   2  15   21.49   10.42
  -3  -2  15   25.19   10.43
  -3  -2  15   22.53   10.45
  -3   2  15   14.16   10.58
  -3   2  17   -0.53   12.67
  -3   2  17   13.06   12.38
   3  -2 -17   -3.15    9.10
  -3  -2  17    6.68   12.66
  -3  -2  17    7.86    8.70
   3   3  -2  137.91   14.05
  -3  -3   2  140.05   14.02
  -3   3   4  336.35   19.43
   3  -3  -4  334.12   17.90
   3   3  -4  342.34   14.92
  -3  -3   4  353.64   14.88
   3  -3  -6    1.26   10.04
  -3  -3   6    5.04    9.81
  -3   3   6    4.11    9.79
  -3  -3   6    2.36    9.73
   3   3  -6    2.02    9.82
  -3  -3   8    5.23    9.26
  -3   3   8    0.90    6.61
   3   3  -8    3.69    6.60
  -3  -3   8    2.02    6.44
   3  -3  -8   -1.29    9.46
  -3   3  10  198.53   10.60
  -3  -3  10  200.28   10.52
   3  -3 -10  201.02    8.74
  -3   3  10  222.05   10.89
  -3  -3  10  204.88    8.41
   3  -3 -12  132.73   11.76
  -3   3  12  128.41    8.64
  -3   3  12  131.97   11.85
  -3  -3  12  138.08   11.60
  -3  -3  12  129.39    8.52
  -3   3  14   -1.56    7.26
  -3  -3  14    1.52    7.19
  -3   3  14    5.22    7.25
   3  -3 -14    1.70    7.28
  -3  -3  14   -1.76    7.33
   3  -3 -16   -1.40   10.48
  -3  -3  16    3.39    7.25
  -3   3  16    0.68   10.38
  -3   3  16   -5.82   10.33
  -3  -3  16    3.34    7.41
  -3   3  18    4.65   13.07
  -3  -3  18   14.17   12.78
   3  -3 -18    2.09   12.93
  -3   3  18   10.30    8.96
  -3  -3  18    1.63   13.06
  -3   4   1  514.17   23.43
   3   4  -1  524.62   16.73
  -3  -4   1  530.12   16.66
   3  -4  -1  529.43   23.16
   3  -4  -3  283.36   19.97
  -3  -4   3  296.32   14.22
  -3   4   3  286.40   20.06
   3   4  -3  271.47   11.65
   3   4  -5  286.15   10.53
  -3   4   5  285.45   14.25
  -3  -4   5  303.70   12.76
   3  -4  -5  291.66   16.14
  -3   4   7  109.30   10.91
  -3  -4   7  114.15   10.74
   3  -4  -7  111.41   11.07
  -3  -4   7  108.35   10.79
   3   4  -7  110.85   10.68
   3   4  -9  164.24   10.33
  -3  -4   9  170.35   10.28
  -3   4   9  149.39   10.51
  -3  -4   9  152.75   10.26
   3  -4  -9  153.33   10.59
  -3  -4  11  207.49   10.42
  -3   4  11  187.14    8.37
   3  -4 -11  198.65    8.48
  -3  -4  11  211.83   10.35
  -3   4  13  166.62   12.29
   3  -4 -13  162.91    9.00
  -3  -4  13  155.59   11.53
  -3   4  13  151.90    8.90
  -3  -4  13  166.23   11.83
  -3   4  15    4.75    7.39
  -3  -4  15   -5.02    7.52
  -3  -4  15    5.34    7.32
  -3   4  15    1.40   10.18
   3  -4 -15    5.37    7.36
  -3  -4  17   10.04    9.14
  -3   4  17   19.60   12.62
  -3  -4  17    8.80    9.02
  -3   4  17    7.41   13.02
   3  -4 -17    6.57   12.97
   3   5  -2 4516.13   34.99
   3  -5  -2 4625.06   52.67
  -3  -5   2 4621.75   34.08
  -3   5   2 4686.89   53.50
  -3  -5   4 4023.17   31.29
   3  -5  -4 3989.86   42.97
   3   5  -4 3860.15   30.19
  -3   5   4 3937.81   42.88
  -3   5   6 1357.86   21.96
  -3  -5   6 1429.68   19.11
   3  -5  -6 1389.40   22.20
   3   5  -6 1354.21   17.43
  -3  -5   8 1001.99   14.32
  -3   5   8  993.01   17.33
   3   5  -8 1001.95   14.38
  -3  -5   8 1012.85   14.42
   3  -5  -8 1036.72   17.71
  -3   5  10  893.28   15.55
  -3  -5  10  932.12   14.95
   3  -5 -10  905.86   15.95
  -3  -5  10  915.66   14.89
   3   5 -10  921.49   15.10
   3  -5 -12  222.33    9.81
  -3  -5  12  224.68    9.60
  -3   5  12  232.07   12.41
  -3  -5  12  227.54   12.20
  -3  -5  14   66.96   10.95
  -3   5  14   80.99   10.88
  -3   5  14   82.94   11.00
  -3  -5  14   73.75   10.75
   3  -5 -14   79.29   11.12
  -3  -5  16   31.75   10.93
  -3   5  16   39.26   10.74
  -3  -5  16   28.72   10.73
   3  -5 -16   41.47   10.77
  -3   5  16   43.11   10.92
  -3  -5  18    7.45   13.12
  -3   5  18   22.31   12.87
  -3  -5  18   11.73   13.00
  -3   5  18   19.79   13.17
   3  -5 -18   13.13   13.25
   3   6  -1 3546.00   28.67
   3  -6  -1 3751.75   39.58
  -3   6   1 3637.06   39.04
  -3  -6   1 3705.21   28.69
   3   6  -3 5876.63   37.26
  -3  -6   3 6050.90   37.34
  -3   6   3 6167.93   53.51
   3  -6  -3 5916.86   51.63
  -3  -6   5 1567.37   18.37
   3  -6  -5 1562.49   24.55
   3   6  -5 1524.89   18.32
  -3   6   5 1561.32   24.40
  -3  -6   7 2517.17   23.00
   3   6  -7 2459.89   22.89
   3  -6  -7 2489.57   26.59
  -3   6   7 2398.26   24.67
  -3   6   9  806.94   15.56
  -3  -6   9  814.71   12.91
  -3  -6   9  831.50   12.84
   3   6  -9  793.31   12.86
   3  -6  -9  861.89   16.19
  -3   6  11  209.29   10.65
  -3  -6  11  209.84   11.57
   3  -6 -11  200.59    8.53
   3   6 -11  203.56   10.58
  -3  -6  11  201.63   10.43
  -3  -6  13  166.34   11.85
  -3   6  13  148.60    8.95
  -3  -6  13  152.52    8.66
   3  -6 -13  154.54   11.93
  -3  -6  15  103.74   11.22
  -3   6  15  121.12   11.56
  -3  -6  15  120.99    8.30
  -3   6  15  123.66   11.25
   3  -6 -15  119.40    8.77
   3  -6 -17    9.38   13.28
  -3   6  17   26.51   12.91
  -3  -6  17   16.41   12.94
  -3  -6  17   15.01    9.24
  -3   6  17   14.22   13.11
  -3   7   2 1576.74   25.68
   3   7  -2 1629.92   20.37
  -3  -7   2 1646.56   18.97
   3  -7  -2 1597.61   25.80
   3  -7  -4 1570.84   25.06
  -3  -7   4 1527.92   18.03
  -3   7   4 1515.86   24.68
   3   7  -4 1521.24   19.45
   3  -7  -6  425.97   14.27
   3   7  -6  415.88   12.60
  -3  -7   6  429.83   12.81
  -3   7   6  413.28   14.07
  -3   7   8  751.94   15.82
   3   7  -8  745.79   12.63
   3  -7  -8  775.79   16.07
  -3  -7   8  772.56   12.60
   3  -7 -10  383.22   12.79
  -3   7  10  374.32   10.46
   3   7 -10  395.94    9.90
  -3  -7  10  364.47    9.90
  -3  -7  10  382.47    9.91
   3   7 -12  125.11    8.84
  -3   7  12  124.54   11.87
  -3  -7  12  142.65    8.85
  -3  -7  12  123.42    8.60
   3  -7 -12  138.57   11.89
  -3   7  14   83.39    8.24
  -3  -7  14   74.21    8.38
  -3  -7  14   92.21   11.43
   3  -7 -14   95.39   11.41
  -3   7  16    5.71   12.74
  -3  -7  16    9.76   12.79
  -3   7  16   -0.75   13.02
  -3  -7  16   16.50    9.04
   3  -7 -16   -0.71   12.99
   3   8  -1  230.31    9.30
   3  -8  -1  253.75   12.98
  -3   8   1  237.67   10.71
  -3  -8   1  242.11    9.58
   3   8  -3  255.18   11.81
  -3   8   3  264.87   13.33
  -3  -8   3  270.56   11.82
   3  -8  -3  266.35   13.20
  -3  -8   5    4.18    6.68
   3  -8  -5    3.56    9.60
   3   8  -5    2.05    9.61
  -3   8   5    1.92    9.52
   3  -8  -7   23.15    9.65
  -3  -8   7   22.41    6.94
   3   8  -7   23.25    6.87
  -3   8   7   29.11    9.60
   3   8  -9   -3.25    6.52
  -3   8   9    3.94    8.81
  -3  -8   9    0.89    6.45
  -3  -8   9   -2.85    9.09
   3  -8  -9   -1.26    9.04
  -3   8  11   16.76   10.86
   3  -8 -11   16.71   11.18
  -3  -8  11   27.88   10.93
  -3  -8  11   10.78    7.91
   3   8 -11   21.48    8.05
  -3   8  13    4.40    7.25
  -3  -8  13    7.51    7.48
   3  -8 -13   -1.13    7.50
  -3  -8  13   -2.07   10.32
  -3   8  15   -2.57   10.49
  -3  -8  15   -2.96    7.55
  -3  -8  15   -2.55    7.38
   3  -8 -15    4.43   10.55
   3  -8 -17    7.07   13.00
  -3  -8  17   11.78    8.93
  -3   8  17    4.79   13.05
  -3  -8  17    3.13    8.95
  -3   8  17   -6.37    9.18
  -3   9   2  927.77   18.14
   3   9  -2  921.50   15.44
  -3  -9   2  928.87   15.46
   3  -9  -2  949.05   18.38
  -3  -9   4 1135.38   16.47
   3  -9  -4 1105.10   19.35
  -3   9   4 1061.32   19.41
   3   9  -4 1054.75   14.81
  -3  -9   6  207.42   10.74
   3  -9  -6  196.70   11.31
  -3   9   6  191.09   11.40
   3   9  -6  195.28    8.56
   3   9  -8  218.10   10.69
   3  -9  -8  223.14   11.27
  -3  -9   8  219.38   10.72
  -3   9   8  218.99   11.18
  -3   9  10  118.32   11.98
   3  -9 -10  121.99   12.22
  -3  -9  10  113.53   11.91
  -3  -9  10  116.70    8.78
   3   9 -10  133.70   11.77
  -3   9  12   52.34   10.83
   3   9 -12   43.61    8.13
  -3  -9  12   49.47   10.70
   3  -9 -12   52.42   11.11
  -3  -9  12   52.72    7.76
  -3   9  14   20.49   10.47
  -3  -9  14   17.65    7.45
   3  -9 -14   19.91   10.74
  -3  -9  14   24.56    7.74
  -3  -9  16    7.03   12.57
  -3   9  16   -1.36    9.07
   3  -9 -16    5.06   12.85
  -3  -9  16    3.91   12.82
   3 -10  -1 1140.51   17.41
   3  10  -1 1125.97   14.80
  -3  10   1 1137.18   18.75
  -3 -10   1 1224.83   16.53
   3  10  -3 2434.27   21.84
  -3  10   3 2350.83   26.13
  -3 -10   3 2469.03   21.96
   3 -10  -3 2435.16   26.25
  -3  10   5 2120.77   24.47
   3 -10  -5 2123.80   24.42
  -3 -10   5 2232.71   20.92
   3  10  -5 2183.27   20.79
  -3 -10   7 1043.68   15.43
   3 -10  -7 1014.22   17.29
   3  10  -7 1043.99   15.47
  -3  10   7 1008.87   17.32
   3 -10  -9  561.75   13.94
   3  10  -9  511.06   10.91
  -3 -10   9  552.75   10.90
  -3  10   9  551.87   13.83
  -3  10  11  361.84   11.29
  -3 -10  11  386.39   10.58
  -3 -10  11  380.63   10.80
   3  10 -11  393.05   10.67
   3 -10 -11  389.01   14.25
  -3  10  13   58.29    8.05
  -3 -10  13   57.49    8.00
   3  10 -13   71.93    8.01
  -3 -10  13   86.96   10.88
   3 -10 -13   64.59   11.08
  -3  10  15   37.09   12.90
  -3 -10  15   30.04   11.83
   3 -10 -15   35.48   13.19
  -3 -10  15   20.80    9.29
   3  11  -2 1085.83   15.83
  -3 -11   2 1079.48   14.21
  -3  11   2 1066.82   18.01
   3 -11  -2 1103.89   18.17
   3 -11  -4 2118.35   22.77
  -3 -11   4 2178.03   19.11
  -3  11   4 2140.15   24.40
   3  11  -4 2245.70   20.91
   3 -11  -6 1535.10   20.41
  -3 -11   6 1563.27   17.98
   3  11  -6 1492.39   16.19
  -3  11   6 1493.76   20.58
  -3 -11   8  935.03   14.97
   3 -11  -8  917.49   16.52
  -3  11   8  854.20   14.53
   3  11  -8  886.20   12.96
   3  11 -10  514.10   14.26
  -3 -11  10  486.33   14.08
   3 -11 -10  486.50   12.33
  -3 -11  10  536.33   14.20
  -3  11  10  505.04   14.98
   3  11 -12   78.57   10.95
  -3 -11  12   87.86    8.09
   3 -11 -12   82.89   11.31
  -3 -11  12   91.20   10.93
  -3  11  12   77.75   11.08
  -3  11  14   54.29   10.96
  -3 -11  14   59.30    8.14
   3  11 -14   65.62    7.90
   3 -11 -14   64.15   11.07
  -3 -11  14   44.46    7.99
  -3  11  16   29.38   13.18
  -3 -11  16   33.01   13.11
  -3 -11  16   21.78   13.20
   3 -11 -16   37.47   13.09
  -3  12   1  741.03   15.26
   3  12  -1  728.00   12.06
   3 -12  -1  777.89   15.44
  -3 -12   1  794.61   14.19
  -3  12   3  656.23   14.86
  -3 -12   3  691.98   13.56
   3 -12  -3  657.22   15.02
   3  12  -3  675.73   13.37
   3 -12  -5  633.15   14.62
  -3 -12   5  656.76   11.63
  -3  12   5  651.63   14.84
   3  12  -5  669.06   13.51
  -3 -12   7  391.65   11.59
   3 -12  -7  370.12   12.37
  -3  12   7  356.03   12.48
   3  12  -7  381.38   11.65
  -3 -12   9  253.41   12.56
   3 -12  -9  265.65   13.01
   3  12  -9  247.13   12.58
  -3  12   9  256.18   12.85
   3 -12 -11   97.05   11.33
  -3 -12  11   94.17   10.83
   3  12 -11   93.47   10.96
  -3 -12  11   86.21    8.16
  -3  12  11   83.71    8.26
   3  12 -13   88.04    8.09
   3 -12 -13   72.21    8.43
  -3 -12  13   84.21    7.87
  -3 -12  13   75.30    8.01
  -3  12  13   80.61   11.06
   3 -12 -15    8.68    9.20
  -3 -12  15    9.02   12.73
  -3 -12  15   12.18   12.70
  -3  12  15    8.85   12.90
   3  13  -2   26.83    8.74
  -3 -13   2   20.13    6.30
   3 -13  -2   18.18    8.77
  -3  13   2   17.29    8.79
  -3  13   4   69.94    9.37
  -3 -13   4   77.40    9.17
   3  13  -4   64.64    6.87
   3 -13  -4   80.18    9.49
   3 -13  -6   15.85    8.67
  -3 -13   6   20.70    8.53
   3  13  -6   20.03    6.14
  -3  13   6   20.63    8.53
  -3 -13   8   15.07   10.21
   3 -13  -8    3.62    7.36
  -3  13   8    4.97   10.32
   3  13  -8    7.48    7.53
  -3 -13  10   78.70   10.78
   3 -13 -10   80.10   11.23
   3  13 -10   66.17    8.11
  -3  13  10   71.18   10.83
  -3 -13  12   11.81    7.28
   3  13 -12   11.70    7.44
   3 -13 -12   16.65   10.43
  -3  13  12   10.86   10.32
  -3 -13  12    6.28   10.53
   3  13 -14   10.36   12.71
  -3 -13  14    3.16    9.08
   3 -13 -14   12.91    9.08
  -3 -13  14   11.64   12.70
  -3  13  14   13.52   12.68
   3  14  -1   72.38    6.80
  -3 -14   1   89.66    9.10
   3 -14  -1   81.28    7.01
  -3  14   1   90.10    9.32
  -3  14   3   71.65    9.32
  -3 -14   3   75.34    6.65
   3 -14  -3   72.11    9.36
   3  14  -3   72.02    9.03
   3 -14  -5  102.43    9.42
  -3  14   5   86.57    9.41
  -3 -14   5   98.36    9.13
   3  14  -5  100.65    9.12
  -3  14   7  170.05   12.05
   3  14  -7  187.22   11.92
   3 -14  -7  185.66   12.09
  -3 -14   7  186.09    8.79
  -3 -14   9   -0.88    7.30
   3 -14  -9   -4.12   10.31
   3  14  -9    1.08   10.22
  -3  14   9    2.70   10.22
  -3 -14  11    9.13    7.23
   3  14 -11    9.34    7.29
   3 -14 -11   10.40   10.30
  -3  14  11   12.14   10.20
  -3 -14  11   14.29    7.19
   3  14 -13   16.82   10.29
   3 -14 -13    2.62   11.77
  -3 -14  13   10.10   10.42
  -3  14  13   11.62   11.63
  -3 -14  13    8.22   11.49
   3 -14 -15    2.51   12.94
   3  14 -15    3.77   12.77
  -3 -14  15   -1.26   12.60
  -3  14  15    2.67    9.06
  -3 -14  15   -0.23    9.08
   3  15  -2  233.71   10.45
  -3 -15   2  244.56    9.50
   3 -15  -2  249.03   11.83
  -3  15   2  237.70   11.78
  -3  15   4   53.37   10.80
  -3 -15   4   61.43   10.69
   3  15  -4   46.76   10.91
   3 -15  -4   49.78   10.81
   3 -15  -6  322.76   13.31
  -3  15   6  313.62   13.28
   3  15  -6  327.30   12.74
  -3 -15   6  319.35   12.84
   3  15  -8  166.89   11.17
  -3 -15   8  145.39    8.61
   3 -15  -8  156.09   11.78
  -3  15   8  139.64    8.87
  -3  15  10    5.28   10.18
  -3 -15  10    2.44    7.22
   3 -15 -10    5.06   10.39
   3  15 -10    8.64    9.99
  -3 -15  12    9.91   10.42
   3 -15 -12   20.67   10.57
  -3 -15  12   11.23    7.38
  -3  15  12   15.24   10.38
   3  15 -12   10.42    7.46
  -3 -15  14   10.77   12.61
   3 -15 -14    1.69    9.04
   3  15 -14    4.29   12.56
  -3  15  14    2.22   12.77
  -3 -15  14   -3.18    8.96
  -3  16   1   65.48   10.76
   3 -16  -1   56.88    7.91
   3  16  -1   62.68   10.73
  -3 -16   1   59.77    7.78
  -3  16   3    6.69   10.17
  -3 -16   3   -2.80   10.27
   3 -16  -3    1.41   10.31
   3  16  -3   13.46   10.20
   3 -16  -5  113.45   11.27
  -3  16   5  106.59   11.17
  -3 -16   5  104.31   10.98
   3  16  -5  106.20   11.02
   3 -16  -7   62.76    7.87
   3  16  -7   54.90    7.75
  -3 -16   7   51.53    7.82
  -3  16   7   59.54   10.70
  -3 -16   9   35.59   10.43
  -3  16   9   29.44   10.44
   3  16  -9   27.10   10.41
   3 -16  -9   31.04    7.77
  -3 -16  11    5.63   10.28
   3  16 -11    5.44   10.31
   3 -16 -11    4.94   10.50
  -3 -16  11    1.93   10.35
  -3  16  11    5.44   10.32
  -3 -16  13   25.80   12.49
   3  16 -13    0.10    9.07
  -3 -16  13    3.97    8.86
   3 -16 -13   12.04   12.75
  -3  16  13    3.43    9.13
   3  17  -2    9.43   10.02
  -3 -17   2   14.88    7.19
   3 -17  -2   15.69   10.22
  -3  17   2   17.61   10.08
  -3  17   4   31.89    7.61
  -3 -17   4   38.67   10.26
   3  17  -4   36.10   10.46
   3 -17  -4   36.28   10.55
   3 -17  -6    5.30   10.07
  -3  17   6    1.66   10.20
   3  17  -6    5.12   10.11
  -3 -17   6    6.40   10.11
   3  17  -8    0.90    7.16
   3 -17  -8   -3.73   10.31
  -3  17   8    3.12   10.18
  -3 -17   8   19.47   10.10
  -3 -17  10    5.12   10.29
   3 -17 -10    7.03   10.30
   3  17 -10   -5.47   10.16
  -3  17  10    0.21   10.25
  -3 -17  12   -1.41    8.77
   3 -17 -12    2.93   12.68
  -3  17  12   -4.58   12.77
  -3 -17  12   11.23   12.43
   3  17 -12    3.06   12.47
   3  18  -1   47.44   10.47
   3 -18  -1   48.83    7.88
  -3  18   1   48.27    7.72
  -3 -18   1   60.62   10.54
   3 -18  -3   43.33   10.44
  -3 -18   3   39.67    7.45
   3  18  -3   32.20    7.53
  -3  18   3   34.71   10.51
   3 -18  -5    9.92   10.28
  -3  18   5    5.41    7.22
  -3 -18   5   15.92   10.12
   3  18  -5   14.91   10.11
   3 -18  -7    0.63   10.27
   3  18  -7    1.23    7.13
  -3  18   7   -2.59   10.22
  -3 -18   7   -0.08    7.18
  -3  18   9   -0.11   10.27
   3 -18  -9   -4.41    7.38
  -3 -18   9   11.48   10.10
   3  18  -9   -3.66    7.11
  -3 -18  11    0.29   12.45
   3  18 -11    4.74   12.50
   3 -18 -11    2.16   12.76
  -3  18  11    4.49   12.55
  -3  19   2    0.47   10.24
  -3 -19   2    2.76   10.13
   3 -19  -2    3.26   10.20
   3  19  -2   -0.61   10.08
  -3  19   4    4.34   10.15
   3  19  -4    3.69    7.00
  -3 -19   4    8.15   10.01
   3 -19  -4    2.62    7.28
   3 -19  -6    5.12    7.29
   3  19  -6    5.66    7.27
  -3 -19   6   -0.18    7.21
  -3  19   6    1.88   10.29
   3  19  -8   -1.92    7.27
  -3  19   8   -0.97   10.27
   3 -19  -8   -0.53   10.29
  -3 -19   8    0.97    7.13
   3 -19 -10   -1.03   12.62
   3  19 -10   11.21   12.28
  -3 -19  10    8.47   12.47
  -3  19  10   -9.21   12.78
   3  20  -1    6.57    7.30
  -3  20   1   10.33   10.42
   3 -20  -1   15.42    7.33
  -3 -20   1    9.02   10.21
  -3 -20   3   29.93   10.35
  -3  20   3   24.90   10.53
   3 -20  -3   21.63   10.65
   3  20  -3   14.98   10.35
   3 -20  -5   23.25   10.56
  -3  20   5   19.44   10.51
   3  20  -5   26.52   10.23
  -3 -20   5   32.08   10.19
   3 -20  -7   10.60   10.44
   3  20  -7    8.19   10.30
  -3  20   7   13.58   10.38
  -3 -20   7    3.78   10.50
   3 -20  -9    2.42    9.04
  -3 -20   9    3.33   12.52
  -3  20   9    0.10   12.77
   3  20  -9    3.26    8.94
   3  20 -11   -2.56    9.22
  -3  20  11    9.15    9.17
  -3  21   2   30.84   10.72
  -3 -21   2   39.33   10.51
   3 -21  -2   34.91    7.72
   3  21  -2   24.21    7.64
   3 -21  -4   14.25   10.41
  -3 -21   4   13.52   10.30
   3  21  -4    7.85   10.26
  -3  21   4   17.14   10.40
   3 -21  -6   19.40   12.73
  -3  21   6   25.31    9.06
   3  21  -6   18.95    8.97
  -3 -21   6   15.24    9.13
   3  21  -8   25.69   12.71
  -3  21   8   17.35    9.30
  -3 -21   8   27.10    9.06
   3 -21  -8   23.05    9.31
  -3  22   1   42.50   13.05
   3 -22  -1   44.88   12.96
  -3 -22   1   46.43   12.98
   3  22  -1   51.81   12.55
   3  22  -3   36.55   12.91
  -3  22   3   40.36    9.36
  -3 -22   3   36.57    9.25
   3 -22  -3   27.37    9.43
   3 -22  -5   36.10   12.79
   3  22  -5   18.12    9.02
  -3 -22   5   22.38   12.76
  -3  22   5   23.55   12.88
  -3  22   7   23.38   13.16
   3 -22  -7   17.70   13.11
   3  22  -7   22.80    9.38
  -3 -22   7    9.20    9.57
  -3  23   2    4.52    9.40
   3  23  -2   17.04   12.65
  -3 -23   2    0.19   12.89
   3 -23  -2   12.15   12.89
   3 -23  -4    9.51   12.96
   3  23  -4    6.26    9.09
  -3 -23   4   12.17   12.71
  -3  23   4    4.84   13.03
  -3  23   6    8.64   12.92
   3 -23  -6   -2.38   12.97
   3  23  -6    5.16    8.98
  -3 -23   6    5.57   12.79
  -3  24   1   -1.03   12.98
   3 -24  -1    5.09   12.84
   3  24  -1    2.54    9.17
  -3 -24   1    0.65   12.69
  -3  24   3    8.86   12.91
   3  24  -3    1.11   12.85
  -3 -24   3    4.79   12.75
   3 -24  -3    0.27    9.17
   2   0  -2 1650.96   43.07
  -2   0   2 1652.27   41.58
  -2   0   4 8083.57   57.25
   2   0  -4 7803.55   56.36
  -2   0   4 8077.13   57.60
  -2   0   6   16.30    7.34
  -2   0   6   15.94   10.00
   2   0  -6   17.17    7.30
  -2   0   8   50.17    9.59
   2   0  -8   51.56    9.54
  -2   0   8   49.64    7.07
  -2   0  10    9.86    8.85
  -2   0  10   14.90    8.51
   2   0 -10   12.92    8.80
   2   0 -12  125.77   11.40
  -2   0  12  123.09   11.29
  -2   0  12  146.16   11.19
   2   0 -14   81.03   10.79
  -2   0  14   77.04   10.49
  -2   0  14   70.52   10.84
  -2   0  16   -0.67    7.39
  -2   0  16    5.60    7.22
   2   0 -16    8.64    7.23
  -2   0  18    3.01   13.13
  -2   0  18   11.96    9.28
   2   1  -1 1137.48   31.58
  -2  -1   1 1144.56   31.37
  -2  -1   3   83.70   15.24
   2  -1  -3   80.29   15.42
   2   1  -3   80.80   14.61
  -2   1   3   83.28   15.70
  -2   1   3   81.04   15.28
   2  -1  -5  286.61   14.40
  -2   1   5  283.13   14.67
  -2  -1   5  288.08   14.28
  -2  -1   5  274.19   11.68
   2   1  -5  279.34   11.81
  -2   1   5  279.14   12.03
  -2  -1   7   19.96    9.74
   2  -1  -7   21.87    9.68
  -2  -1   7   16.69    6.95
   2   1  -7   46.05    9.92
  -2   1   7   24.06    9.74
  -2   1   7   20.88    9.72
  -2   1   9   98.49    9.81
  -2   1   9   97.68    9.60
  -2  -1   9   99.60    9.62
   2   1  -9   97.18    9.62
   2  -1  -9  102.23    9.81
  -2  -1   9   96.04    9.75
  -2  -1  11   12.38    6.13
  -2  -1  11   14.15    8.34
   2  -1 -11    5.91    8.43
   2   1 -11   10.32    6.04
  -2   1  11   16.18    8.60
  -2   1  11   10.69    8.48
  -2  -1  13   89.87   10.80
  -2   1  13   77.22    7.79
  -2  -1  13   74.76    7.94
  -2   1  13   72.41   10.98
   2  -1 -13   69.65   10.95
   2   1 -13   90.63   10.80
  -2  -1  15    5.14    7.07
  -2  -1  15  -10.58   10.42
  -2   1  15   -1.92    7.22
   2  -1 -15    3.32   10.25
  -2   1  15    0.28   10.13
  -2   1  17    7.74   12.77
  -2   1  17   -0.60   12.57
  -2  -1  17    6.10    8.98
  -2  -1  17    5.36   12.75
   2  -1 -17   10.07   12.73
  -2   2   2  704.48   36.55
  -2  -2   2  731.61   22.95
   2  -2  -2  695.42   36.78
   2   2  -2  706.45   22.58
  -2   2   4  435.63   18.26
   2   2  -4  442.21   14.47
   2  -2  -4  433.04   18.41
  -2  -2   4  449.33   17.04
  -2  -2   6  146.73    8.83
  -2   2   6  148.13   11.45
   2  -2  -6  149.69    9.23
   2   2  -6  155.32   11.41
  -2  -2   6  148.42   11.43
  -2  -2   8    4.64    9.18
  -2   2   8    6.07    9.12
  -2  -2   8    7.87    9.10
   2  -2  -8    4.64    9.25
  -2   2  10   67.38    9.38
  -2  -2  10   71.56    9.06
  -2   2  10   59.91    6.84
   2  -2 -10   73.00    9.17
  -2  -2  10   63.18    6.89
  -2   2  12  110.97   11.20
  -2  -2  12  101.39    8.37
  -2  -2  12   92.15   11.14
  -2   2  12  100.62    8.25
   2  -2 -12  110.15   11.27
   2  -2 -14   19.55    7.46
  -2   2  14   16.18    7.44
  -2   2  14   15.86   10.39
  -2  -2  14   11.42   10.45
  -2  -2  14   18.45    7.26
  -2   2  16   10.74   10.23
  -2  -2  16   -0.89   10.38
  -2  -2  16    1.20    7.40
   2  -2 -16    5.91   10.43
  -2   2  16   10.33   10.27
  -2   2  18   10.01    9.18
  -2   2  18   -1.89   12.94
  -2  -2  18   -2.37   12.97
  -2  -2  18    8.93   12.79
   2  -2 -18   -7.48   13.18
  -2   3   1 1856.04   44.13
   2  -3  -1 1855.24   42.81
   2   3  -1 1821.85   27.68
  -2  -3   1 1836.60   29.49
  -2   3   3  203.63   16.60
   2  -3  -3  205.86   16.84
   2   3  -3  209.60   15.04
  -2  -3   3  216.82   15.21
  -2  -3   5  267.92   13.27
  -2   3   5  256.74   13.69
   2   3  -5  267.41   13.26
   2  -3  -5  264.24   14.08
  -2   3   7 2478.04   24.11
  -2  -3   7 2533.62   23.93
   2   3  -7 2579.05   24.00
   2  -3  -7 2588.92   25.66
  -2  -3   7 2604.47   23.95
  -2   3   9  368.01   11.98
   2  -3  -9  377.69   10.23
  -2  -3   9  367.09   11.83
  -2  -3   9  379.63   11.95
  -2   3  11  113.94    9.62
  -2  -3  11  122.79    9.56
  -2  -3  11  122.69    9.73
   2  -3 -11  125.68    9.75
  -2   3  13   46.90   10.67
  -2   3  13   40.36    7.62
  -2  -3  13   36.31   10.56
  -2  -3  13   46.37   10.36
   2  -3 -13   44.76   10.64
  -2   3  15    9.36   10.34
   2  -3 -15   13.10   10.30
  -2  -3  15    5.97   10.23
  -2   3  15   12.41   10.04
  -2  -3  15    4.12   10.11
  -2  -3  17   10.23   12.83
  -2  -3  17   17.14   12.67
  -2   3  17    7.41   12.84
  -2   3  17    9.66    9.18
   2  -3 -17    9.91    9.15
   2   4  -2 4481.42   37.66
  -2  -4   2 4567.29   38.86
  -2   4   2 4735.81   55.33
   2  -4  -2 4743.67   54.35
  -2   4   4 1378.14   25.09
   2   4  -4 1415.61   21.69
   2  -4  -4 1389.93   25.22
  -2  -4   4 1430.40   21.69
   2   4  -6 3313.33   26.34
  -2  -4   6 3245.83   26.02
  -2   4   6 3240.60   30.41
  -2  -4   6 3337.91   26.33
   2  -4  -6 3355.93   29.58
  -2  -4   8  873.26   13.58
   2   4  -8  864.10   15.24
   2  -4  -8  895.19   16.17
  -2   4   8  849.94   15.99
  -2  -4   8  851.29   15.16
  -2   4  10   38.29    8.95
  -2  -4  10   37.89    8.91
   2  -4 -10   36.04    9.07
  -2  -4  10   46.86    9.16
  -2  -4  12   94.36   10.93
  -2  -4  12   72.03    8.22
  -2   4  12   82.25   11.10
   2  -4 -12   83.45   11.21
  -2   4  14   19.00   10.23
  -2   4  14   10.88   10.37
  -2  -4  14    5.18   10.27
   2  -4 -14    8.44   10.39
  -2  -4  14    7.99    7.50
  -2   4  16   -1.94    7.53
  -2  -4  16    1.38   10.23
   2  -4 -16   -1.93   10.46
  -2   4  16    4.44   10.32
  -2  -4  16    2.95    7.28
   2   5  -1 1709.66   24.35
   2  -5  -1 1736.30   30.19
  -2  -5   1 1757.07   24.48
  -2   5   1 1683.65   29.54
  -2  -5   3  392.87   14.86
   2  -5  -3  391.49   16.74
   2   5  -3  390.53   14.85
  -2   5   3  391.18   16.55
   2   5  -5  164.23   11.32
  -2   5   5  157.65   11.68
   2  -5  -5  157.59   11.93
  -2  -5   5  162.36    8.87
  -2  -5   7  659.89   12.42
   2  -5  -7  643.46   13.36
  -2   5   7  637.51   14.87
  -2  -5   7  641.22   14.15
   2   5  -7  650.73   14.25
  -2  -5   9   13.99    8.91
  -2   5   9   14.65    8.87
   2  -5  -9    7.44    8.93
  -2  -5   9   14.09    6.27
   2   5  -9    8.61    6.39
  -2  -5  11  166.91    7.95
  -2   5  11  161.65   10.09
  -2  -5  11  163.81    7.86
   2  -5 -11  181.01   10.21
  -2   5  13   43.97   10.55
  -2  -5  13   44.95   10.48
   2  -5 -13   40.17   10.60
  -2  -5  13   43.72   10.59
  -2  -5  15   -5.49    7.37
  -2   5  15    6.58   10.23
  -2  -5  15   -2.29    7.13
  -2   5  15    7.15   10.41
   2  -5 -15    4.57   10.30
  -2   5  17    8.38    9.06
  -2  -5  17   -5.20    9.17
  -2   5  17    6.12   12.66
  -2  -5  17    0.29    9.07
   2  -5 -17   -0.43   12.77
   2   6  -2   58.63   11.48
  -2  -6   2   61.08   11.61
  -2   6   2   60.91   11.81
   2  -6  -2   63.00   11.98
   2  -6  -4   99.56   11.32
   2   6  -4   95.15   10.94
  -2   6   4  103.50   11.40
  -2  -6   4   97.29    8.33
  -2   6   6   54.13   10.04
   2  -6  -6   53.50   10.08
  -2  -6   6   51.63    7.38
   2   6  -6   50.47    9.91
   2  -6  -8   62.65    7.16
  -2  -6   8   62.92    9.52
  -2   6   8   54.60    7.00
  -2  -6   8   54.76    7.08
   2   6  -8   57.40    9.47
  -2   6  10    7.26    8.71
  -2  -6  10   12.22    8.79
   2  -6 -10   11.14    6.23
  -2  -6  10    5.41    8.72
   2   6 -10    5.86    8.87
  -2  -6  12    1.86   10.39
  -2   6  12    5.51   10.19
   2  -6 -12    4.99   10.53
  -2  -6  12    9.82   10.26
  -2  -6  14   33.02   10.46
  -2  -6  14   40.06   10.51
  -2   6  14   42.98   10.31
   2  -6 -14   26.58   10.58
  -2   6  16   -2.95   12.58
  -2  -6  16    5.26   12.42
  -2   6  16   -8.57   12.71
   2  -6 -16    7.96   12.59
  -2  -6  16   -3.06   12.61
  -2   7   1 1729.61   24.93
  -2  -7   1 1793.64   20.27
   2   7  -1 1771.94   21.56
   2  -7  -1 1827.54   25.41
  -2  -7   3 3034.76   25.03
   2   7  -3 3001.90   26.36
  -2   7   3 2935.45   31.22
   2  -7  -3 3009.00   31.39
   2   7  -5 2290.92   20.99
   2  -7  -5 2402.58   26.05
  -2  -7   5 2336.60   21.07
  -2   7   5 2289.18   24.49
  -2   7   7  564.82   14.21
  -2  -7   7  590.62   11.67
   2  -7  -7  604.23   14.40
   2   7  -7  585.39   11.62
  -2   7   9  443.26   10.90
   2   7  -9  473.88   12.56
  -2  -7   9  484.54   12.44
   2  -7  -9  492.30   13.06
  -2  -7   9  476.75   12.32
   2  -7 -11  298.22   13.31
  -2   7  11  290.87   12.93
  -2  -7  11  302.71   12.83
  -2  -7  11  290.64   12.83
   2   7 -11  295.15   13.03
  -2   7  13  106.95   11.22
  -2  -7  13  111.71    8.25
   2  -7 -13  119.90   11.35
  -2  -7  13  118.87   11.12
  -2   7  15   28.18   10.67
  -2  -7  15   32.57    7.63
  -2  -7  15   24.87   10.65
   2  -7 -15   38.57    7.72
  -2  -7  17   14.72    9.08
  -2   7  17   12.98   12.99
  -2  -7  17   15.59   12.97
   2  -7 -17   19.88    9.23
  -2   7  17   13.10    9.32
   2   8  -2 1898.53   20.00
  -2   8   2 1942.82   25.10
  -2  -8   2 2014.15   21.66
   2  -8  -2 2027.62   25.27
   2  -8  -4 5016.12   36.94
  -2  -8   4 5058.74   31.43
   2   8  -4 4878.17   31.30
  -2   8   4 4827.87   36.68
   2   8  -6 1927.88   20.11
   2  -8  -6 1951.32   22.39
  -2  -8   6 1932.93   20.04
  -2   8   6 1862.52   22.43
  -2   8   8 1177.72   16.11
   2   8  -8 1221.48   15.05
   2  -8  -8 1242.68   18.20
  -2  -8   8 1196.35   14.97
  -2  -8   8 1288.15   16.85
  -2   8  10  770.14   13.04
   2  -8 -10  824.86   15.18
  -2  -8  10  772.57   12.38
  -2  -8  10  788.71   14.09
   2   8 -10  809.60   14.43
  -2  -8  12  255.35   12.23
  -2  -8  12  218.36    9.42
  -2   8  12  241.42   12.27
   2  -8 -12  233.99    9.95
  -2   8  14  206.46   11.83
  -2  -8  14  216.44   11.88
   2  -8 -14  184.59    9.51
  -2  -8  14  183.04   11.73
  -2   8  16   42.77    9.34
   2  -8 -16   46.80   13.07
  -2  -8  16   42.39   13.13
  -2  -8  16   30.80   13.00
  -2   9   1 3974.17   32.50
   2   9  -1 3971.10   27.50
  -2  -9   1 4169.24   28.97
   2  -9  -1 4108.39   32.89
  -2  -9   3 2610.35   21.92
  -2   9   3 2614.90   27.05
   2   9  -3 2586.12   23.15
   2  -9  -3 2706.04   27.24
   2  -9  -5 1267.90   17.62
  -2   9   5 1253.33   17.64
   2   9  -5 1310.58   17.39
  -2  -9   5 1354.83   17.48
   2  -9  -7 1507.70   18.24
   2   9  -7 1531.60   17.90
  -2  -9   7 1538.44   17.99
  -2   9   7 1432.55   17.94
  -2   9   9  704.65   14.52
  -2  -9   9  703.53   11.67
   2  -9  -9  710.83   14.74
  -2  -9   9  700.90   11.90
   2   9  -9  707.74   11.82
  -2   9  11  276.05   12.70
   2   9 -11  254.15   12.69
   2  -9 -11  274.24   13.13
  -2  -9  11  297.48   12.52
  -2  -9  11  255.86   12.47
  -2   9  13  210.02   12.09
   2  -9 -13  226.86   12.34
  -2  -9  13  237.51   12.00
  -2  -9  13  217.29   11.79
  -2   9  15   47.68    7.84
  -2  -9  15   54.33    7.90
  -2  -9  15   37.15    7.96
   2  -9 -15   52.31    8.03
   2  10  -2  658.65   12.24
  -2  10   2  670.59   15.28
  -2 -10   2  693.66   14.12
   2 -10  -2  685.92   15.32
   2 -10  -4 1303.73   19.16
  -2 -10   4 1265.32   17.22
  -2  10   4 1245.16   17.48
   2  10  -4 1267.21   16.92
  -2 -10   6  393.79   11.92
   2  10  -6  398.48   11.87
   2 -10  -6  372.44   12.45
  -2  10   6  363.60   10.54
   2 -10  -8  180.46    8.44
  -2 -10   8  182.86   10.15
  -2  10   8  182.28   10.62
   2  10  -8  186.49   10.30
  -2  10  10  158.51   11.93
   2 -10 -10  153.92    9.22
  -2 -10  10  177.63   11.86
   2  10 -10  159.22   11.90
  -2 -10  10  163.26    9.02
  -2  10  12   69.69   10.70
   2 -10 -12   72.86    8.01
   2  10 -12   62.69   10.92
  -2 -10  12   71.69    7.86
  -2 -10  12   59.38    7.89
  -2  10  14   83.91   11.06
   2 -10 -14   86.81    8.34
  -2 -10  14   70.85    7.99
  -2 -10  14   74.63   11.04
  -2  10  16    7.22    8.92
   2 -10 -16    1.58    9.12
  -2 -10  16    9.93    9.05
  -2 -10  16   -0.54    9.09
  -2  11   1  108.67   10.18
   2  11  -1  109.10    9.96
  -2 -11   1  118.56    7.57
   2 -11  -1  122.10   10.23
  -2  11   3   30.08    6.79
  -2 -11   3   32.52    9.40
   2  11  -3   27.30    9.32
   2 -11  -3   24.92    9.54
  -2 -11   5   -1.50    6.48
   2 -11  -5    4.12    8.95
   2  11  -5    0.29    8.96
  -2  11   5    0.28    8.90
   2 -11  -7   10.97    8.82
  -2  11   7   13.23    8.72
   2  11  -7   16.36    8.94
  -2 -11   7    9.24    8.72
   2  11  -9   21.75   10.66
   2 -11  -9    9.56    7.76
  -2 -11   9    3.90   10.81
  -2 -11   9   10.72    7.55
  -2  11   9   14.41   10.74
  -2 -11  11    5.16    7.26
   2  11 -11   -5.60    7.29
   2 -11 -11    0.62    7.29
  -2 -11  11    2.96    7.24
  -2  11  11    1.55   10.29
  -2  11  13    5.83   10.30
  -2 -11  13    6.02    7.23
   2  11 -13    4.86    7.12
   2 -11 -13    6.31   10.35
  -2 -11  13    1.72    7.33
  -2  11  15    6.62   12.49
   2 -11 -15    3.78   12.82
  -2 -11  15   -0.27   12.72
  -2 -11  15    6.06   12.52
   2  12  -2  536.94   12.98
  -2  12   2  551.09   13.83
  -2 -12   2  585.45   12.98
   2 -12  -2  561.96   12.02
   2 -12  -4  229.47   11.16
   2  12  -4  226.32    8.50
  -2 -12   4  236.99    8.58
  -2  12   4  221.77   11.11
  -2 -12   6  113.63    7.25
   2 -12  -6  100.70    7.54
   2  12  -6  104.22    9.71
  -2  12   6  102.78    7.43
   2 -12  -8   19.79   10.94
   2  12  -8   15.88   10.88
  -2  12   8   27.98    7.51
  -2 -12   8   18.21   10.95
   2 -12 -10   54.86   10.87
  -2 -12  10   52.19   10.59
  -2 -12  10   46.22   10.69
  -2  12  10   42.99   10.85
   2  12 -10   51.14   10.65
  -2 -12  12   76.49   10.95
  -2 -12  12   60.01    7.91
   2 -12 -12   64.44    8.06
   2  12 -12   60.62   10.93
  -2  12  12   72.83   10.85
   2 -12 -14   15.59   13.05
  -2 -12  14   34.16    8.95
  -2 -12  14   18.96   12.81
  -2  12  14   26.99   12.66
   2  13  -1  713.20   12.08
   2 -13  -1  758.02   14.82
  -2 -13   1  785.38   13.97
  -2  13   1  715.97   14.70
  -2  13   3  802.29   15.32
  -2 -13   3  821.36   14.28
   2  13  -3  759.98   12.42
   2 -13  -3  832.63   15.31
   2 -13  -5  312.28   11.58
  -2 -13   5  319.86   11.07
   2  13  -5  314.34   10.92
  -2  13   5  307.81   11.68
   2  13  -7   74.59    8.23
  -2 -13   7   82.38    7.98
   2 -13  -7   94.15   11.27
  -2  13   7   86.35   11.23
   2 -13  -9  232.58   12.47
   2  13  -9  200.25    9.39
  -2  13   9  220.60   12.37
  -2 -13   9  232.13   12.14
   2 -13 -11  113.18   11.60
   2  13 -11  122.42   11.02
  -2 -13  11   97.92   11.14
  -2  13  11  101.26    8.45
  -2 -13  11  115.37   11.17
  -2 -13  13    6.33    7.26
   2  13 -13    9.21   10.45
  -2 -13  13   14.81   10.28
   2 -13 -13    6.33    7.48
  -2  13  13    7.38   10.34
   2 -13 -15   21.65    9.27
  -2 -13  15   16.24    9.21
  -2  13  15   16.59   12.92
  -2 -13  15   26.44   12.72
  -2  14   2  592.28   13.66
  -2 -14   2  581.27   11.07
   2 -14  -2  603.10   13.65
   2  14  -2  581.01   11.01
  -2 -14   4  346.62    9.24
  -2  14   4  343.09   11.84
   2  14  -4  331.88    9.20
   2 -14  -4  356.30   11.88
   2 -14  -6  121.57   11.41
  -2 -14   6  114.20    8.48
   2  14  -6  113.67   11.30
  -2  14   6  122.85   11.48
  -2 -14   8  154.59   11.36
   2 -14  -8  145.83    9.00
   2  14  -8  148.03    8.60
  -2  14   8  155.75    8.84
   2  14 -10  117.99    8.30
  -2 -14  10  121.37   11.03
   2 -14 -10  124.33    8.63
  -2  14  10  121.55   11.39
  -2 -14  10  127.67   11.30
   2  14 -12   27.06    7.60
   2 -14 -12   33.34   10.63
  -2 -14  12   27.57    7.51
  -2  14  12   29.04   10.60
  -2 -14  12   23.87   10.45
  -2 -14  14   17.23   12.77
   2  14 -14   18.92    8.99
   2 -14 -14   27.19   12.61
  -2 -14  14   18.43   12.72
  -2  14  14   17.01   12.82
   2  15  -1  208.92   10.16
   2 -15  -1  215.84   10.51
  -2 -15   1  210.11   10.21
  -2  15   1  192.32    8.26
   2  15  -3   41.47    6.29
  -2  15   3   35.50    8.76
  -2 -15   3   46.61    8.54
   2 -15  -3   40.53    8.74
  -2 -15   5  197.98   11.68
   2 -15  -5  179.36    9.29
  -2  15   5  186.88   12.23
   2  15  -5  172.14    8.92
   2  15  -7   87.27   10.87
   2 -15  -7   94.62   11.01
  -2 -15   7   86.37   10.80
  -2  15   7   76.31   11.28
  -2 -15   9   28.43    7.45
  -2  15   9   23.88    7.46
   2 -15  -9   26.02    7.58
   2  15  -9   28.17   10.28
  -2 -15  11   29.29   10.39
  -2  15  11   19.40   10.40
   2 -15 -11   34.28   10.39
  -2 -15  11   19.57   10.31
   2  15 -11   31.76   10.19
  -2 -15  13   44.64   12.85
   2 -15 -13   45.25    9.69
   2  15 -13   39.37   13.00
  -2  15  13   58.95   13.13
  -2 -15  13   29.24   12.98
  -2  16   2    1.23   10.18
  -2 -16   2   -4.95   10.27
   2 -16  -2   11.23   10.11
   2  16  -2   11.52   10.10
  -2  16   4   42.22   10.77
   2  16  -4   54.45   10.62
  -2 -16   4   50.06   10.52
   2 -16  -4   55.97   10.75
   2 -16  -6   29.83   10.62
   2  16  -6   33.40    7.57
  -2 -16   6   29.94    7.61
  -2  16   6   32.61   10.48
  -2 -16   8   20.34    7.46
   2 -16  -8   23.54   10.63
  -2  16   8   23.57   10.44
   2  16  -8   32.75   10.15
  -2 -16  10   18.23   10.49
   2  16 -10   22.96   10.44
  -2  16  10   21.61   10.50
   2 -16 -10   21.01   10.53
  -2 -16  12    8.27    8.79
   2 -16 -12    5.34    8.93
   2  16 -12   27.98   12.37
  -2 -16  12    1.75    8.99
  -2  16  12    3.03    8.89
  -2 -16  14   -1.58    8.87
   2  16 -14   -1.11    9.01
   2  17  -1   16.67    7.28
   2 -17  -1   11.84    7.45
  -2 -17   1   11.93   10.29
  -2  17   1   11.82    7.37
  -2  17   3    7.00    9.96
  -2 -17   3    1.67   10.14
   2  17  -3   -3.35   10.11
   2 -17  -3   10.89   10.09
   2 -17  -5    7.32   10.27
  -2  17   5   -2.71   10.18
  -2 -17   5    5.73    9.96
   2  17  -5    3.64   10.03
   2  17  -7    8.47    7.14
   2 -17  -7    7.92   10.20
  -2 -17   7    3.85    7.23
  -2  17   7    0.17   10.33
  -2 -17   9    0.52    7.29
   2 -17  -9    7.10   10.33
  -2  17   9    4.83   10.42
   2  17  -9   10.38   10.03
   2  17 -11   -5.72    8.90
   2 -17 -11   -0.11   12.48
  -2  17  11    3.47    8.74
  -2 -17  11  -10.57    9.01
  -2 -17  11   -4.26    9.03
   2  17 -13    8.06    8.97
  -2 -17  13   -0.03    9.01
   2 -17 -13    7.88    8.94
  -2 -17  13    0.08    8.99
  -2  17  13    4.14   12.75
  -2 -18   2    2.36    7.02
   2 -18  -2    9.21   10.14
   2  18  -2   -0.93   10.18
  -2  18   2   -1.12    7.25
  -2  18   4    1.88   10.32
  -2 -18   4   11.88    7.22
   2  18  -4   10.71   10.14
   2 -18  -4   11.52   10.29
  -2 -18   6    4.43    7.12
   2 -18  -6   -1.75   10.17
   2  18  -6   -2.16    7.04
  -2  18   6   -3.17   10.16
   2 -18  -8    1.93    7.15
  -2 -18   8   -1.53   10.20
  -2  18   8    5.04    7.25
   2  18  -8   -1.06    7.26
  -2 -18  10    3.85    8.75
   2 -18 -10   11.22   12.40
   2  18 -10    4.73    8.80
  -2  18  10   -0.46   12.46
  -2 -18  12   -0.43   12.63
   2 -18 -12    0.70    8.98
  -2 -18  12    0.39    8.88
  -2  18  12    3.28    8.88
   2  18 -12   -5.95    8.93
  -2 -19   1    3.63   10.29
  -2  19   1    1.84    7.38
   2 -19  -1    4.25   10.12
   2  19  -1   18.46    9.99
  -2  19   3   14.77    7.24
  -2 -19   3    8.90   10.22
   2  19  -3    5.04   10.23
   2 -19  -3   11.70   10.47
   2 -19  -5    2.99   10.25
  -2  19   5   -2.93   10.22
   2  19  -5   -1.92    7.11
  -2 -19   5   -0.51    7.14
   2  19  -7    3.01    7.24
   2 -19  -7    6.41   10.21
  -2  19   7   -1.01    7.32
  -2 -19   7    2.46    7.18
   2 -19  -9    4.03   12.59
  -2 -19   9    2.64    8.70
  -2  19   9   -9.10   12.69
   2  19  -9   -1.31    8.83
   2  19 -11   -6.34    9.13
  -2 -19  11    3.24   12.52
   2 -19 -11   -0.50    9.11
  -2  19  11    5.12   12.78
  -2 -19  11   -3.68    8.91
  -2 -20   2   30.43   10.19
   2  20  -2   12.96   10.28
   2 -20  -2   20.14   10.46
  -2  20   2   14.62   10.42
   2 -20  -4    1.60   10.31
  -2  20   4    2.02   10.19
   2  20  -4   -0.20   10.21
  -2 -20   4    0.45   10.19
   2 -20  -6   15.71   10.57
   2  20  -6   14.70   10.37
  -2  20   6    9.27   10.50
  -2 -20   6   14.93   10.30
   2 -20  -8   -1.13   12.60
  -2 -20   8  -18.94   12.52
  -2  20   8   -5.75   12.68
   2  20  -8    8.65    8.80
   2  20 -10    7.93   12.76
  -2 -20  10   -2.80    8.89
  -2  20  10    0.28   12.72
   2 -20 -10   -2.99   12.79
   2 -21  -1    4.22    7.31
  -2  21   1    4.78    7.30
  -2 -21   1   -4.07   10.20
   2  21  -1    3.29    7.20
   2  21  -3   10.05   10.20
  -2 -21   3    3.39    7.26
   2 -21  -3    4.51   10.24
  -2  21   3   10.23    7.32
   2 -21  -5    5.65    7.36
  -2  21   5   -1.57   10.34
   2  21  -5    3.93    7.35
  -2 -21   5   -6.24   10.33
   2  21  -7    1.33   12.48
   2 -21  -7    1.16   12.77
  -2  21   7    0.76   12.68
  -2 -21   7   10.05    8.70
   2 -21  -9   -0.57   12.93
  -2 -21   9    2.67    8.97
  -2  21   9    1.31    9.00
   2  21  -9    6.62    8.75
  -2 -22   2    6.16    8.76
   2  22  -2   -1.07   11.36
  -2  22   2   -0.28   12.47
   2 -22  -2    1.70   11.60
  -2  22   4   -1.87    8.91
   2 -22  -4   -2.98   12.66
  -2 -22   4   -2.50   12.39
   2  22  -4   10.70    8.54
   2 -22  -6   -4.16    9.05
  -2  22   6   -5.08    9.13
   2  22  -6   -4.20   12.53
  -2 -22   6    1.93   12.56
   2 -22  -8    1.25    9.01
  -2  22   8    1.90    8.99
  -2 -22   8  -13.79   12.86
   2  22  -8    1.63   12.82
  -2  23   1    8.27   12.88
   2  23  -1   17.58   12.78
  -2 -23   1   17.63    8.85
   2 -23  -1   14.34   12.65
   2  23  -3   11.00    9.10
  -2 -23   3   16.23    8.96
  -2  23   3   13.41    9.21
   2 -23  -3   10.66    9.14
  -2  23   5   21.98   12.79
   2 -23  -5    6.20    9.21
  -2 -23   5    6.96    9.02
   2  23  -5   17.02   12.92
  -2  24   2   18.63    9.48
  -2 -24   2   26.47   13.07
   2  24  -2   12.31    9.30
   2 -24  -2   41.65   13.14
   2  24  -4   20.42   13.22
  -2  24   4   37.51   13.24
  -1   0   3   -0.79   13.78
   1   0  -3   -0.22   14.32
  -1   0   3   -3.18   14.74
  -1   0   5    3.22    8.32
   1   0  -5    3.61    8.28
  -1   0   5    1.31    8.08
   1   0  -7   -0.43    7.00
  -1   0   7    3.93    9.66
  -1   0   7   -0.52    6.98
  -1   0   9    2.13    9.07
  -1   0   9    1.04    6.47
   1   0  -9   -4.85    6.57
  -1   0  11    0.99    8.74
   1   0 -11    0.35    8.74
  -1   0  11    0.47    6.12
   1   0 -13    1.64    7.50
  -1   0  13    6.03    7.44
  -1   0  13   -6.74   10.56
  -1   0  15    2.53    7.15
   1   0 -15    6.21   10.32
  -1   0  15   -4.90    7.25
  -1   0  17    7.31    8.84
  -1   0  17   11.62   12.56
   1   0 -17   -3.92   12.84
  -1  -1   2  144.81   18.20
  -1   1   2  143.39   18.19
   1  -1  -2  143.90   18.83
   1   1  -2  145.78   17.58
   1   1  -4 7363.00   48.21
  -1   1   4 6967.85   50.21
  -1  -1   4 6846.26   46.53
   1   1  -4 7187.19   48.73
  -1  -1   4 7270.64   49.14
   1  -1  -4 7429.59   51.89
  -1   1   6  807.95   15.15
  -1  -1   6  822.97   16.40
  -1  -1   6  875.39   15.21
   1  -1  -6  888.12   17.24
   1   1  -6  860.48   15.06
  -1   1   8  326.84    9.92
   1   1  -8  329.21    9.76
  -1  -1   8  341.55   10.03
  -1  -1   8  317.59   11.87
   1  -1  -8  324.56    9.83
  -1   1  10  152.24   10.11
  -1   1  10  174.30   10.41
  -1  -1  10  153.26    8.00
   1  -1 -10  150.75    7.97
   1   1 -10  157.16    7.84
  -1  -1  10  146.52    7.85
  -1   1  12    8.25   10.74
  -1  -1  12   10.13    7.73
  -1  -1  12    3.55   10.87
  -1   1  12    8.08   10.81
   1  -1 -12    4.38   10.78
   1   1 -12    9.56    7.62
  -1  -1  14   14.01    7.67
  -1   1  14   18.89   10.62
  -1   1  14   11.01   10.48
  -1  -1  14   16.29   10.35
   1  -1 -14   25.39   10.53
   1   1 -14   19.09    7.53
  -1  -1  16   11.33   10.44
   1  -1 -16    7.83    7.55
  -1   1  16   15.32   10.39
  -1  -1  16   10.25    7.41
   1   1 -16    5.17   10.69
  -1   1  16   11.70    7.43
   1   2  -1 1687.66   32.93
  -1  -2   1 1700.26   34.79
  -1   2   1 1708.83   46.67
   1  -2  -1 1701.82   47.72
  -1  -2   3 1721.22   28.54
  -1   2   3 1643.19   28.79
   1   2  -3 1656.76   28.20
   1  -2  -3 1645.09   28.68
   1  -2  -5  324.48   12.04
  -1   2   5  314.66   13.97
  -1  -2   5  321.94   14.30
  -1  -2   5  313.38   11.53
   1   2  -5  319.86   11.56
  -1  -2   7  575.01   13.83
   1   2  -7  578.67   13.87
  -1   2   7  530.98   13.86
   1  -2  -7  572.62   14.04
  -1  -2   7  544.97   11.80
   1  -2  -9  956.45   15.56
  -1  -2   9  934.83   15.09
   1   2  -9  974.81   15.32
  -1  -2   9  975.85   15.29
  -1   2   9  886.30   13.45
   1  -2 -11  122.45    9.82
  -1  -2  11  128.15    9.76
  -1   2  11  137.37    9.84
  -1   2  11  118.12    7.39
  -1  -2  11  117.64    9.66
   1   2 -11  135.07    9.67
  -1  -2  13   26.10    7.46
  -1  -2  13   20.02   10.44
   1  -2 -13   23.03    7.68
  -1   2  13   23.92    7.53
  -1   2  13   26.74   10.61
   1   2 -13   26.55    7.61
  -1   2  15   16.86    7.30
  -1   2  15    9.86   10.25
  -1  -2  15   23.08    7.24
  -1  -2  15   10.52   10.38
   1  -2 -15    9.16    7.53
  -1   2  17   31.48   13.02
  -1  -2  17   27.68   13.09
  -1   2  17   21.80   13.10
  -1  -2  17   27.33   13.18
   1  -2 -17   18.87   13.15
   1  -3  -2  903.77   24.15
   1   3  -2  907.73   22.96
  -1  -3   2  899.20   20.80
  -1   3   2  897.86   26.02
   1  -3  -4 1733.98   26.22
  -1  -3   4 1713.04   24.61
  -1   3   4 1643.68   25.60
   1   3  -4 1661.40   22.25
  -1  -3   4 1661.69   22.37
   1   3  -6 3553.92   28.88
  -1   3   6 3488.87   28.52
  -1  -3   6 3495.23   27.93
   1  -3  -6 3572.18   28.85
  -1  -3   6 3705.19   28.64
   1  -3  -8 1725.93   19.89
  -1  -3   8 1736.38   19.03
  -1  -3   8 1627.63   17.41
  -1   3   8 1662.99   19.54
  -1  -3  10  254.89   10.80
  -1   3  10  247.38   10.74
  -1  -3  10  240.31   10.64
   1  -3 -10  256.29   10.90
  -1   3  12  193.09   11.87
   1  -3 -12  189.19   12.00
  -1  -3  12  203.98   11.84
  -1  -3  12  182.52    8.99
  -1   3  14   54.35   10.84
  -1   3  14   46.01   10.54
  -1  -3  14   60.66   10.76
  -1  -3  14   43.14   10.55
   1  -3 -14   56.50   10.75
  -1   3  16    7.09   11.58
  -1   3  16    5.40   11.46
   1  -3 -16    8.04   11.58
  -1  -3  16   18.66   11.53
  -1  -3  16    6.98    7.38
   1   4  -1  997.18   22.73
   1  -4  -1 1030.33   24.27
  -1  -4   1 1060.04   23.32
  -1   4   1 1049.54   26.51
  -1   4   3 1743.77   27.88
   1   4  -3 1848.36   24.02
   1  -4  -3 1800.29   28.24
  -1  -4   3 1855.74   25.69
   1   4  -5 1818.13   20.53
  -1  -4   5 1877.93   20.85
  -1   4   5 1857.65   23.87
   1  -4  -5 1932.67   24.12
  -1  -4   5 1832.69   20.54
   1   4  -7  243.09   11.24
  -1   4   7  221.70   11.23
   1  -4  -7  235.13   11.38
  -1  -4   7  228.42   11.05
  -1  -4   7  236.39   11.29
  -1   4   9  129.65   10.15
  -1  -4   9  141.05   10.01
  -1  -4   9  133.61    7.86
   1  -4  -9  143.01    7.93
  -1  -4  11  149.02    7.53
  -1  -4  11  166.29    9.68
   1  -4 -11  157.70    9.79
  -1   4  11  146.15    7.57
  -1   4  13   80.47    8.04
  -1  -4  13   89.58   10.84
  -1  -4  13   75.17    8.17
   1  -4 -13   78.98   11.03
  -1   4  15   15.68   10.51
  -1  -4  15   21.38   10.39
   1  -4 -15   26.32    7.39
  -1  -4  15   19.36    7.44
  -1   4  15   16.63    7.67
  -1   4  17    6.04   13.04
  -1   4  17   18.10   12.97
  -1  -4  17   12.89    9.37
  -1  -4  17   17.99    9.16
   1  -4 -17   11.24   12.99
  -1  -5   2  143.40   10.71
  -1   5   2  147.02   11.17
   1   5  -2  147.27   13.71
   1  -5  -2  149.37   14.39
  -1   5   4  348.30   12.03
   1  -5  -4  358.01   14.38
  -1  -5   4  355.67   11.56
   1   5  -4  366.93   13.78
  -1   5   6   62.75    9.91
  -1  -5   6   62.26    7.33
   1  -5  -6   67.42   10.08
  -1  -5   6   57.40    9.86
   1   5  -6   59.10    9.90
  -1  -5   8   16.72    9.00
  -1   5   8   14.31    9.11
   1  -5  -8   19.03    9.07
   1   5  -8   12.55    9.19
  -1  -5   8   10.27    9.16
   1  -5 -10  134.91    9.81
  -1  -5  10  121.00    7.35
  -1   5  10  129.72    9.75
  -1  -5  10  122.99    7.60
  -1   5  12   -2.27   10.24
  -1  -5  12    2.43   10.19
   1  -5 -12    4.71   10.30
  -1  -5  12   -0.45   10.37
   1  -5 -14    4.89   10.18
  -1  -5  14    5.55   10.19
  -1   5  14   11.88    7.15
  -1  -5  14    4.12    7.44
  -1   5  16    5.68   12.67
  -1  -5  16   20.41   12.52
   1  -5 -16    0.69    9.12
  -1   5  16   14.11    9.08
  -1  -5  16    9.51   12.57
   1   6  -1   13.75    8.39
  -1   6   1   13.78   11.90
  -1  -6   1   16.03    8.73
   1  -6  -1   14.88   12.03
   1  -6  -3   41.49   11.16
   1   6  -3   38.78    8.21
  -1   6   3   42.65   10.99
  -1  -6   3   41.83   11.02
  -1   6   5  393.79   11.37
   1  -6  -5  414.97   11.58
  -1  -6   5  424.77   10.99
   1   6  -5  408.91   10.86
  -1   6   7   20.81    9.12
  -1  -6   7   17.91    9.12
   1   6  -7   16.03    6.49
   1  -6  -7   18.96    9.19
  -1  -6   7   17.53    9.18
  -1  -6   9   20.29    6.26
  -1  -6   9   23.22    8.70
   1  -6  -9   24.24    8.91
  -1   6   9   19.81    6.27
   1   6  -9   24.17    8.99
  -1  -6  11   -1.90    7.47
  -1  -6  11    0.54   10.18
  -1   6  11    0.67   10.18
   1  -6 -11   -8.64   10.40
  -1   6  13    1.89    7.07
  -1  -6  13    5.34   10.07
   1  -6 -13    0.12   10.27
  -1  -6  13   -1.68   10.28
  -1  -6  15    3.54    7.37
  -1   6  15    2.28   10.18
  -1  -6  15    4.33    7.18
   1  -6 -15   -2.46   10.42
  -1  -6  17    7.97   12.70
  -1   6  17    3.75   12.67
  -1   6  17    6.54    8.82
   1  -6 -17    6.10   12.78
  -1  -6  17    0.77    8.90
  -1  -7   2  186.26   12.02
  -1   7   2  174.34   12.17
   1  -7  -2  175.74   12.34
   1   7  -2  169.38    9.58
   1  -7  -4  115.09   10.78
   1   7  -4  113.00   10.67
  -1  -7   4  117.58    8.10
  -1   7   4  108.47   10.79
  -1   7   6  130.00   10.28
  -1  -7   6  125.33    7.81
   1  -7  -6  127.80    8.15
   1   7  -6  133.19   10.19
  -1   7   8   96.12    7.29
  -1  -7   8   97.16    9.49
   1   7  -8   90.53    7.25
   1  -7  -8  104.67    9.68
  -1  -7   8   94.26    7.17
  -1   7  10    9.71    8.36
  -1  -7  10    8.23    6.05
   1   7 -10   14.08    8.48
  -1  -7  10   11.63    8.30
   1  -7 -10    8.42    5.89
  -1  -7  12   10.72   10.15
  -1   7  12   18.02    7.22
   1  -7 -12   17.49    7.21
  -1  -7  12   16.26   10.19
  -1  -7  14    4.61   10.09
  -1   7  14    4.09   10.06
  -1  -7  14   10.76   10.08
   1  -7 -14    6.22    7.18
  -1  -7  16   -0.78    8.90
  -1   7  16    7.29   12.53
  -1  -7  16    7.68   12.43
   1  -7 -16    3.11    8.89
   1   8  -1  211.02    9.43
  -1   8   1  204.16    9.77
  -1  -8   1  220.63    9.52
   1  -8  -1  221.83   12.21
   1  -8  -3   18.69    7.19
   1   8  -3   18.85    9.64
  -1  -8   3   19.67    9.74
  -1   8   3   16.58    9.73
   1   8  -5   -2.96    9.25
   1  -8  -5    0.51    6.42
  -1  -8   5    1.09    9.20
  -1   8   5    5.06    9.02
  -1   8   7   13.05    6.29
  -1  -8   7    8.32    9.00
  -1  -8   7   14.25    8.69
   1   8  -7   16.44    8.87
   1  -8  -7   12.08    8.68
   1   8  -9   19.29    6.13
  -1   8   9   17.44    8.50
  -1  -8   9   21.86    6.15
   1  -8  -9   18.73    6.14
  -1  -8   9   21.02    6.17
  -1   8  11   -0.61   10.05
  -1  -8  11   -3.53   10.19
  -1  -8  11    5.86   10.02
   1  -8 -11    4.73    7.22
   1  -8 -13    8.94   10.05
  -1   8  13    4.85    7.29
  -1  -8  13    9.03   10.08
  -1  -8  13   10.15    9.99
  -1   8  15    0.23    7.33
  -1  -8  15   -0.42    7.27
  -1  -8  15    0.21    7.31
   1  -8 -15   -1.17   10.40
  -1  -9   2    2.90    6.75
  -1   9   2    6.22    9.48
   1  -9  -2    1.93    9.59
   1   9  -2   -1.05    9.51
  -1  -9   4   43.52    9.49
   1  -9  -4   38.56    9.48
   1   9  -4   38.58    6.99
  -1   9   4   40.14    9.47
   1  -9  -6   -3.33    8.94
   1   9  -6   -0.21    6.34
  -1  -9   6    2.39    8.88
  -1   9   6   -0.43    6.21
  -1   9   8   16.88    8.47
   1  -9  -8   16.17    8.57
  -1  -9   8   11.75    8.53
  -1  -9   8   16.19    8.55
   1   9  -8   23.17    8.47
  -1   9  10   -5.81   10.15
   1  -9 -10    3.53   10.14
  -1  -9  10    0.11   10.19
  -1  -9  10   -0.18    7.19
   1   9 -10   -4.71    7.28
  -1   9  12  -10.37   10.05
   1  -9 -12   -0.66    7.08
  -1  -9  12   -3.64   10.20
  -1  -9  12   -5.98    7.12
  -1   9  14    7.52   10.02
  -1  -9  14    0.86   10.24
   1  -9 -14   -0.22   10.22
  -1  -9  14    0.72   10.21
  -1   9  16  -15.16   12.76
  -1  -9  16    7.84   12.49
  -1  -9  16    6.85    8.83
   1  -9 -16   -3.68   12.69
   1  10  -1  267.79   11.48
  -1  10   1  251.64   11.82
   1 -10  -1  270.93   11.87
  -1 -10   1  264.40   11.52
  -1 -10   3  156.26   10.62
   1  10  -3  149.02    8.15
  -1  10   3  151.63   10.83
   1 -10  -3  153.55   10.71
  -1 -10   5   -0.40    6.24
   1 -10  -5   -1.07    8.85
   1  10  -5    5.38    8.86
  -1  10   5    0.59    6.25
   1 -10  -7   11.88    6.18
   1  10  -7    4.76    8.70
  -1 -10   7    6.05    8.52
  -1  10   7    5.66    6.14
  -1  10   9   14.37    9.20
  -1 -10   9    3.78    5.91
  -1 -10   9   11.92   10.38
   1  10  -9    2.92    6.00
   1 -10  -9    7.61    9.52
  -1  10  11    3.87    6.99
   1 -10 -11   -0.95   10.32
  -1 -10  11   -0.58    9.94
  -1 -10  11    2.03    7.12
   1  10 -11   -0.42    7.11
  -1  10  13   -0.53    7.13
  -1 -10  13    5.30   10.26
  -1 -10  13   -3.05   10.12
   1 -10 -13    5.32   10.20
  -1  10  15   15.24    8.83
  -1 -10  15    8.10    8.92
   1 -10 -15    7.15    9.06
  -1 -10  15    2.89    8.86
  -1  11   2    6.12    8.88
  -1 -11   2    7.11    6.44
   1 -11  -2    0.63    9.15
   1  11  -2    7.61    8.97
   1 -11  -4   68.79    7.11
  -1 -11   4   59.77    6.91
   1  11  -4   62.42    7.00
  -1  11   4   61.08    7.09
   1 -11  -6   42.62    9.10
  -1  11   6   40.43    9.14
   1  11  -6   36.18    6.64
  -1 -11   6   42.97    6.56
  -1 -11   8  165.38    9.64
   1  11  -8  154.58    7.57
   1 -11  -8  162.34    9.93
  -1 -11   8  151.15    7.58
  -1  11   8  150.20    9.97
  -1 -11  10   42.85   10.63
   1 -11 -10   42.02    7.77
  -1 -11  10   48.02   10.38
   1  11 -10   45.18   10.48
  -1  11  10   48.59   10.41
  -1  11  12    2.67    9.97
  -1 -11  12   -2.04   10.12
   1  11 -12    4.25    7.05
   1 -11 -12    7.37    7.10
  -1 -11  12   -3.22    7.18
  -1  11  14    1.06   10.29
  -1 -11  14    7.48    7.24
  -1 -11  14    4.39   10.25
   1 -11 -14    4.68    7.36
  -1  11  16   -5.29    9.27
   1  12  -1  337.84   11.62
  -1  12   1  341.07   11.81
   1 -12  -1  345.19   11.80
  -1 -12   1  342.13   11.65
  -1  12   3  153.06   10.14
   1  12  -3  153.80    9.96
  -1 -12   3  151.58    7.77
   1 -12  -3  151.70   10.32
   1 -12  -5  383.44   10.12
  -1 -12   5  385.75    9.63
   1  12  -5  392.72   11.56
  -1  12   5  379.42   12.01
   1 -12  -7  218.07   10.42
   1  12  -7  199.11    8.13
  -1  12   7  204.17    8.41
  -1 -12   7  213.63   10.26
   1  12  -9   94.03    8.19
  -1 -12   9   92.12    8.05
   1 -12  -9   97.51   11.13
  -1 -12   9  107.89   10.99
  -1  12   9   89.24   11.07
   1 -12 -11   33.05   10.47
  -1 -12  11   18.51    7.41
   1  12 -11   29.88    7.48
  -1 -12  11   28.15    7.58
  -1  12  11   28.73    7.54
   1 -12 -13   52.51    7.90
  -1 -12  13   37.63   10.63
  -1 -12  13   53.27    7.85
  -1  12  13   42.04   10.77
  -1  12  15    2.00   12.72
   1 -12 -15    2.29   12.79
  -1 -12  15    0.82    8.98
  -1 -12  15    2.34    8.93
  -1  13   2  289.75   11.27
  -1 -13   2  313.54   10.99
   1 -13  -2  299.19   11.35
   1  13  -2  289.16   11.01
   1 -13  -4  598.35   11.80
  -1 -13   4  598.53   11.16
   1  13  -4  592.56   13.15
  -1  13   4  563.77   11.67
   1  13  -6   39.22    6.44
  -1 -13   6   33.57    8.91
   1 -13  -6   40.75    8.87
  -1  13   6   45.98    8.80
   1 -13  -8  121.80   11.18
   1  13  -8  114.47   11.29
  -1  13   8   96.89    8.48
  -1 -13   8  101.80   11.15
  -1 -13  10   66.64   10.63
   1 -13 -10   71.42   10.82
   1  13 -10   60.37   10.60
  -1 -13  10   60.62    7.95
  -1  13  10   61.04   10.65
   1  13 -12   20.97    7.36
  -1 -13  12    8.00   10.50
   1 -13 -12   17.22   10.69
  -1 -13  12   16.03    7.45
  -1  13  12   10.81    7.54
  -1 -13  14   33.12   12.77
   1 -13 -14   31.71   12.99
  -1 -13  14   33.40   12.84
  -1  13  14   29.59    9.30
   1  14  -1  281.37   11.07
  -1  14   1  274.32    9.23
  -1 -14   1  296.10   11.20
   1 -14  -1  295.95   11.45
  -1  14   3  348.41    9.82
   1  14  -3  381.48   11.58
  -1 -14   3  364.97    9.59
   1 -14  -3  361.92    9.97
   1 -14  -5   75.13    6.91
  -1 -14   5   82.65    6.88
   1  14  -5   79.52    9.14
  -1  14   5   80.87    9.36
  -1 -14   7   42.58    7.82
   1 -14  -7   44.72    7.79
  -1  14   7   41.01    7.81
   1  14  -7   49.74    7.66
   1 -14  -9  240.95   12.33
   1  14  -9  240.25   11.96
  -1 -14   9  213.02   11.98
  -1  14   9  201.59   12.10
  -1 -14   9  208.59   12.06
   1  14 -11   24.07   10.47
   1 -14 -11   29.14    7.72
  -1 -14  11   16.35   10.48
  -1  14  11   27.48    7.63
  -1 -14  11   25.29    7.69
  -1 -14  13   -2.13    8.89
   1 -14 -13    3.70    8.87
  -1 -14  13   14.86   12.57
   1  14 -13   15.80   12.44
  -1  14  13    3.89    8.92
  -1 -15   2   84.20    9.35
  -1  15   2   86.18    9.34
   1 -15  -2   92.67    9.29
   1  15  -2   90.84    9.36
   1 -15  -4  151.48   11.95
  -1  15   4  135.99    9.08
  -1 -15   4  155.11   11.80
   1  15  -4  142.27    8.99
   1  15  -6   16.21    7.43
   1 -15  -6    3.60   10.41
  -1 -15   6    4.49   10.48
  -1  15   6    6.27    7.49
  -1 -15   8   11.21   10.31
   1 -15  -8    4.35    7.40
   1  15  -8    7.33   10.39
  -1  15   8    8.59   10.32
  -1 -15  10   34.85   10.58
  -1 -15  10   36.15   10.47
   1 -15 -10   27.96   10.69
  -1  15  10   20.71    7.61
   1  15 -10   33.57   10.43
  -1 -15  12    3.65    7.35
   1 -15 -12    1.98   11.64
   1  15 -12    6.51    7.25
  -1  15  12    2.41   11.45
  -1 -15  12   -7.58   11.62
  -1 -15  14    6.82   12.88
   1 -15 -14   18.09   12.84
  -1 -15  14   12.61   12.81
  -1  15  14    3.05   12.93
  -1  16   1    6.37   10.54
   1 -16  -1   -0.85   10.54
  -1 -16   1   10.66    7.45
   1  16  -1    4.23   10.52
  -1  16   3   37.63   10.57
  -1 -16   3   45.30   10.47
   1  16  -3   39.82   10.73
   1 -16  -3   34.72    7.84
   1 -16  -5   17.26    7.63
   1  16  -5   15.86    7.64
  -1 -16   5   25.52   10.63
  -1  16   5   13.40    7.58
  -1 -16   7    4.25   10.25
   1 -16  -7    0.91    7.30
  -1  16   7    1.29    7.24
   1  16  -7    3.40    7.18
  -1 -16   9    6.06   10.29
   1 -16  -9    7.92   10.32
   1  16  -9   -5.13    7.41
  -1  16   9    7.51   10.17
  -1 -16  11    8.51    7.32
   1 -16 -11    5.83   10.42
   1  16 -11    3.73   10.27
  -1  16  11    1.20    7.30
  -1 -16  11    0.81   10.36
  -1  16  13   -1.27    9.03
   1  16 -13  -10.49   12.79
   1 -16 -13    2.86   12.91
  -1 -16  13   -0.65   12.82
  -1 -16  13   10.49   12.51
  -1  17   2   34.75    7.57
  -1 -17   2   30.87   10.58
   1  17  -2   30.70    7.60
   1 -17  -2   39.07   10.80
   1 -17  -4   79.43   11.13
  -1  17   4   76.69   10.91
   1  17  -4   67.16   10.91
  -1 -17   4   70.46    8.07
  -1 -17   6   16.89    7.45
   1  17  -6   11.64   10.43
   1 -17  -6   17.51    7.42
  -1  17   6   20.81   10.20
  -1 -17   8   11.43   10.27
   1 -17  -8   10.12   10.50
  -1  17   8   12.15   10.49
   1  17  -8   10.86   10.42
   1  17 -10    3.07   10.39
  -1 -17  10   -2.81    7.31
  -1 -17  10    0.84   10.42
   1 -17 -10    0.95   10.47
  -1  17  10    0.70   10.36
  -1 -17  12   22.49    8.88
   1  17 -12    4.54   12.71
   1 -17 -12    3.92   12.79
  -1 -17  12    0.32   12.64
  -1  17  12    9.26   12.66
  -1 -18   1  321.94   13.11
   1 -18  -1  335.46   13.04
   1  18  -1  310.13   12.83
  -1  18   1  298.20   10.14
  -1  18   3   39.20    7.55
  -1 -18   3   33.04    7.69
   1  18  -3   45.91   10.45
   1 -18  -3   40.70    7.62
   1 -18  -5  102.19   11.06
  -1  18   5   83.66   11.03
  -1 -18   5   99.30   10.96
   1  18  -5   92.92   10.89
   1 -18  -7   85.80   11.19
  -1 -18   7   87.00    8.16
  -1  18   7   85.24   11.10
   1  18  -7   86.05   10.89
  -1 -18   9   19.42   10.39
   1 -18  -9   21.58   10.69
   1  18  -9   18.39   10.48
  -1  18   9   20.61   10.40
   1 -18 -11   10.29   12.97
  -1 -18  11   15.51   12.69
   1  18 -11   18.47   12.76
  -1  18  11   11.92    9.04
  -1 -18  11    7.99   12.88
  -1  19   2   87.58    8.31
  -1 -19   2   91.15   11.13
   1  19  -2   99.84   10.98
   1 -19  -2  101.26   11.12
   1 -19  -4  119.73   11.21
  -1  19   4  113.37   11.19
   1  19  -4  106.27   11.12
  -1 -19   4  104.56    8.38
   1 -19  -6  115.03   11.25
   1  19  -6  106.32   11.18
  -1 -19   6  108.59   11.29
  -1  19   6  110.45   11.37
   1 -19  -8   37.56    7.60
  -1 -19   8   37.39    7.65
  -1  19   8   39.07   10.78
   1  19  -8   34.85   10.65
   1  19 -10   24.26   12.64
  -1 -19  10   26.90   12.74
  -1 -19  10   10.77   12.96
   1 -19 -10   13.94    9.15
  -1  19  10   15.21   12.82
  -1 -20   1  102.77    8.35
   1 -20  -1  111.24   11.23
   1  20  -1   98.90   11.11
  -1  20   1  100.53   11.26
  -1  20   3   79.63   10.78
   1  20  -3   68.53   10.98
  -1 -20   3   80.93    7.83
   1 -20  -3   79.61    7.92
   1 -20  -5   78.21   11.16
  -1  20   5   70.60    8.11
   1  20  -5   88.31   10.83
  -1 -20   5   80.74   10.93
   1 -20  -7   36.91   10.78
  -1 -20   7   42.24   10.64
  -1  20   7   41.31   10.72
   1  20  -7   54.22   10.66
   1 -20  -9   17.34   12.87
  -1 -20   9   14.26   12.75
   1  20  -9   20.10    9.19
  -1  20   9   21.18   13.02
   1  21  -2   37.65   10.56
  -1 -21   2   30.93   10.52
   1 -21  -2   34.43    7.60
  -1  21   2   30.91    7.62
   1 -21  -4    5.33   10.49
  -1  21   4   13.03   10.38
   1  21  -4   -0.02   10.35
  -1 -21   4    6.66   10.25
   1  21  -6   21.83    9.15
   1 -21  -6   29.05   12.85
  -1  21   6   14.07   12.84
  -1 -21   6   29.30    9.00
   1 -21  -8   21.98   12.67
  -1  21   8   10.11    9.15
  -1 -21   8   14.82    8.87
   1  21  -8   13.94   12.73
  -1  22   1    1.28    7.22
  -1 -22   1    0.03   10.35
   1  22  -1    9.02    7.14
   1 -22  -1    5.76   10.35
  -1  22   3   10.17   12.42
   1  22  -3   -1.71   12.58
  -1 -22   3   -4.06   12.51
   1 -22  -3    6.26   12.54
   1 -22  -5   10.56   12.60
  -1  22   5    3.85    8.99
   1  22  -5   10.60   12.60
  -1 -22   5    4.96    8.98
   1 -22  -7   -6.40   12.80
  -1  22   7    9.21    9.02
  -1 -22   7   15.05   12.54
   1  22  -7    3.04    9.06
   1  23  -2   -4.04   12.60
  -1 -23   2   -3.65   12.66
  -1  23   2    1.09    8.73
   1 -23  -2   -3.97    9.05
   1 -23  -4   -5.01   12.80
  -1  23   4   -2.21    8.98
   1  23  -4    6.74   12.58
  -1 -23   4    0.82   12.51
   1  23  -6    1.72   12.59
   1 -23  -6   10.88   12.83
  -1  23   6   -1.97    9.22
  -1 -23   6    0.47    8.95
  -1  24   1  -12.16   12.82
   1  24  -1    3.30    8.98
  -1 -24   1   -2.20    8.94
   1 -24  -1   -0.73    9.10
   1 -24  -3   -0.91   12.77
  -1 -24   3    6.17   12.75
   1  24  -3    2.32    8.93
  -1  24   3   -7.44    9.07
   0   0   2 7843.67   67.36
   0   0   4 7634.05   50.07
   0   0  -4 8046.19   49.43
   0   0  -6 7252.25   40.60
   0   0   6 6917.44   38.23
   0   0   8 2189.40   21.21
   0   0  -8 2134.92   20.94
   0   0   8 1969.07   19.07
   0   0 -10 1172.78   15.95
   0   0  10 1198.68   16.18
   0   0  10 1044.45   13.96
   0   0  12 1137.73   14.79
   0   0 -12 1231.77   17.98
   0   0  12 1265.34   18.13
   0   0  14  288.59   12.57
   0   0  14  319.07   13.32
   0   0 -14  333.66   13.00
   0   0 -16   38.53   12.90
   0   0  16   16.51   12.99
   0   0  16   30.98    9.49
   0   1   3 5232.28   46.42
   0  -1  -3 5334.59   46.40
   0  -1   3 5114.85   44.19
   0  -1   3 5353.97   45.24
   0   1  -3 5307.64   45.02
   0  -1   5 7130.06   41.81
   0   1   5 6562.85   40.73
   0  -1   5 6564.99   39.23
   0   1  -5 6879.75   40.94
   0  -1  -5 6850.47   41.83
   0  -1   7 2487.66   21.86
   0   1  -7 2718.88   24.19
   0  -1   7 2745.03   24.41
   0   1   7 2588.12   23.80
   0  -1  -7 2712.86   24.12
   0   1   9 1123.83   14.69
   0  -1   9 1164.13   16.49
   0   1  -9 1177.96   14.98
   0  -1  -9 1174.09   14.84
   0  -1   9 1263.98   16.99
   0  -1  11  816.44   14.34
   0  -1 -11  804.92   14.24
   0   1  11  768.69   14.15
   0  -1  11  720.94   11.96
   0   1 -11  788.22   14.15
   0   1  11  814.42   14.44
   0   1 -13  490.99   11.45
   0  -1  13  474.06   14.07
   0   1  13  477.02   14.00
   0   1  13  530.09   14.48
   0  -1  13  515.73   11.41
   0  -1 -13  508.93   14.34
   0   1 -15  106.52   11.25
   0   1  15  113.62   10.98
   0   1  15  103.40    8.39
   0  -1  15   91.67   11.21
   0  -1 -15  124.03   11.14
   0  -1  15  116.64   11.38
   0  -1  17   43.31   13.17
   0  -1  17   19.34   13.24
   0   1 -17   26.87   13.22
   0  -1 -17   31.23   13.08
   0   1  17   33.13   13.09
   0   1  17   25.16   12.98
   0  -2   0  819.44   30.05
   0   2   2  295.44   18.28
   0  -2  -2  313.65   15.85
   0   2  -2  298.13   18.38
   0  -2   2  300.18   18.82
   0  -2   4 2378.43   27.52
   0   2   4 2460.56   28.80
   0   2  -4 2509.19   28.21
   0  -2  -4 2526.04   27.35
   0   2  -4 2497.91   28.28
   0  -2   4 2524.95   28.56
   0  -2   6  281.19   10.09
   0   2   6  285.68   12.68
   0  -2   6  300.98   10.27
   0   2  -6  294.06   10.33
   0  -2  -6  311.68   10.44
   0  -2  -8  230.76   11.38
   0   2   8  216.29    9.05
   0   2  -8  225.53    8.92
   0  -2   8  233.96    8.98
   0  -2   8  216.39   11.23
   0   2  10  123.08    7.46
   0  -2  10  127.95    9.93
   0  -2  10  127.75    7.58
   0  -2 -10  118.96    7.65
   0   2 -10  114.47    7.43
   0   2  12   37.07    7.83
   0   2  12   38.92   11.07
   0  -2  12   29.62    7.96
   0  -2 -12   36.38   10.91
   0   2 -12   24.48   11.13
   0  -2  12   42.60    7.88
   0   2  14   42.60    7.88
   0  -2  14   53.53    7.89
   0   2  14   61.78   10.84
   0  -2  14   46.52   10.66
   0   2 -14   47.39    7.83
   0  -2 -14   55.71   10.86
   0   2  16    9.37   12.86
   0   2  16   21.41   12.61
   0  -2  16    5.54   12.84
   0  -2  16   18.44   12.66
   0  -2 -16    1.50   13.02
   0   3  -1    4.94   14.35
   0   3   1    4.77   14.42
   0  -3   1    4.40   15.17
   0  -3  -1    3.23   15.09
   0   3  -3 4322.68   37.69
   0   3   3 4260.10   38.90
   0  -3  -3 4515.91   38.65
   0  -3   3 4262.30   37.67
   0  -3   3 4443.86   37.01
   0   3  -5  429.17   11.89
   0  -3   5  426.88   14.20
   0  -3  -5  430.56   14.08
   0  -3   5  409.63   11.74
   0   3   5  422.33   14.07
   0  -3   7  142.21    8.25
   0   3   7  131.69   10.54
   0  -3   7  127.89   10.51
   0  -3  -7  139.08   10.64
   0   3  -7  140.03    8.00
   0  -3   9  199.73   10.76
   0  -3  -9  200.32    8.49
   0   3   9  175.44    8.28
   0  -3   9  188.97   10.57
   0   3  -9  205.40   10.78
   0  -3  11   34.75   11.25
   0   3  11   45.25    9.98
   0  -3 -11   45.83    7.98
   0   3 -11   45.63   11.07
   0  -3  11   44.27   10.00
   0  -3  13   49.13   11.12
   0   3  13   56.65    8.02
   0   3  13   54.64    7.69
   0  -3  13   46.95    7.85
   0  -3 -13   51.71    7.92
   0   3 -13   67.52   10.89
   0   3  15   11.60    7.51
   0   3  15    7.74    7.26
   0  -3  15   -1.50   10.63
   0  -3 -15   14.39    7.35
   0  -3  15   12.82   10.34
   0   3  17  -11.99   13.08
   0   3  17    2.15   12.85
   0  -3  17   -6.22   12.85
   0  -3  17   -7.23    9.22
   0  -3 -17   -1.63    9.06
   0   4   0 6686.17   53.25
   0  -4   0 6968.07   53.99
   0  -4  -2 9796.96   59.61
   0   4  -2 9543.59   57.22
   0   4   2 9486.42   59.20
   0  -4   2 9923.19   58.46
   0   4  -4 4487.54   32.66
   0  -4   4 4648.06   33.14
   0   4   4 4481.63   35.11
   0  -4  -4 4715.69   34.88
   0  -4   4 4482.99   32.57
   0   4   6  538.62   13.86
   0  -4   6  538.57   13.62
   0  -4  -6  560.09   12.21
   0   4  -6  558.39   13.83
   0  -4   6  566.03   13.77
   0   4   8 1087.15   16.37
   0  -4   8 1138.34   14.62
   0  -4  -8 1166.15   16.61
   0  -4   8 1111.92   16.04
   0   4  10  379.59   11.67
   0  -4  10  420.67   11.67
   0  -4  10  361.15    9.39
   0  -4 -10  392.45   11.89
   0   4  12  132.20    8.47
   0  -4  12  128.86    8.55
   0  -4  12  132.64    8.80
   0  -4 -12  139.22   11.47
   0  -4  14   58.48   10.61
   0  -4  14   61.08   10.63
   0  -4 -14   51.25   10.65
   0   4  14   49.57    7.66
   0   4  16   22.75    9.28
   0   4  16   30.53    9.49
   0  -4  16   27.69    9.16
   0  -4  16   43.67   12.93
   0  -4 -16   23.50    9.21
   0  -5   1 4327.45   37.20
   0   5   1 4188.82   38.74
   0  -5  -1 4301.97   39.24
   0   5  -1 4148.33   36.47
   0  -5  -3 4245.40   34.01
   0  -5   3 4300.23   34.12
   0   5  -3 4176.02   33.94
   0   5   3 4082.81   34.77
   0  -5   5 1323.23   18.47
   0   5   5 1242.80   18.83
   0  -5  -5 1295.71   17.46
   0  -5   5 1258.96   16.75
   0   5  -5 1240.78   16.73
   0   5  -7  742.53   12.59
   0   5   7  727.19   12.82
   0  -5  -7  796.48   14.83
   0  -5   7  719.00   12.42
   0  -5   7  783.42   14.44
   0   5   9  955.32   13.78
   0  -5  -9 1043.29   15.66
   0  -5   9 1008.04   15.16
   0  -5   9 1046.73   15.35
   0   5  11  221.21   12.19
   0  -5  11  231.80   12.05
   0  -5 -11  240.31    9.36
   0  -5  11  246.80    9.34
   0   5  13  120.80   11.12
   0  -5  13  123.55    8.29
   0  -5 -13  143.11   11.47
   0  -5  13  141.44   11.29
   0   5  15   51.04   10.66
   0  -5 -15   51.57   10.79
   0  -5  15   42.22    7.81
   0  -5  15   49.53    7.86
   0   5  17    4.43   12.82
   0  -5  17    2.73   13.05
   0   5  17   11.33   13.02
   0  -5 -17   18.88   12.99
   0  -5  17   12.11   12.97
   0  -6   0  914.91   17.80
   0   6   0  872.94   17.64
   0   6  -2 1896.76   24.28
   0   6   2 1872.01   24.62
   0  -6  -2 1955.53   24.92
   0  -6   2 1916.04   22.60
   0   6   4  905.29   16.86
   0  -6  -4  963.51   17.25
   0   6  -4  891.76   14.81
   0  -6   4  935.43   16.72
   0   6   6  275.70   11.65
   0  -6   6  287.39   11.59
   0   6  -6  286.14   11.57
   0  -6  -6  287.06    9.58
   0  -6   6  280.57   11.53
   0   6   8  388.31   10.10
   0   6  -8  404.94    9.79
   0  -6  -8  402.50   10.21
   0  -6   8  399.86   11.76
   0  -6   8  418.07   11.91
   0   6  10   62.44    8.88
   0  -6  10   56.45    6.52
   0  -6 -10   59.67    6.66
   0  -6  10   63.25    8.93
   0   6  12  132.54    8.34
   0  -6  12  119.67    8.41
   0  -6 -12  142.36   11.27
   0  -6  12  152.47   11.23
   0   6  14   40.84   10.64
   0  -6 -14   45.84    7.71
   0  -6  14   41.71   10.49
   0  -6  14   47.42   10.57
   0   6  16    2.14   12.71
   0   6  16    8.33    9.07
   0  -6 -16   -0.32    8.92
   0  -6  16    7.87    8.96
   0  -6  16    5.51    8.95
   0  -7   1  190.75   12.55
   0   7   1  180.73   12.45
   0  -7  -1  193.62   12.59
   0   7  -1  183.69    9.72
   0  -7  -3  105.32    8.40
   0   7  -3   95.59    8.28
   0   7   3  108.91   10.72
   0  -7   3  102.77    8.25
   0   7   5   -1.70    6.51
   0  -7  -5    1.32    9.14
   0   7  -5    0.53    9.39
   0  -7   5    1.72    9.33
   0   7   7   53.10    6.63
   0  -7   7   57.10    9.19
   0   7  -7   52.91    9.30
   0  -7   7   42.77    9.20
   0  -7  -7   45.16    9.25
   0  -7   9   16.04    6.16
   0   7   9   16.62    6.12
   0   7  -9   21.88    6.21
   0  -7   9   27.49    8.38
   0  -7  -9   17.51    6.28
   0  -7  11    0.49   10.15
   0   7  11   -2.08    7.32
   0  -7 -11    6.96   10.05
   0  -7  11    4.42   10.13
   0  -7  13    9.06   10.23
   0   7  13   -2.03   10.26
   0  -7  13    4.84   10.06
   0  -7 -13    6.08    7.22
   0  -7  15    6.09    8.84
   0   7  15    4.29   11.35
   0  -7  15   -3.03   11.39
   0  -7 -15   14.03   12.43
   0   8   0   46.18   10.34
   0  -8   0   55.82   10.56
   0  -8   2  200.92    9.19
   0   8   2  203.49    9.31
   0   8  -2  204.95   11.51
   0  -8  -2  211.52    9.42
   0   8  -4  118.50   10.35
   0  -8  -4  131.26   10.50
   0  -8   4  126.91    7.96
   0   8   4  119.03    8.00
   0   8   6  156.58   10.15
   0  -8   6  158.33   10.16
   0   8  -6  158.84   10.24
   0  -8  -6  164.78   10.40
   0  -8   6  160.10    7.82
   0   8   8   32.97    6.30
   0  -8   8   33.10    8.68
   0  -8   8   28.95    6.43
   0  -8  -8   28.73    8.77
   0   8  -8   24.54    8.92
   0   8  10   14.61   10.15
   0  -8  10   11.07   10.26
   0  -8  10   13.56    7.27
   0  -8 -10   19.47   10.30
   0   8  12   -5.23    7.16
   0  -8  12    4.59    9.94
   0  -8 -12    1.49    9.95
   0  -8  12   -4.11   10.09
   0   8  14   -0.29   10.15
   0  -8  14    2.13    7.32
   0  -8 -14    0.94    7.28
   0  -8  14    7.57    7.10
   0   8  16  -11.27    9.10
   0  -8  16   10.10   12.59
   0  -8 -16   11.42   12.52
   0  -8  16    8.48   12.44
   0   9   1   25.12    7.00
   0  -9   1   25.65    7.04
   0  -9  -1   23.12    9.82
   0   9  -1   21.51    9.69
   0  -9  -3  261.10   11.55
   0  -9   3  265.09   11.46
   0   9  -3  258.98   11.47
   0   9   3  258.40   11.58
   0  -9  -5  329.95   11.78
   0   9  -5  307.49    9.43
   0   9   5  315.09   11.66
   0  -9   5  308.63    9.38
   0  -9   7    2.93    6.09
   0  -9  -7    7.16    6.02
   0  -9   7    8.56    8.44
   0   9  -7    5.61    8.54
   0   9   7    5.16    8.49
   0   9   9   33.70    6.21
   0  -9   9   34.54    6.35
   0  -9  -9   37.77    6.14
   0  -9   9   37.48    6.23
   0   9  -9   37.70    6.37
   0   9  11    1.31    6.99
   0  -9  11   -3.32   10.08
   0  -9 -11    1.07    7.15
   0  -9  11   -3.20    9.93
   0   9  13    6.94    7.18
   0  -9  13    2.42   10.42
   0  -9 -13   17.14   10.21
   0  -9  13   26.19   10.14
   0   9  15    2.48   12.29
   0  -9  15    8.32    8.87
   0  -9 -15    0.74    8.68
   0  -9  15    0.57    8.84
   0  10   0    2.18    9.26
   0 -10   0    3.46    9.27
   0 -10   2    7.22    9.09
   0  10   2    2.36    6.38
   0  10  -2    4.91    9.07
   0 -10  -2    6.30    9.05
   0 -10   4   36.14    6.67
   0 -10  -4   32.37    9.19
   0  10  -4   36.87    6.70
   0  10   4   27.88    9.12
   0 -10   6    0.99    8.54
   0 -10  -6    6.02    8.49
   0  10  -6   -4.60    8.68
   0  10   6    1.04    6.03
   0 -10  -8   22.36    8.28
   0 -10   8   23.55    5.99
   0  10  -8   18.32    6.13
   0 -10   8   24.09    6.07
   0  10   8   23.84    8.43
   0  10  10    0.24    7.01
   0 -10 -10    8.46   10.09
   0 -10  10   -3.03   10.13
   0 -10  10   -2.47    7.09
   0  10 -10    4.53    7.23
   0  10  12   13.51    9.99
   0 -10  12    7.02    7.17
   0 -10 -12    6.54   10.21
   0 -10  12    5.83   10.07
   0  10  14    2.23   10.42
   0 -10  14    7.23   11.59
   0 -10 -14    8.01    7.39
   0 -10  14    3.61   10.22
   0 -10 -16    8.43    8.91
   0  11   1  495.97   11.29
   0 -11   1  521.93   11.20
   0 -11  -1  526.92   13.17
   0  11  -1  502.05   11.16
   0 -11   3  653.12   13.57
   0  11  -3  639.51   13.67
   0  11   3  613.54   11.94
   0 -11  -3  662.75   13.73
   0 -11  -5  245.09   10.72
   0  11   5  243.37   10.63
   0 -11   5  238.28   10.54
   0  11  -5  241.18   10.50
   0 -11  -7  182.04   10.09
   0  11  -7  171.29    7.76
   0 -11   7  163.86    7.67
   0 -11   7  165.64    7.76
   0  11   7  169.07   10.03
   0  11  -9   77.94   10.82
   0 -11  -9   83.10   10.70
   0 -11   9   78.47   10.62
   0 -11   9   69.13   11.01
   0  11   9   64.34   10.93
   0  11  11    5.50    7.13
   0  11 -11    6.48    7.20
   0 -11 -11    8.70   10.18
   0 -11  11    9.62    9.99
   0 -11  11   10.28   10.28
   0  11  13    0.27    7.33
   0 -11  13    5.35    7.32
   0 -11 -13    8.17    7.29
   0 -11  13    0.92   10.27
   0  11  15   10.42   12.59
   0 -11  15   19.27   12.56
   0 -11 -15    6.18   12.60
   0 -11  15   -8.85    9.13
   0  12   0  643.05   13.72
   0 -12   0  640.92   11.95
   0  12  -2  577.92   13.21
   0 -12   2  602.56   13.35
   0  12   2  563.28   11.47
   0 -12  -2  595.36   13.39
   0 -12  -4  443.04   10.46
   0 -12   4  439.67   12.14
   0  12  -4  420.16   10.06
   0  12   4  430.28   10.41
   0  12   6  329.24   11.56
   0 -12  -6  342.32   11.51
   0  12  -6  349.27   11.28
   0 -12   6  337.89    9.20
   0  12  -8  460.33   11.23
   0 -12  -8  471.30   14.14
   0 -12   8  423.03   10.98
   0 -12   8  476.49   13.79
   0  12   8  436.70   14.08
   0 -12 -10   99.18    8.24
   0 -12  10   94.65   11.14
   0 -12  10   99.01   10.89
   0  12 -10  103.00   11.01
   0  12  10   92.65    8.20
   0 -12 -12   42.57    7.82
   0 -12  12   55.10   10.56
   0 -12  12   46.28   10.58
   0  12  12   44.48   10.64
   0  12  14   11.27   12.40
   0 -12  14    5.60    8.87
   0 -12 -14    2.88    8.77
   0 -12  14    4.38   12.68
   0  13   1  345.45   11.57
   0 -13   1  361.66   11.81
   0 -13  -1  357.84   11.85
   0  13  -1  346.88   11.59
   0 -13   3  195.14   10.55
   0  13   3  186.11   10.51
   0  13  -3  201.42   10.35
   0 -13  -3  190.62   10.34
   0  13  -5  329.11   11.49
   0 -13   5  334.87   11.44
   0 -13  -5  334.77   11.44
   0  13   5  315.92   11.62
   0 -13  -7  457.35   11.56
   0  13  -7  466.87   14.09
   0  13   7  460.64   14.20
   0 -13   7  473.04   11.21
   0 -13  -9    0.13    7.30
   0  13  -9   -2.44   10.30
   0 -13   9   -5.25   10.18
   0  13   9    9.86   10.10
   0 -13   9   -1.70    7.19
   0  13 -11   16.55    7.38
   0 -13 -11   17.64   10.39
   0 -13  11   12.50    7.52
   0 -13  11   10.98    7.53
   0  13  11   11.83   10.24
   0 -13 -13   20.43    9.17
   0 -13  13   22.18   12.56
   0 -13  13   -6.45   12.86
   0  13  13   17.78   12.79
   0  14   0   -0.73    6.15
   0 -14   0   -0.28    5.98
   0  14   2   -6.14    8.67
   0 -14   2    3.47    8.52
   0  14  -2    8.23    8.49
   0 -14  -2   -1.71    6.12
   0 -14  -4    6.16    8.64
   0 -14   4    3.55    8.59
   0  14  -4    5.11    6.09
   0  14   4    0.28    8.63
   0 -14   6   80.95   10.83
   0 -14  -6   79.13   10.83
   0  14   6   62.01    8.10
   0  14  -6   88.28   11.03
   0  14  -8    1.68   10.47
   0 -14  -8    4.46   10.20
   0  14   8    1.48   10.27
   0 -14   8   -3.06   10.53
   0 -14   8    5.00    7.23
   0  14 -10    3.59   10.27
   0 -14 -10   -0.84    7.25
   0 -14  10    3.66   10.30
   0 -14  10    0.96    7.16
   0  14  10    3.72   10.20
   0 -14 -12    6.12    7.38
   0 -14  12    0.21    7.39
   0 -14  12    7.29   10.17
   0  14 -12    7.49   10.23
   0  14  12   -0.15   10.33
   0 -14 -14    3.76    9.02
   0 -14  14   -4.96   12.81
   0 -14  14   -4.69   12.68
   0  14  14    2.07   12.97
   0  15   1  441.08   12.12
   0 -15   1  452.39   12.08
   0 -15  -1  432.70   10.05
   0  15  -1  439.57   12.09
   0  15   3  167.27    9.96
   0  15  -3  169.96   10.12
   0 -15   3  188.39   10.14
   0 -15  -3  179.45   10.05
   0 -15  -5  542.54   12.14
   0  15  -5  605.69   14.48
   0 -15   5  556.41   11.66
   0  15   5  554.76   12.12
   0 -15   7  141.78   11.44
   0 -15  -7  149.49   11.29
   0  15   7  132.13   11.43
   0  15  -7  128.78   11.51
   0  15   9   30.88    7.67
   0 -15  -9   31.78   10.67
   0 -15   9   44.26   10.44
   0  15  -9   45.88   10.66
   0 -15   9   41.20   10.57
   0 -15 -11   30.21   10.56
   0 -15  11   27.17    7.53
   0  15 -11   22.86    7.59
   0  15  11   19.90    7.57
   0 -15  11   31.41   10.44
   0 -15 -13   18.44   13.18
   0 -15  13   29.88   12.84
   0 -15  13   23.73   12.72
   0  15  13   15.60    9.34
   0  16   0  943.93   16.84
   0 -16   0  989.16   16.91
   0  16   2  414.96   11.04
   0 -16   2  418.22   11.11
   0  16  -2  438.72   13.78
   0 -16  -2  452.41   13.86
   0 -16  -4  810.45   13.61
   0  16  -4  876.84   16.21
   0 -16   4  799.56   13.49
   0  16   4  784.94   13.61
   0 -16  -6  328.94   10.07
   0 -16   6  331.49   10.06
   0  16  -6  347.50   13.14
   0  16   6  316.62   10.54
   0 -16   8  381.14   13.33
   0 -16  -8  411.02   13.67
   0  16  -8  347.65   10.66
   0  16   8  372.37   13.47
   0 -16  10  175.14   11.88
   0 -16 -10  201.40   12.17
   0  16 -10  186.13   12.01
   0  16  10  180.43   11.81
   0 -16  10  186.59   11.71
   0  16 -12   32.65   13.02
   0 -16 -12   40.58   12.96
   0 -16  12   35.02   12.93
   0  16  12   25.54   13.02
   0 -16  12   39.47   12.92
   0  17   1  531.25   14.67
   0 -17   1  545.07   14.52
   0 -17  -1  541.75   14.64
   0  17  -1  519.14   14.36
   0  17   3  702.60   15.72
   0 -17   3  720.41   15.65
   0  17  -3  657.92   12.81
   0 -17  -3  751.46   15.56
   0 -17  -5  431.66   14.05
   0  17  -5  399.28   10.73
   0 -17   5  425.82   13.87
   0  17   5  381.87   11.04
   0 -17   7  278.80   12.78
   0 -17  -7  285.25   12.89
   0  17   7  263.76   12.88
   0  17  -7  277.21   12.69
   0  17  -9  167.57    9.40
   0 -17   9  204.59   12.08
   0 -17  -9  207.36   12.27
   0  17   9  188.87   12.11
   0 -17   9  156.84    9.51
   0 -17  11   55.02   12.98
   0  17 -11   47.53   12.99
   0 -17  11   44.56    9.61
   0 -17 -11   50.28   13.29
   0  17  11   41.89   13.08
   0 -18   0  187.06   12.23
   0  18   0  172.33   12.01
   0  18   2  122.87   11.51
   0 -18   2  124.99   11.37
   0  18  -2  128.79   11.22
   0 -18  -2  141.13   11.63
   0 -18  -4  240.42    9.79
   0  18   4  248.32   12.45
   0  18  -4  274.86   12.40
   0 -18   4  246.26   12.55
   0 -18  -6  121.57    8.72
   0 -18   6  151.54   11.52
   0  18   6  117.49    8.96
   0  18  -6  115.19    8.79
   0 -18   8   57.79   10.93
   0 -18  -8   57.55   11.05
   0  18   8   63.59    7.93
   0  18  -8   62.78    7.88
   0 -18  10   26.63    9.49
   0 -18  10   35.61    9.28
   0 -18 -10   40.37    9.48
   0  18  10   42.81   12.97
   0  18 -10   30.42   13.05
   0 -18  12    8.63    9.27
   0  18 -12    4.28    9.47
   0  19   1   -1.67   10.35
   0 -19   1   -2.26   10.23
   0  19  -1    3.20    7.26
   0 -19  -1    4.34   10.33
   0  19   3   -0.47   10.12
   0  19  -3    1.87   10.33
   0 -19   3    4.04    7.23
   0 -19  -3   -3.77   10.40
   0 -19  -5   -1.10    7.21
   0 -19   5    8.50   10.23
   0  19  -5   -6.61    7.31
   0  19   5   -8.08   10.26
   0 -19  -7    1.32   10.34
   0 -19   7   -3.14    7.35
   0  19   7   -2.29   10.29
   0  19  -7    3.01    7.24
   0  19  -9   -1.55   12.79
   0 -19   9   -5.21   12.53
   0 -19  -9   10.55    8.95
   0  19   9    1.98    8.97
   0 -19   9    7.51   12.64
   0 -19  11   -3.09    9.19
   0  19 -11   -6.71    9.14
   0 -19 -11    1.04   13.07
   0  19  11   -2.12   12.81
   0 -19  11   -1.01    9.08
   0 -20   0   46.85    7.81
   0  20   0   36.55    7.60
   0  20   2   29.41    7.45
   0  20  -2   32.67    7.55
   0 -20   2   31.87   10.62
   0 -20  -2   34.32    7.73
   0 -20  -4   36.88   10.65
   0  20   4   28.42   10.58
   0  20  -4   40.67   10.58
   0 -20   4   41.95    7.57
   0 -20  -6   13.06   10.35
   0 -20   6    4.71    7.45
   0  20   6    7.41   10.37
   0  20  -6    7.58    7.28
   0 -20  -8    2.69   12.75
   0 -20   8   14.24   12.60
   0  20  -8    3.62   12.74
   0  20   8   -1.22    9.09
   0 -20 -10    4.40   12.94
   0 -20  10    0.16    9.09
   0  20  10    1.70   12.87
   0 -20  10   -3.96   12.95
   0  20 -10   11.29   12.73
   0  21  -1   58.70    7.96
   0 -21   1   56.26    8.15
   0 -21  -1   66.74   10.98
   0  21   1   65.22   10.83
   0  21   3   54.43    7.93
   0  21  -3   64.94    7.97
   0 -21   3   82.26   10.79
   0 -21  -3   79.20   11.03
   0 -21  -5   32.61   12.06
   0  21  -5   54.83   10.65
   0  21   5   42.01    7.89
   0 -21   5   37.53   10.90
   0 -21  -7   39.64    9.30
   0 -21   7   26.45   13.05
   0  21   7   35.58    9.29
   0  21  -7   28.14    9.25
   0  21  -9   12.79    9.51
   0 -21  -9   18.63   13.35
   0 -21   9   10.56    9.39
   0 -21   9   14.87    9.43
   0  21   9   18.85    9.40
   0  22   0   46.48   10.68
   0 -22   0   55.40   10.84
   0  22   2   56.90    8.17
   0  22  -2   67.05   10.97
   0 -22   2   86.67   11.92
   0 -22  -2   69.17   11.06
   0 -22  -4   46.35   13.10
   0  22   4   46.44   13.01
   0  22  -4   40.91   12.95
   0 -22   4   36.39   13.07
   0 -22  -6   23.98    9.21
   0  22   6   21.36    9.35
   0 -22   6   15.01    9.18
   0  22  -6   19.42   12.99
   0 -23   1   34.19    9.27
   0  23  -1   35.41    9.27
   0  23   1   32.98    9.29
   0 -23  -1   40.92   12.86
   0 -23   3   25.74   12.86
   0 -23  -3   18.70   12.94
   0  23   3   24.59   12.92
   0  23  -3   26.90   12.62
   0  23  -5   20.30   12.82
   0 -23  -5   14.62    9.19
   0  23   5   24.12    9.12
   0 -23   5   19.46   12.76
   0  24   0    7.34   12.73
   0 -24   0    3.81    8.99
   0  24  -2   -1.12   12.79
   0 -24   2   -6.60   12.83
   0  24   2   -4.35   12.79
   0 -24  -2   15.15   12.58
   0  24   4    5.11    9.29
   0  24  -4    8.04   12.85
   1   0   1    4.55   15.11
  -1   0  -1    1.21   15.89
   1   0   3    2.69   13.01
  -1   0  -3    3.02    9.32
   1   0   5    1.00   10.02
  -1   0  -5   -1.05    7.13
   1   0   7    2.19    9.14
  -1   0  -7   -1.98    9.23
   1   0   9   -1.39    8.61
  -1   0  -9   -1.11    6.18
   1   0   9    2.51    6.31
   1   0  11    7.56   10.52
   1   0  11   -3.06   10.36
  -1   0 -11    4.53   10.35
   1   0  13    1.66    7.21
  -1   0 -13    3.56   10.25
   1   0  13    0.80   10.43
   1   0  15   -1.56    7.21
   1   0  15   -0.22    7.35
  -1   0 -15    0.03    7.36
   1   0  17  -10.70    9.04
  -1  -1   0   10.21   16.22
   1   1   2   40.78   14.48
  -1  -1  -2   39.68   14.97
   1  -1   2   43.24   14.42
  -1   1  -2   54.80   15.20
  -1   1  -4  747.70   15.51
   1   1   4  722.55   17.38
  -1  -1  -4  767.45   17.65
   1  -1   4  739.06   17.53
   1   1   6  172.59   10.95
  -1  -1  -6  178.66   11.01
   1  -1   6  185.79    8.90
  -1   1  -6  165.49    8.70
   1  -1   6  160.32    8.54
   1  -1   8  285.49   11.33
  -1  -1  -8  269.59   11.09
  -1   1  -8  276.86   11.05
   1  -1   8  265.30    8.94
   1   1   8  255.99    8.94
   1   1  10   30.08    8.66
   1  -1  10   21.61    8.71
  -1  -1 -10   27.12    6.36
   1  -1  10   22.88    8.86
  -1   1 -10   24.59    6.27
   1   1  12    1.85    7.23
   1  -1  12   -5.74    7.39
   1   1  12   -5.18   10.30
   1  -1  12   -3.44   10.41
  -1  -1 -12   -1.54    7.31
  -1   1 -12    7.63    7.34
   1   1  14   10.65    7.12
   1  -1  14    8.53    7.28
   1  -1  14   14.93    7.38
  -1  -1 -14    3.37    7.29
  -1   1 -14   11.02    7.33
   1   1  14    2.75    7.32
   1  -1  16    3.84    9.16
   1   1  16   21.30   12.54
   1  -1  16    2.20    9.01
  -1  -1 -16    2.89   12.74
   1   1  16    3.92   12.64
  -1   1 -16   11.60    8.97
   1   2   1 1677.21   29.30
  -1  -2  -1 1677.76   31.24
   1  -2   1 1670.78   33.60
   1  -2   1 1632.97   33.04
  -1   2  -1 1618.29   32.84
   1  -2   3 6605.15   45.18
   1   2   3 6346.69   44.16
  -1  -2  -3 6581.70   44.77
  -1   2  -3 6492.90   44.76
   1  -2   3 6216.83   44.06
  -1  -2  -5  982.27   15.48
   1   2   5  924.69   16.79
   1  -2   5  951.93   16.93
   1  -2   5  986.07   17.28
  -1   2  -5  964.95   17.00
   1  -2   7  733.05   14.20
   1   2   7  739.13   14.40
  -1  -2  -7  783.18   14.49
  -1   2  -7  748.09   14.41
   1  -2   7  794.48   14.54
   1  -2   9  637.99   11.47
   1   2   9  607.76   11.31
   1  -2   9  593.05   11.32
  -1  -2  -9  645.28   13.28
  -1   2  -9  663.11   13.36
   1  -2  11   73.79    8.06
  -1  -2 -11   77.91    7.85
   1   2  11   66.84    7.98
   1  -2  11   56.93    7.90
  -1   2 -11   78.60    8.11
   1   2  13    2.17    7.31
   1  -2  13    5.74   10.36
  -1  -2 -13   -0.40   10.34
  -1   2 -13    3.71   10.41
   1   2  13   -0.58   10.25
   1  -2  13    3.98   10.30
   1  -2  15   14.16    7.30
   1   2  15   -4.60    7.50
   1  -2  15    4.26    7.44
   1   2  15    4.59   10.50
  -1  -2 -15   12.28   10.30
  -1   2 -15    1.35    7.39
   1  -3   0 5869.62   61.20
   1   3   0 5684.82   50.86
  -1   3   0 5832.63   61.19
  -1  -3   0 5823.38   51.25
   1   3   2    7.85    9.36
  -1  -3  -2   13.27    9.71
   1  -3   2   10.62    9.84
   1  -3   2    7.70   13.43
  -1   3  -2   10.22   13.37
   1  -3   4 2685.52   25.36
   1   3   4 2612.02   26.34
  -1  -3  -4 2750.95   26.88
   1  -3   4 2554.46   26.22
  -1   3  -4 2587.39   24.97
   1   3   6 1086.30   15.27
   1  -3   6 1169.97   16.93
  -1  -3  -6 1147.07   15.49
   1  -3   6 1122.61   16.76
  -1   3  -6 1157.40   16.73
   1   3   8  485.83   12.55
  -1  -3  -8  527.62   12.74
   1  -3   8  464.40   10.35
   1  -3   8  528.75   12.65
  -1   3  -8  506.22   12.49
   1   3  10  116.73    9.40
   1  -3  10  126.84    9.47
  -1  -3 -10  140.62    9.57
  -1   3 -10  131.64    9.55
   1  -3  10  144.02    9.50
   1  -3  12  169.68    8.84
   1   3  12  151.60    8.70
   1  -3  12  157.55    8.46
  -1  -3 -12  180.91   11.51
  -1   3 -12  157.46    8.70
   1  -3  14   12.61    7.49
   1   3  14   17.96   10.19
   1   3  14   15.39    7.44
   1  -3  14   25.10   10.23
  -1  -3 -14   14.61    7.51
  -1   3 -14   16.89    7.30
   1   3  16   14.45   12.73
   1  -3  16   15.72   12.81
   1  -3  16   10.25   12.90
   1   3  16   18.12   12.77
  -1  -3 -16    4.94   12.88
  -1   4  -1 1512.13   27.17
   1   4   1 1547.20   23.88
   1  -4   1 1510.37   25.27
  -1  -4  -1 1576.85   24.02
   1   4   3  798.20   17.96
  -1  -4  -3  841.30   16.15
  -1   4  -3  813.74   18.34
   1  -4   3  785.34   18.12
   1  -4   3  831.03   18.41
   1   4   5 1211.29   17.94
  -1   4  -5 1269.56   18.21
  -1  -4  -5 1279.07   16.78
   1  -4   5 1247.04   18.00
   1  -4   5 1211.78   17.70
   1  -4   7  436.27   10.38
   1   4   7  414.78   10.23
  -1  -4  -7  440.16   12.33
   1  -4   7  404.46   10.13
  -1   4  -7  426.45   10.24
   1  -4   9  153.93    9.85
   1   4   9  144.47    9.64
  -1  -4  -9  149.31    7.65
   1  -4   9  141.61    7.54
  -1   4  -9  143.80    9.69
   1  -4  11  134.97   11.37
   1   4  11  114.22    8.46
   1  -4  11  123.32    8.31
  -1  -4 -11  135.40    8.50
  -1   4 -11  142.33   11.18
   1   4  13   47.43    7.64
   1  -4  13   51.45    7.64
   1  -4  13   49.03   10.61
  -1  -4 -13   54.05   10.55
   1   4  15   25.76   11.51
   1   4  15   23.60    9.01
   1  -4  15   19.59   11.51
   1  -4  15   13.31    9.05
  -1  -4 -15   21.03    8.96
   1  -5   0   13.26   13.19
   1   5   0    9.00   12.68
  -1  -5   0   14.90   13.02
  -1   5   0   10.08   12.86
  -1  -5  -2  259.29   11.40
   1  -5   2  261.09   11.71
   1   5   2  252.84   11.35
  -1   5  -2  251.09   11.70
   1   5   4  396.03   11.12
  -1  -5  -4  406.09   11.33
  -1   5  -4  401.04   13.37
   1  -5   4  397.97   13.19
   1  -5   4  412.12   13.49
   1   5   6    4.60    6.47
  -1   5  -6    5.82    9.20
  -1  -5  -6    3.92    6.42
   1  -5   6    6.26    6.42
   1  -5   6    6.95    9.10
   1   5   8  233.50   10.52
   1  -5   8  241.68    8.51
  -1  -5  -8  226.82    8.55
   1  -5   8  236.50   10.59
  -1  -5 -10  147.13    7.67
   1   5  10  140.86    7.49
   1  -5  10  152.11    9.63
   1  -5  10  161.36    9.59
   1   5  12   14.81   10.09
   1  -5  12   21.78    7.34
   1  -5  12   15.25   10.20
  -1  -5 -12   12.83    7.27
   1   5  14   -2.72   10.22
   1  -5  14    8.20    7.18
   1  -5  14   -2.97   10.38
  -1  -5 -14    9.12   10.11
   1   5  16    8.66    9.03
   1  -5  16    1.72   12.72
  -1  -5 -16    1.58   12.82
   1  -5  16   18.21   12.63
   1   5  16   -0.99   12.58
   1  -6   1   52.10    8.72
  -1   6  -1   48.11   11.88
  -1  -6  -1   52.46   11.75
   1   6   1   47.22    8.69
  -1  -6  -3    3.03    9.90
  -1   6  -3    1.94    7.06
   1  -6   3    1.64    7.15
   1   6   3    4.38    7.00
   1  -6   5   -0.48    9.45
   1   6   5   12.02    9.28
  -1  -6  -5    6.60    6.50
  -1   6  -5    4.24    6.73
   1  -6   5    0.35    6.69
  -1   6  -7   38.28    6.71
   1   6   7   45.89    9.06
  -1  -6  -7   34.27    6.64
   1  -6   7   37.07    6.49
   1  -6   7   44.38    6.63
   1  -6   9    6.06    6.15
   1   6   9    6.86    8.53
  -1  -6  -9   12.17    8.51
   1  -6   9    9.36    8.41
   1   6  11   12.67   10.06
  -1  -6 -11   14.86   10.15
   1  -6  11   10.33   10.14
   1  -6  11   13.99    7.28
   1   6  13   -1.01    7.11
   1  -6  13    1.44   10.06
  -1  -6 -13    1.12   10.21
   1  -6  13    1.47   10.31
   1   6  15    6.17    8.75
   1  -6  15    3.84   12.47
  -1  -6 -15   -7.73    9.00
   1  -6  15   -1.79    8.94
  -1   7   0   26.33   10.88
   1  -7   0   23.85   10.96
   1   7   0   17.39   10.81
  -1  -7   0   28.54   10.80
  -1   7  -2  261.84   12.50
   1   7   2  259.06   10.17
   1  -7   2  274.15   12.53
  -1  -7  -2  281.40   12.53
  -1  -7  -4   24.99    9.50
  -1   7  -4   18.38    9.64
   1  -7   4   15.73    9.51
   1   7   4   13.85    6.87
   1   7   6   32.52    6.66
  -1   7  -6   38.29    9.30
   1  -7   6   30.66    9.33
  -1  -7  -6   38.40    9.09
   1  -7   6   37.03    9.29
   1  -7   8   74.19    6.60
   1   7   8   71.29    6.79
  -1  -7  -8   73.65    9.15
   1  -7   8   66.44    9.13
   1   7  10   -4.01   10.27
  -1  -7 -10   11.99   10.21
   1  -7  10   -4.43    7.30
   1  -7  10    4.39   10.26
   1   7  12    7.17   10.11
  -1  -7 -12    2.21   10.22
   1  -7  12   -0.60    7.18
   1  -7  12    4.24    7.13
   1   7  14    7.55   10.04
   1  -7  14    2.52    7.24
  -1  -7 -14   -2.79   10.21
   1  -7  14   10.52    7.29
   1  -7  16   -2.60    9.10
   1   7  16    9.67    8.82
   1  -7  16   -0.91    9.02
  -1  -7 -16   -3.42   12.57
   1  -8   1  379.48   11.32
   1   8   1  380.48   12.86
  -1   8  -1  383.21   13.33
  -1  -8  -1  388.37   10.97
  -1   8  -3   18.19    9.61
  -1  -8  -3   28.65    9.61
   1   8   3   21.64    9.51
   1  -8   3   17.42    6.90
  -1   8  -5   26.10    9.34
  -1  -8  -5   31.95    9.15
   1  -8   5   27.33    6.71
   1  -8   5   27.90    9.16
   1   8   5   24.73    9.16
   1   8   7   17.52    8.52
   1  -8   7   17.03    8.72
  -1  -8  -7    8.12    6.31
   1  -8   7   10.91    6.30
  -1   8  -7    6.11    6.29
   1   8   9   -1.39    8.35
   1  -8   9   14.56    8.32
  -1  -8  -9    1.24    8.31
   1  -8   9   -1.46    8.31
   1  -8  11   -0.93   10.11
   1   8  11   -2.57    7.13
   1  -8  11    2.64    7.18
  -1  -8 -11   -3.81   10.14
   1  -8  13    6.69    7.37
   1   8  13    8.55   10.14
   1  -8  13   10.70   10.20
  -1  -8 -13   19.05   10.06
   1  -8  15    4.94    8.95
   1   8  15   -4.84   12.56
   1  -8  15   -3.20   12.71
  -1  -8 -15    7.92    8.85
  -1   9   0   54.84   10.02
   1   9   0   52.62    7.37
   1  -9   0   49.40   10.26
  -1  -9   0   52.55    7.46
   1  -9   2   13.84    6.71
  -1   9  -2    6.51    6.80
   1   9   2   12.77    9.34
  -1  -9  -2   11.34    6.71
  -1  -9  -4   15.19    6.77
  -1   9  -4   21.06    9.25
   1  -9   4   21.16    9.24
   1   9   4   21.97    9.15
  -1  -9  -6   14.21    6.20
   1  -9   6   13.24    6.41
   1  -9   6   16.70    6.36
  -1   9  -6   17.89    6.24
   1   9   6   18.56    8.77
   1   9   8   11.81    6.08
   1  -9   8   13.62    8.51
  -1  -9  -8   12.86    8.54
  -1   9  -8   18.43    8.49
   1  -9   8   10.38    8.53
   1   9  10    4.38   10.16
   1  -9  10    6.63    7.31
  -1  -9 -10    4.82    7.11
   1  -9  10   -6.69   10.34
   1   9  12   -0.27    7.06
   1  -9  12    0.27    7.25
  -1  -9 -12   -2.92    7.18
   1  -9  12    0.41    7.17
   1   9  14   11.39    8.69
   1  -9  14    6.42    8.91
   1  -9  14  -10.18   11.50
  -1  -9 -14    0.79   12.47
   1 -10   1   11.96    9.51
   1  10   1   15.89    6.71
  -1  10  -1   13.08    6.77
  -1 -10  -1   16.11    6.76
   1 -10   3  262.82   11.32
  -1 -10  -3  267.85    9.18
  -1  10  -3  258.95    9.20
   1  10   3  271.45   11.34
  -1 -10  -5    3.56    8.64
  -1  10  -5    2.95    6.19
   1  10   5    2.89    8.49
   1 -10   5   -2.94    6.16
  -1 -10  -7   40.78    6.33
   1 -10   7   34.05    8.75
   1 -10   7   37.09    6.43
  -1  10  -7   37.98    8.73
   1  10   7   40.21    8.72
   1  10   9   57.94   10.76
  -1 -10  -9   58.17   10.86
   1 -10   9   58.20   10.77
  -1  10  -9   62.27   10.84
   1 -10   9   55.84   10.70
   1  10  11   10.93    7.25
   1 -10  11   15.05    7.16
   1 -10  11    5.55   10.34
  -1 -10 -11    4.02   10.32
   1  10  13    2.53   10.17
   1 -10  13   -2.09   10.31
  -1 -10 -13    5.74   10.09
   1 -10  13    5.75    7.08
   1  10  15    5.11    8.77
   1 -10  15    3.45   12.79
   1 -10  15   -2.52   12.70
  -1 -10 -15    0.20   12.66
   1 -11   0  112.29    7.81
   1  11   0  106.26    7.64
  -1 -11   0  124.11    9.99
  -1  11   0  114.57    7.76
   1 -11   2   77.51    9.60
  -1  11  -2   79.45    7.19
   1  11   2   71.72    9.71
  -1 -11  -2   78.84    9.61
  -1 -11  -4   45.13    8.96
   1  11   4   34.72    6.75
   1 -11   4   37.16    6.48
  -1  11  -4   36.54    9.10
  -1 -11  -6   35.95    6.54
  -1  11  -6   40.34    6.48
   1 -11   6   33.96    8.78
   1 -11   6   39.14    6.46
   1  11   6   35.87    8.79
  -1  11  -8  135.21    8.60
  -1 -11  -8  136.48    8.54
   1 -11   8  131.94   11.53
   1 -11   8  144.47   11.35
   1  11   8  131.61   11.46
  -1  11 -10   26.96    7.29
  -1 -11 -10   14.42    7.43
   1 -11  10   25.88   10.18
   1 -11  10   30.73    7.26
   1  11  10   27.83   10.21
   1  11  12    2.17    7.27
   1 -11  12   -2.21   10.22
  -1 -11 -12    0.54   10.28
   1 -11  12    1.64   10.23
   1  11  14    7.44    8.92
   1 -11  14   -6.49    8.97
  -1 -11 -14   10.64    8.82
   1 -11  14    6.43   12.48
   1  12   1  160.46    8.01
  -1  12  -1  188.56   10.54
   1 -12   1  186.52   10.45
  -1 -12  -1  179.72    8.22
  -1 -12  -3   87.14    7.23
   1 -12   3   88.36    7.24
  -1  12  -3   93.43    9.59
   1  12   3   89.31    9.55
  -1 -12  -5  324.57   11.28
   1  12   5  313.31   11.23
  -1  12  -5  304.75    9.25
   1 -12   5  316.48    9.19
  -1  12  -7  118.50    8.59
  -1 -12  -7  132.77   11.38
   1 -12   7  116.83   11.57
   1 -12   7  110.22    8.40
   1  12   7  106.63   11.46
  -1 -12  -9   27.10    7.53
   1 -12   9   35.88   10.32
   1 -12   9   25.79    7.42
  -1  12  -9   25.29    7.57
   1  12   9   26.52   10.51
  -1 -12 -11   28.47    7.55
   1 -12  11   29.87   10.43
   1 -12  11   30.17    7.42
   1  12  11   29.27    7.47
   1 -12  13   22.03    9.07
  -1 -12 -13   34.33   12.71
   1 -12  13   24.15    9.16
   1  12  13   17.84   12.70
   1  13   0  275.13    8.81
   1 -13   0  280.35    9.24
  -1 -13   0  288.52   11.06
  -1  13   0  288.61   11.19
   1 -13   2  375.86   11.94
   1  13   2  368.19   11.69
  -1  13  -2  356.36    9.79
  -1 -13  -2  374.68    9.76
  -1 -13  -4  591.26   13.03
  -1  13  -4  592.85   13.17
   1 -13   4  555.24   11.09
   1  13   4  559.35   11.13
  -1 -13  -6   61.88    7.99
  -1  13  -6   62.77   11.01
   1  13   6   49.11    7.98
   1 -13   6   67.04   10.96
   1 -13   8  299.12   12.41
  -1 -13  -8  282.24    9.78
  -1  13  -8  263.74    9.76
   1 -13   8  268.48    9.57
   1  13   8  256.97    9.73
  -1  13 -10   31.16   10.39
  -1 -13 -10   23.03   10.58
   1 -13  10   32.62    7.41
   1 -13  10   18.17    7.47
   1  13  10   26.00   10.42
   1 -13  12   20.77    7.42
  -1 -13 -12   18.21   10.47
   1 -13  12   12.88   10.36
   1  13  12   11.94    7.39
  -1 -13 -14    5.44   12.84
   1 -13  14    7.10    9.16
   1 -13  14   19.39   12.84
   1  13  14   13.71   12.88
   1  14   1  313.07    9.28
   1 -14   1  337.80   11.51
  -1  14  -1  327.09   11.53
  -1 -14  -1  341.39   11.40
  -1 -14  -3  290.55    9.04
   1 -14   3  317.24   11.27
  -1  14  -3  307.04   11.12
   1  14   3  291.49   11.08
   1 -14   5   -1.07    7.41
  -1 -14  -5   -0.62   10.52
   1  14   5    7.02   10.42
  -1  14  -5   -1.90    7.45
  -1  14  -7   30.61   10.76
  -1 -14  -7   39.58    7.58
   1  14   7   35.06   10.70
   1 -14   7   48.95   10.51
   1 -14   7   43.87   10.52
  -1  14  -9  101.10   10.90
  -1 -14  -9   89.66    8.27
   1 -14   9   94.76   11.06
   1 -14   9   95.24   10.88
   1  14   9   88.96   10.97
   1 -14  11   16.49   10.53
  -1 -14 -11   25.40   10.44
  -1  14 -11   19.65   10.38
   1 -14  11   24.89   10.43
   1  14  11   17.57   10.58
   1 -14  13    0.93    9.07
   1 -14  13   22.74   12.55
  -1 -14 -13   -0.35   12.95
   1  14  13   10.47    9.14
   1  15   0   77.15    6.99
   1 -15   0   82.52    7.20
  -1 -15   0  101.78    9.30
  -1  15   0   88.51    7.05
   1  15   2  130.83    9.69
  -1  15  -2  120.23    7.54
   1 -15   2  133.04    7.54
  -1 -15  -2  132.78    7.53
  -1 -15  -4  165.64   11.72
  -1  15  -4  147.68   11.85
   1 -15   4  165.16   11.79
   1  15   4  146.44   11.90
   1 -15   6   11.70   10.06
  -1 -15  -6    3.71    7.29
  -1  15  -6    5.18   10.19
   1  15   6   11.46    7.24
  -1 -15  -8   -2.13   10.39
   1  15   8    0.87    7.18
   1 -15   8   -8.65   10.42
  -1  15  -8    6.26   10.28
   1 -15   8    7.03    7.10
  -1 -15 -10    3.84    7.44
   1 -15  10    9.87    7.25
  -1  15 -10   11.69    7.24
   1  15  10    6.35   10.24
   1 -15  10   12.44   10.29
  -1 -15 -12   -1.61    9.03
   1 -15  12   10.40   12.49
   1 -15  12    3.75   12.52
   1  15  12   -4.93   12.62
   1  16   1    4.12   10.35
   1 -16   1    8.20    7.27
  -1  16  -1   11.06   10.29
  -1 -16  -1    5.11    7.32
  -1  16  -3   13.68   10.53
   1 -16   3   20.40   10.33
   1  16   3    8.40    7.51
  -1 -16  -3    5.03   10.60
  -1 -16  -5   23.29   10.31
   1 -16   5   16.07   10.22
   1  16   5   10.51    7.44
  -1  16  -5   23.41   10.31
   1 -16   7    1.67   10.39
  -1 -16  -7   -1.70    7.28
  -1  16  -7    7.08    7.29
   1  16   7    8.43   10.14
  -1 -16  -9    2.59    7.26
  -1  16  -9   -3.89   10.39
   1  16   9    7.62   10.18
   1 -16   9   -5.29   10.31
   1 -16   9   -1.89    7.21
  -1  16 -11    3.75   12.56
  -1 -16 -11   -2.33    9.00
   1 -16  11    9.08   12.30
   1  16  11    2.67    8.76
   1 -16  11    2.89    8.90
  -1 -17   0   48.81   10.49
   1  17   0   39.23   10.48
   1 -17   0   35.90   10.69
  -1  17   0   38.63    7.48
   1  17   2   15.48   10.60
  -1  17  -2   24.10   10.41
   1 -17   2   24.42    7.51
  -1 -17  -2   13.74   10.47
  -1 -17  -4  109.22    8.60
  -1  17  -4  110.20    8.43
   1 -17   4  115.52   11.49
   1  17   4  119.81   11.08
  -1 -17  -6   23.30   10.34
   1 -17   6   16.82   10.50
   1  17   6   13.27   10.31
  -1  17  -6   20.31   10.50
  -1  17  -8   20.88   10.38
   1 -17   8    4.75   10.46
  -1 -17  -8   27.70    7.43
   1  17   8   11.85   10.33
   1 -17   8   21.08   10.37
   1 -17  10  -10.25   12.63
  -1  17 -10    5.17   12.60
  -1 -17 -10   11.41   12.39
   1  17  10   14.07   12.51
   1 -17  10    2.20   12.56
   1  17  12    6.87   12.75
  -1  17 -12    1.13    9.18
  -1 -17 -12   11.03    9.10
   1 -17  12   -8.49   12.91
   1 -17  12    2.05   12.78
   1  18   1  170.71   11.64
   1 -18   1  188.58   11.78
  -1  18  -1  177.74   11.84
  -1 -18  -1  176.47    9.04
  -1 -18  -3   42.02    7.61
   1  18   3   29.47   10.57
  -1  18  -3   38.55   10.59
   1 -18   3   38.83   10.67
  -1 -18  -5   62.30   10.74
   1 -18   5   57.80    7.85
   1  18   5   61.44    7.67
  -1  18  -5   47.28    7.87
   1 -18   7   51.94   10.76
  -1 -18  -7   51.89    7.88
  -1  18  -7   55.35    7.75
   1  18   7   52.38    7.78
   1 -18   9   17.93    9.01
  -1 -18  -9   18.79   12.81
  -1  18  -9   27.02   12.53
   1  18   9   16.11    8.95
   1 -18   9   18.77   12.74
   1 -18  11   10.96    9.24
  -1 -18 -11    9.18   12.98
   1 -18  11   11.99    9.18
  -1  18 -11    9.73    9.36
   1  18  11   18.65   12.85
   1  19   0  350.07   13.34
  -1 -19   0  389.90   13.54
   1 -19   0  396.11   13.49
  -1  19   0  353.41   13.36
   1  19   2   91.34    8.17
  -1  19  -2   96.65   11.05
   1 -19   2   96.94   11.18
  -1 -19  -2  106.49   10.99
  -1 -19  -4  102.71    8.46
  -1  19  -4   87.75    8.18
   1  19   4   99.62   10.98
   1 -19   4   98.54   11.07
  -1 -19  -6   79.37    8.27
   1 -19   6   88.79   11.11
   1  19   6   81.24   10.88
  -1  19  -6   93.18    8.12
  -1  19  -8   36.98   12.99
   1 -19   8   37.85   12.81
  -1 -19  -8   43.90   12.92
   1  19   8   26.30    9.23
   1 -19   8   35.98   12.93
   1 -19  10    3.57   12.80
  -1  19 -10    9.29   12.89
  -1 -19 -10    6.22    9.25
   1 -19  10   17.89    9.13
   1  19  10   27.49   12.76
   1  20   1   93.87   10.92
  -1  20  -1   95.63    8.24
   1 -20   1  104.21   11.21
  -1 -20  -1   99.72   11.06
  -1 -20  -3   84.05   10.86
   1  20   3   67.95    7.95
  -1  20  -3   73.73   10.91
   1 -20   3   71.64   11.00
  -1 -20  -5   94.12   11.03
   1  20   5   78.54   10.95
   1 -20   5   91.41   11.13
  -1  20  -5   83.54    8.21
  -1 -20  -7   30.80   12.84
   1 -20   7   23.24    9.45
  -1  20  -7   47.53   12.76
   1  20   7   30.98   12.89
   1 -20   9   21.78    9.19
  -1 -20  -9   24.45   12.94
   1  20   9   15.27    9.21
   1 -20   9   19.16   12.88
  -1  20  -9   12.19   12.92
  -1  21   0   52.63    7.81
   1 -21   0   57.75   10.93
  -1 -21   0   65.54   10.79
   1  21   0   49.32    7.72
   1  21   2   24.80   10.45
  -1  21  -2   22.18   10.43
   1 -21   2   19.49    7.69
  -1 -21  -2   34.73    7.39
  -1 -21  -4   27.83   10.62
  -1  21  -4   21.23   10.49
   1  21   4   17.26   10.49
   1 -21   4   24.53    7.50
  -1 -21  -6   19.86    9.14
   1  21   6   11.59   12.85
   1 -21   6   13.77    9.06
  -1  21  -6   18.15    9.04
  -1  21  -8   12.35    9.04
  -1 -21  -8    1.61   12.85
   1 -21   8    5.30    9.17
   1  21   8    6.15   12.83
   1 -21   8    6.26    9.23
   1  22   1    1.68   10.22
  -1  22  -1    3.64   10.23
   1 -22   1    1.01   10.36
  -1 -22  -1   -0.51   11.50
  -1 -22  -3    8.13   12.28
   1  22   3   -2.45    8.87
  -1  22  -3    2.86   12.43
   1 -22   3   -4.09    8.94
  -1 -22  -5    6.34    8.80
   1  22   5    7.59   12.67
   1 -22   5    0.76   12.67
  -1  22  -5   -0.64   12.60
  -1 -22  -7    6.74    8.95
   1 -22   7    3.48   12.67
   1  22   7    4.93   12.79
  -1  22  -7    0.22   12.86
  -1  23   0   -3.35    8.98
   1 -23   0    7.16    8.86
   1  23   0   12.13   12.44
  -1 -23   0    0.86   12.64
   1  23   2    0.02   12.60
  -1  23  -2   11.90   12.56
   1 -23   2    3.04   12.60
  -1 -23  -2    7.51   12.52
  -1 -23  -4   -8.56   12.84
  -1  23  -4   16.31   12.54
   1  23   4    3.23   12.68
   1 -23   4    0.87   12.74
  -1  24  -1    5.03   12.75
   1 -24   1   10.10   12.83
   1  24   1   11.69   12.62
  -1 -24  -1    6.28   12.75
  -1 -24  -3   -6.91    9.20
   1  24   3   -6.46   12.87
  -1  24  -3    6.54   12.77
   1 -24   3   13.94   12.76
   2   0   0 4622.32   58.06
  -2   0   0 4531.23   57.17
   2   0   2 3301.08   33.70
  -2   0  -2 3450.63   35.64
   2   0   4   -0.34   10.20
  -2   0  -4    8.09    7.25
   2   0   6   62.44    9.50
  -2   0  -6   66.11    7.23
   2   0   8   61.66    6.75
  -2   0  -8   71.60    9.08
   2   0  10   10.38    5.83
   2   0  10   20.23    8.43
  -2   0 -10   11.36    8.25
   2   0  12  120.51    8.33
   2   0  12  113.60    8.01
  -2   0 -12  110.28    8.30
   2   0  14    1.35   10.13
   2   0  14   -5.54   10.16
  -2   0 -14    9.88   10.27
   2   0  16   -6.70   12.59
   2   0  16    4.71    8.91
  -2   0 -16    7.78    8.90
   2   1   1   60.61   10.83
  -2  -1  -1   62.53   14.73
   2  -1   1   46.32   14.39
  -2   1  -1   53.01   14.85
  -2  -1  -3   42.52    8.64
   2   1   3   40.58    8.63
   2  -1   3   42.99    8.60
  -2   1  -3   39.66   11.84
   2   1   5  104.61   10.50
   2  -1   5   99.17   10.37
  -2  -1  -5  105.99   10.49
  -2   1  -5  103.40    7.98
   2   1   7    1.45    8.77
   2  -1   7   -0.23    8.80
  -2  -1  -7   -0.07    6.23
  -2   1  -7    3.52    6.22
   2  -1   9   13.96    6.17
  -2   1  -9   20.26    6.01
   2   1   9   19.15    8.43
  -2  -1  -9   16.53    8.44
   2  -1   9   10.98    6.27
   2   1  11    6.26    7.13
   2  -1  11   13.02    7.11
  -2  -1 -11    5.97    7.25
  -2   1 -11    5.76   10.30
   2  -1  11    9.42   10.34
   2  -1  13   34.10   10.39
   2   1  13   34.43    7.39
   2  -1  13   38.56   10.35
  -2  -1 -13   35.69    7.50
  -2   1 -13   31.11   10.56
   2   1  13   33.92    7.61
   2   1  15    6.22    8.73
   2   1  15   -8.25   12.47
   2  -1  15   12.21   12.15
   2  -1  15    3.47   12.45
  -2  -1 -15    6.21    8.81
  -2   1 -15    8.70   12.62
  -2  -2   0  666.71   19.40
   2  -2   0  637.62   25.61
  -2   2   0  656.56   25.83
   2   2   0  654.27   19.28
   2  -2   0  644.76   25.81
   2   2   2  204.18   11.67
  -2  -2  -2  211.58   14.88
   2  -2   2  218.19   15.41
   2  -2   2  204.17   14.84
  -2   2  -2  208.53   14.99
   2   2   4  657.35   15.29
  -2  -2  -4  693.75   15.33
   2  -2   4  625.30   13.39
  -2   2  -4  654.63   15.34
   2  -2   4  676.04   15.65
   2   2   6   13.83    6.61
   2  -2   6   15.52    9.20
  -2  -2  -6   18.50    6.56
  -2   2  -6   15.11    6.62
   2  -2   6   19.88    6.74
   2   2   8  244.63   10.52
   2  -2   8  264.52   10.76
   2  -2   8  248.92    8.49
  -2  -2  -8  251.30   10.70
  -2   2  -8  256.86   10.59
   2  -2  10   14.79    7.59
   2   2  10   20.90    8.42
   2  -2  10    6.96    9.40
  -2  -2 -10   16.88    9.37
  -2   2 -10   17.21    7.46
   2   2  12   26.46    7.42
  -2   2 -12   28.55   10.45
   2  -2  12   29.25   10.30
   2  -2  12   32.90   10.49
  -2  -2 -12   43.39   10.30
   2   2  14   14.21    7.22
   2  -2  14   18.19   10.29
   2   2  14   18.10   10.41
  -2  -2 -14   12.72   10.35
  -2   2 -14   13.11   10.42
   2  -2  14    6.73   10.40
   2   2  16   -2.34    8.97
   2  -2  16    3.30   12.73
   2   2  16   -3.57    8.98
   2  -2  16    7.59    9.08
  -2  -2 -16    5.07   12.65
  -2   2 -16   11.09   12.68
  -2  -3  -1 1937.09   25.57
   2  -3   1 1852.58   30.37
   2  -3   1 1806.69   28.36
  -2   3  -1 1827.14   28.64
   2   3   1 1867.34   26.91
   2   3   3  537.27   15.14
  -2  -3  -3  547.47   15.34
   2  -3   3  550.71   15.94
   2  -3   3  519.16   13.44
  -2   3  -3  520.82   15.57
  -2  -3  -5 1309.81   16.38
   2   3   5 1240.62   16.25
   2  -3   5 1373.12   18.49
   2  -3   5 1259.36   17.95
  -2   3  -5 1355.26   18.20
   2   3   7  688.16   11.95
   2  -3   7  737.46   13.88
  -2  -3  -7  728.37   13.86
  -2   3  -7  714.85   13.66
   2  -3   7  662.28   11.94
   2   3   9  274.86   10.75
  -2   3  -9  303.53   10.72
   2  -3   9  310.59   11.08
  -2  -3  -9  303.91   10.83
   2  -3   9  278.78    8.78
   2   3  11  155.85   11.38
   2  -3  11  152.80    8.40
  -2  -3 -11  142.17    8.73
   2  -3  11  173.37   11.40
  -2   3 -11  164.35   11.23
   2  -3  13   29.89    7.45
   2   3  13   17.16    7.39
   2  -3  13   22.53   10.37
  -2  -3 -13   30.22    7.46
  -2   3 -13   20.04    7.54
  -2  -3 -15    2.78   12.53
   2  -3  15    9.95   12.53
   2   3  15   15.74   12.35
   2  -3  15    8.12    8.75
   2   3  15   11.70   12.45
  -2   3 -15    3.26   12.71
  -2   4   0 1617.13   30.29
   2   4   0 1626.36   25.41
   2  -4   0 1636.74   30.08
  -2  -4   0 1652.38   25.27
   2   4   2 2008.30   24.53
  -2   4  -2 1972.88   26.20
   2  -4   2 1932.01   25.98
  -2  -4  -2 2056.27   23.25
   2  -4   2 2018.21   26.45
   2  -4   4 2603.62   24.88
   2   4   4 2472.60   22.54
  -2  -4  -4 2628.08   24.36
   2  -4   4 2491.55   24.41
  -2   4  -4 2565.30   24.70
   2   4   6 1518.76   18.58
   2  -4   6 1535.81   18.43
  -2  -4  -6 1629.22   17.38
  -2   4  -6 1609.98   18.63
   2  -4   6 1679.20   18.92
   2   4   8  314.13   11.13
  -2  -4  -8  316.16    9.14
   2  -4   8  328.21   11.24
  -2   4  -8  334.78    9.25
   2  -4   8  336.07    9.35
   2  -4  10  123.65    8.45
   2  -4  10  120.36    8.33
   2   4  10  111.59    8.27
  -2  -4 -10  118.39   11.22
  -2   4 -10  115.25    8.43
   2  -4  12   54.50   10.73
   2   4  12   44.34    7.51
   2  -4  12   51.48   10.44
  -2  -4 -12   47.42    7.57
  -2   4 -12   55.02   10.67
   2   4  14   12.49   10.24
   2  -4  14   14.25   10.37
   2  -4  14   11.83    7.36
  -2  -4 -14    8.36    7.26
   2   4  16    1.30    9.07
   2  -4  16    3.07    8.90
  -2  -4 -16    3.15   12.68
   2  -4  16    9.68    8.99
   2   4  16   -2.89   12.82
   2  -5   1  507.88   17.07
  -2   5  -1  500.88   17.07
   2   5   1  519.87   15.83
  -2  -5  -1  514.92   15.76
   2   5   3  404.04   11.25
  -2   5  -3  416.75   13.86
  -2  -5  -3  429.39   13.50
   2  -5   3  430.49   14.01
   2  -5   3  423.70   11.90
   2  -5   5  693.43   12.87
   2   5   5  669.90   12.59
  -2  -5  -5  715.57   12.70
   2  -5   5  670.76   14.43
   2   5   7  372.73    9.80
   2  -5   7  415.75   12.10
  -2  -5  -7  405.00   11.90
   2  -5   7  375.73   11.73
   2   5   9   45.58    6.76
   2  -5   9   53.48    9.12
  -2  -5  -9   61.40    8.89
   2  -5   9   52.53    6.59
   2   5  11   40.75    7.65
   2  -5  11   44.63    7.75
   2  -5  11   54.56   10.66
  -2  -5 -11   38.95   10.57
   2   5  13   12.60   10.21
   2  -5  13    9.90    7.45
   2  -5  13    9.27   10.69
  -2  -5 -13   19.41   10.37
   2  -5  15    0.93    9.01
   2   5  15   17.34   12.41
   2  -5  15    1.86   12.62
  -2  -5 -15   -7.25   12.66
   2  -6   0  107.62   12.43
  -2   6   0  104.49   12.46
   2   6   0  108.43   11.84
  -2  -6   0  118.02   11.97
  -2  -6  -2   75.57   10.78
   2  -6   2   72.02   10.90
  -2   6  -2   70.52   10.98
   2   6   2   68.14   10.61
  -2   6  -4  418.08   11.11
   2  -6   4  417.39   10.98
   2   6   4  406.03   10.67
   2  -6   4  403.02   10.74
  -2  -6  -4  436.73   12.71
   2   6   6   28.82    9.37
  -2  -6  -6   31.90    9.43
   2  -6   6   38.02    9.30
   2  -6   6   40.55    9.50
   2   6   8   24.80    8.95
  -2  -6  -8   22.89    8.88
   2  -6   8   19.85    6.37
   2  -6   8   27.62    8.90
   2   6  10    4.15    7.38
  -2  -6 -10    5.47    7.39
   2  -6  10    9.75   10.56
   2  -6  10    1.37    7.67
   2   6  12    9.35   10.19
   2  -6  12    6.69   10.34
  -2  -6 -12    8.51   10.27
   2  -6  12    9.17   10.29
   2   6  14   12.98   10.42
   2  -6  14   -1.19    7.50
  -2  -6 -14    5.93    7.48
   2  -6  14    7.58    7.63
   2  -6  16    0.56    9.22
   2   7   1 3822.97   28.60
  -2   7  -1 3879.48   32.95
  -2  -7  -1 4070.05   30.05
   2  -7   1 4035.24   33.18
  -2  -7  -3  901.56   15.74
  -2   7  -3  859.52   16.26
   2  -7   3  875.18   16.33
   2  -7   3  849.28   16.08
   2   7   3  851.42   13.84
   2   7   5  940.92   15.39
   2  -7   5 1011.20   16.14
  -2  -7  -5  967.37   13.90
   2  -7   5  924.29   14.06
  -2   7  -5  961.26   14.21
   2   7   7  882.83   14.68
  -2  -7  -7  914.27   14.85
   2  -7   7  826.20   12.82
   2  -7   7  914.13   14.79
   2   7   9  431.06   13.74
   2  -7   9  430.28   13.70
  -2  -7  -9  441.97   11.02
   2  -7   9  455.03   13.88
   2   7  11  190.85   11.77
  -2  -7 -11  199.21    8.93
   2  -7  11  200.64   11.71
   2  -7  11  210.15   11.89
   2   7  13   77.44   11.15
   2  -7  13  100.68   11.24
  -2  -7 -13   91.69    8.32
   2  -7  13   92.25    8.28
   2   7  15   25.00    9.06
   2  -7  15    1.82   13.09
  -2  -7 -15   19.03   13.10
   2  -7  15   17.68    9.28
  -2   8   0 6927.26   43.31
   2  -8   0 7026.92   43.71
   2   8   0 6923.30   38.27
  -2  -8   0 7103.81   37.57
  -2  -8  -2 4132.37   28.77
   2   8   2 4018.29   28.57
   2  -8   2 4045.29   30.93
  -2   8  -2 3864.21   29.42
  -2   8  -4 2723.77   23.04
  -2  -8  -4 2845.10   23.54
   2  -8   4 2825.14   24.38
   2  -8   4 2616.02   22.46
   2   8   4 2700.05   22.02
   2   8   6 1872.60   18.16
   2  -8   6 1999.06   20.18
  -2  -8  -6 2032.00   20.01
  -2   8  -6 1956.53   20.24
   2  -8   6 1888.47   19.75
   2  -8   8  928.77   13.21
   2   8   8  936.19   14.90
   2  -8   8  940.09   14.86
  -2  -8  -8  970.90   15.16
   2   8  10  439.27   13.61
   2  -8  10  413.61   10.96
  -2  -8 -10  449.66   13.70
   2  -8  10  466.96   13.67
   2   8  12  209.12   11.60
  -2  -8 -12  177.09    9.21
   2  -8  12  184.56   11.99
   2  -8  12  207.97   11.93
   2  -8  14   82.44    9.72
   2   8  14   64.80   13.45
   2  -8  14   86.12    9.62
  -2  -8 -14   95.76    9.54
   2  -9   1 3846.39   29.22
  -2   9  -1 3790.84   30.38
   2   9   1 3723.24   26.24
  -2  -9  -1 3858.19   26.49
  -2   9  -3 2188.93   22.57
  -2  -9  -3 2343.13   21.64
   2   9   3 2152.19   20.10
   2  -9   3 2240.95   21.18
  -2  -9  -5 1845.62   19.31
   2  -9   5 1818.58   19.78
  -2   9  -5 1777.78   19.83
   2  -9   5 1750.80   19.67
   2   9   5 1802.26   19.30
   2   9   7  718.40   14.18
   2  -9   7  774.07   14.20
  -2  -9  -7  801.72   14.29
   2  -9   7  723.29   12.05
  -2   9  -7  755.94   12.31
   2   9   9  413.02   13.72
   2  -9   9  431.28   13.80
  -2  -9  -9  445.85   13.80
   2  -9   9  395.87   13.67
   2   9  11  224.79    9.40
   2  -9  11  280.80   12.17
  -2  -9 -11  245.38   12.51
   2  -9  11  237.08   12.40
   2   9  13  110.81    8.40
   2  -9  13  142.52   11.24
   2  -9  13  115.79    8.64
  -2  -9 -13  115.08   11.37
   2   9  15   18.22    9.44
   2  -9  15   42.25    9.37
   2  -9  15   25.15    9.48
  -2  -9 -15   28.87   13.05
   2  10   0 1277.86   16.03
   2 -10   0 1351.28   17.84
  -2  10   0 1288.61   17.63
  -2 -10   0 1393.37   17.81
   2 -10   2  477.18   11.22
  -2  10  -2  473.18   13.22
   2  10   2  463.86   12.67
  -2 -10  -2  480.82   10.78
  -2 -10  -4  421.31   12.22
  -2  10  -4  402.71   10.53
   2 -10   4  419.09   12.42
   2  10   4  404.62   12.18
  -2 -10  -6  248.95    8.77
  -2  10  -6  268.93   11.19
   2 -10   6  265.92   10.95
   2 -10   6  253.84   11.07
   2  10   6  257.61   10.91
  -2 -10  -8  248.37    9.83
   2 -10   8  248.86   12.79
   2 -10   8  246.41   12.73
  -2  10  -8  254.37   12.92
   2  10   8  243.88   12.58
   2  10  10   50.76   10.55
   2 -10  10   49.46    7.81
  -2 -10 -10   45.00    7.91
   2 -10  10   43.47    7.62
   2  10  12   50.16   10.72
   2 -10  12   63.75   11.01
  -2 -10 -12   61.82   10.82
   2 -10  12   53.25   10.76
   2  10  14   18.44   13.18
   2 -10  14   19.07   13.07
   2 -10  14   23.06    9.32
  -2 -10 -14   37.17   12.93
   2 -11   1   -1.74    8.93
   2  11   1   13.26    8.77
  -2  11  -1   -0.20    8.96
  -2 -11  -1    3.22    6.35
   2 -11   3   15.64    8.97
  -2 -11  -3   29.75    8.85
   2  11   3   17.65    8.97
  -2  11  -3   18.52    9.04
  -2 -11  -5    6.68    6.21
  -2  11  -5    1.88    6.36
   2 -11   5    6.66    6.26
   2 -11   5    2.73    6.30
   2  11   5   10.01    8.67
  -2  11  -7    5.60   11.15
  -2 -11  -7   28.42   10.80
   2 -11   7   25.33   10.67
   2 -11   7   13.31   10.88
   2  11   7   16.92   10.73
  -2 -11  -9   -3.11   10.43
   2 -11   9   -0.95   10.40
   2 -11   9    2.05    7.19
  -2  11  -9   -0.78    7.43
   2  11   9   -7.88    7.39
   2  11  11    0.32   10.30
   2 -11  11   -0.75   10.26
  -2 -11 -11    8.30    7.15
   2 -11  11   -2.84    7.28
   2  11  13    2.38   12.62
   2 -11  13    8.60    8.67
  -2 -11 -13   -2.41    8.95
   2 -11  13  -11.41   12.77
   2  12   0  409.12   11.90
   2 -12   0  411.52   12.40
  -2  12   0  387.81   12.39
  -2 -12   0  425.23   12.02
   2 -12   2  367.24   11.84
  -2  12  -2  335.10   11.85
   2  12   2  351.40   11.73
  -2 -12  -2  372.05   11.67
  -2 -12  -4  243.74    8.73
  -2  12  -4  253.85   10.99
   2  12   4  254.57    8.58
   2 -12   4  258.84   10.88
  -2 -12  -6  202.06    7.90
   2 -12   6  198.14   11.11
   2 -12   6  179.57    7.97
   2  12   6  191.96   10.08
  -2  12  -6  181.61    7.94
  -2 -12  -8   68.02   10.53
   2 -12   8   43.69    7.70
  -2  12  -8   55.41   10.76
   2 -12   8   53.98   10.84
   2  12   8   44.03    7.84
  -2 -12 -10   45.17   10.68
   2 -12  10   34.19    7.64
   2 -12  10   43.75   10.51
   2  12  10   40.89   10.49
   2 -12  12   26.23    7.71
  -2 -12 -12   25.62    7.66
   2 -12  12   28.14   10.67
   2  12  12    6.13   10.70
   2  12  14    5.71    9.03
   2 -12  14   -4.10   12.97
  -2 -12 -14   -0.50   12.76
   2 -12  14    4.85    9.15
  -2  13  -1  726.41   14.40
   2 -13   1  760.32   14.55
   2  13   1  729.46   13.88
  -2 -13  -1  730.38   12.03
  -2 -13  -3  722.21   12.09
  -2  13  -3  691.95   12.36
   2 -13   3  739.67   14.37
   2  13   3  724.76   13.92
  -2 -13  -5  121.23   10.46
  -2  13  -5  113.08    7.47
   2  13   5  107.03    7.14
   2 -13   5  117.69    7.28
  -2 -13  -7   11.35   10.60
  -2  13  -7   23.26   10.77
   2 -13   7   29.24   10.58
   2 -13   7   27.98    7.43
   2  13   7   25.53   10.55
  -2 -13  -9  269.50   12.64
   2 -13   9  234.86    9.57
   2 -13   9  265.58   12.52
  -2  13  -9  257.99    9.65
   2  13   9  235.99    9.63
   2 -13  11   36.90    7.79
  -2 -13 -11   40.79    7.84
   2 -13  11   46.42    7.71
   2  13  11   39.76    7.74
  -2 -13 -13   22.06    8.96
   2 -13  13   12.64    9.23
   2 -13  13   10.88    9.09
   2  13  13   11.58   12.78
   2  14   0  345.51   11.27
   2 -14   0  346.71   11.79
  -2  14   0  342.38   11.76
  -2 -14   0  351.73   11.34
  -2  14  -2  512.12   11.08
   2 -14   2  561.13   13.05
   2  14   2  555.55   12.58
  -2 -14  -2  536.18   10.77
  -2 -14  -4  523.39   11.50
   2 -14   4  545.57   14.41
   2  14   4  552.10   14.25
  -2  14  -4  539.93   14.46
  -2  14  -6   32.98   10.72
  -2 -14  -6   26.97   10.53
   2  14   6   28.42   10.48
   2 -14   6   28.85   10.56
   2 -14   6   28.59    7.66
  -2  14  -8  145.30    8.77
  -2 -14  -8  167.19   11.60
   2 -14   8  130.74    8.94
   2  14   8  135.20   11.54
   2 -14   8  168.09    8.79
  -2  14 -10   19.11    7.51
  -2 -14 -10   22.29    7.37
   2 -14  10   15.98   10.38
   2 -14  10   24.53    7.32
   2  14  10   28.12   10.24
   2 -14  12    9.00    9.01
  -2 -14 -12   14.78   12.85
   2 -14  12   19.83    9.01
   2  14  12   23.63    9.05
   2  15   1   18.93    8.38
   2 -15   1   16.22    6.17
  -2  15  -1   18.84    8.50
  -2 -15  -1   21.03    8.54
  -2 -15  -3   47.63   10.80
  -2  15  -3   34.31   11.15
   2 -15   3   53.51    7.86
   2  15   3   54.89   10.68
   2 -15   5  167.44    9.04
  -2 -15  -5  185.84   11.71
  -2  15  -5  161.97    9.00
   2  15   5  187.86   11.58
  -2 -15  -7   76.79    8.02
   2  15   7   74.14   10.90
   2 -15   7   93.83   10.80
  -2  15  -7   74.20   10.99
   2 -15   7   92.71    8.02
  -2 -15  -9   18.09    7.14
  -2  15  -9    9.80   10.36
   2 -15   9   11.40   10.27
   2  15   9   12.16    7.22
   2 -15   9   10.03    7.34
  -2 -15 -11   27.38   12.75
   2 -15  11   25.86   12.64
   2 -15  11   29.05   12.55
   2  15  11   31.64   12.70
   2  16   0   47.09    7.85
  -2 -16   0   58.58   10.83
   2 -16   0   56.90   10.75
  -2  16   0   52.29   10.85
  -2  16  -2   -0.20   10.23
   2  16   2    1.00   10.06
   2 -16   2    0.20    7.37
  -2 -16  -2   -1.28    7.22
  -2 -16  -4   28.86    7.49
   2 -16   4   30.59   10.33
   2  16   4   21.35   10.36
  -2  16  -4   23.91    7.34
   2 -16   6    2.07   10.08
  -2 -16  -6    0.45    7.07
  -2  16  -6   -1.01   10.16
   2  16   6    7.06    7.09
  -2 -16  -8   39.79   10.54
  -2  16  -8   39.09    7.65
   2  16   8   50.92   10.46
   2 -16   8   38.68    7.62
   2 -16   8   41.17   10.55
  -2 -16 -10    0.36    9.06
   2 -16  10   11.36    8.87
   2  16  10   12.67    8.86
  -2  16 -10   10.52    8.94
   2 -16  10   21.17   12.48
  -2 -16 -12  -10.78   13.07
   2 -16  12    1.04    9.04
   2  16  12   -4.30   12.80
   2 -16  12   17.03   12.72
   2  17   1   12.30    7.19
  -2  17  -1   18.96    7.28
   2 -17   1   17.98    7.30
  -2 -17  -1   18.26   10.14
  -2 -17  -3   39.36    7.49
  -2  17  -3   37.44   10.50
   2 -17   3   44.80   10.49
   2  17   3   55.84   10.21
  -2 -17  -5    2.48   10.04
   2 -17   5   -3.78   10.20
   2  17   5    1.80   10.15
  -2  17  -5   -1.65    7.16
  -2  17  -7   17.98   10.32
   2 -17   7   19.13   10.23
  -2 -17  -7   13.42   10.21
   2  17   7   14.45    7.28
   2 -17   7   18.73   10.35
   2 -17   9    0.83   11.47
  -2  17  -9   -3.67   10.42
  -2 -17  -9   -1.97    7.42
   2  17   9    7.87   11.36
   2 -17   9   -0.75   10.37
  -2  17 -11    7.58    8.89
  -2 -17 -11    0.98    9.00
   2 -17  11    5.39    8.96
   2  17  11   12.22    8.85
   2 -17  11    7.79   12.53
   2  18   0    8.10    7.29
  -2  18   0   13.37   10.27
   2 -18   0   11.67   10.40
  -2 -18   0   13.81    7.26
   2  18   2    1.46   10.09
  -2  18  -2    1.99    7.32
   2 -18   2    4.89   10.17
  -2 -18  -2    6.24   10.14
  -2 -18  -4    3.62    7.30
   2 -18   4    9.88   10.07
   2  18   4    1.52   10.24
  -2  18  -4    5.07   10.14
  -2 -18  -6    3.76    7.12
   2 -18   6    3.75    7.18
  -2  18  -6    0.32   10.22
   2  18   6    0.78    7.18
   2 -18   8    1.77    7.36
  -2 -18  -8    5.70   11.50
   2  18   8   -7.66    7.34
  -2  18  -8   -7.24   10.37
   2 -18   8   -0.95   10.38
   2 -18  10  -10.09   12.71
  -2 -18 -10   -5.75   12.64
  -2  18 -10   -3.58   12.73
   2  18  10   -2.61   12.45
   2 -18  10   -3.88   12.71
   2  19   1   34.26   10.30
  -2  19  -1   24.62   10.45
   2 -19   1   27.42   10.38
  -2 -19  -1   25.14   10.51
  -2 -19  -3   -0.34   10.22
  -2  19  -3   -0.75   10.16
   2  19   3    7.54    7.11
   2 -19   3    6.26   10.26
  -2 -19  -5   -6.46   10.09
   2 -19   5   10.08   10.06
   2  19   5    3.88   10.08
  -2  19  -5   -1.06   10.31
  -2  19  -7    6.39   11.39
   2 -19   7    1.77    8.81
  -2 -19  -7   11.68    8.80
   2  19   7    3.01    7.27
   2 -19   7    7.54   10.28
   2 -19   9    6.80   12.44
  -2  19  -9   -4.35   12.80
  -2 -19  -9    1.14    8.90
   2  19   9   -5.87   12.79
   2 -19   9    5.26   12.64
   2  20   0    8.98   10.40
  -2  20   0   12.52    7.23
   2 -20   0   18.42   10.24
  -2 -20   0   11.69   10.32
   2  20   2   10.96   10.03
  -2  20  -2   -1.77   10.50
   2 -20   2    5.77    7.27
  -2 -20  -2   14.36   10.17
  -2 -20  -4    2.58    7.24
   2  20   4   12.17   10.03
   2 -20   4   -0.74   10.25
  -2  20  -4   -2.83   10.35
  -2 -20  -6    8.65   12.59
   2 -20   6    7.35   12.56
  -2  20  -6    5.30    8.98
   2  20   6    4.55   12.50
   2 -20   8    4.31    9.04
  -2 -20  -8    6.03   12.74
   2  20   8    3.34    9.07
  -2  20  -8   -1.78    9.19
   2 -20   8   -1.49   12.92
   2  21   1   17.73   10.21
  -2  21  -1    2.50    7.46
   2 -21   1    2.56    7.44
  -2 -21  -1    8.64   10.33
  -2 -21  -3    7.24    7.30
  -2  21  -3    5.62    7.36
   2  21   3   13.53   10.23
   2 -21   3    3.18   10.49
  -2 -21  -5   10.26   12.48
   2  21   5    6.09   12.56
   2 -21   5    4.62    8.86
  -2  21  -5    3.70   12.50
  -2  21  -7    4.90   12.82
  -2 -21  -7    4.42   12.59
   2 -21   7   16.93   12.58
   2  21   7   -1.96   12.69
   2 -21   7   -1.02    9.07
  -2  22   0    3.07    8.85
   2 -22   0    1.94   11.52
  -2 -22   0   -0.58   11.42
   2  22   0    1.98   11.37
   2  22   2   -2.69   12.37
  -2  22  -2   -0.52   12.54
   2 -22   2   -2.20    8.80
  -2 -22  -2    7.19   12.46
  -2 -22  -4   -3.03   12.59
   2  22   4   -7.58   12.77
   2 -22   4    2.26    8.85
  -2  22  -4    0.13    8.90
  -2 -22  -6   10.07   12.65
   2  22   6   -0.78   12.78
   2 -22   6   -3.36   12.79
  -2  22  -6    3.09    9.12
   2  23   1   11.58   12.89
  -2  23  -1   19.42   12.87
   2 -23   1   26.80   12.71
  -2 -23  -1   33.19   12.54
  -2 -23  -3    9.47    9.09
  -2  23  -3   -4.67   12.93
   2  23   3   10.25   12.76
   2 -23   3    8.48   12.96
  -2 -23  -5   12.99    9.34
   2  23   5   12.55   13.07
   2 -23   5   19.50    9.52
  -2  23  -5   20.62   13.04
  -2  24   0   24.88    9.54
   2 -24   0   25.22   13.26
   2  24   0   29.96   13.05
  -2 -24   0   24.07   13.16
  -2 -24  -2   15.93    9.18
   2  24   2    5.29    9.29
  -2  24  -2   12.76    9.34
   2 -24   2   17.71   12.88
   3   0   1    1.49    8.59
  -3   0  -1   -1.30   12.43
   3   0   3   -1.16    7.04
  -3   0  -3    0.56    7.13
   3   0   5   -2.90    9.14
  -3   0  -5   -2.11    9.09
   3   0   7    0.06    8.54
  -3   0  -7   -6.46    8.58
   3   0   9    0.49    5.77
  -3   0  -9    6.37    8.10
   3   0  11    2.76    9.97
  -3   0 -11   -4.00   10.07
   3   0  11    0.22   10.20
  -3   0 -13    5.92    7.06
   3   0  13   -3.94    7.21
   3   0  13    1.90    7.30
   3   0  15   -4.06   12.68
   3   0  15    3.60   12.40
  -3   0 -15   -3.67   12.69
   3   1   0 1322.12   26.26
  -3  -1   0 1353.63   24.69
   3  -1   0 1346.61   29.37
  -3   1   0 1333.18   29.23
   3   1   2 1513.90   21.05
  -3  -1  -2 1562.31   21.31
   3  -1   2 1529.37   23.38
  -3   1  -2 1555.83   23.33
   3   1   4  322.12   12.23
   3  -1   4  315.35   12.34
  -3  -1  -4  345.02   12.38
  -3   1  -4  337.26   10.40
   3   1   6  144.28    9.91
  -3  -1  -6  142.87    7.73
  -3   1  -6  146.39    7.80
   3  -1   6  131.32    7.75
   3   1   8   49.70    6.55
   3  -1   8   54.07    8.79
  -3  -1  -8   43.04    8.77
  -3   1  -8   54.34    8.84
   3   1  10   73.75    7.74
   3  -1  10   85.82   10.72
   3  -1  10   86.78   10.73
  -3  -1 -10   79.74   10.70
  -3   1 -10   80.72   10.97
   3   1  12   27.88   10.27
   3  -1  12   28.74    7.48
   3   1  12   39.92   10.65
  -3  -1 -12   30.54   10.41
  -3   1 -12   36.78    7.54
   3  -1  12   42.20    7.61
   3   1  14    9.20   10.25
   3  -1  14   15.36   10.15
   3  -1  14   10.92   10.35
   3   1  14   -1.94   10.48
  -3  -1 -14    2.44   10.44
  -3   1 -14    1.94   11.62
   3   2   1 5078.25   40.04
  -3  -2  -1 5278.06   40.46
   3  -2   1 5060.31   43.92
  -3   2  -1 5139.70   44.56
   3   2   3  302.98   12.43
  -3  -2  -3  285.94   10.34
   3  -2   3  270.45   12.64
  -3   2  -3  280.24   10.53
   3   2   5 1228.34   15.64
   3  -2   5 1218.14   17.47
  -3  -2  -5 1271.10   16.03
  -3   2  -5 1292.71   17.50
   3  -2   7  226.14    8.52
   3   2   7  208.32    8.26
   3  -2   7  221.83   10.34
  -3  -2  -7  223.79    8.41
  -3   2  -7  225.83    8.30
   3   2   9   45.46    6.25
   3  -2   9   39.41    6.28
   3  -2   9   52.31    8.71
  -3  -2  -9   37.58    8.71
  -3   2  -9   51.86    8.64
   3  -2  11   70.42   10.45
   3   2  11   59.09   10.63
   3  -2  11   64.95    7.74
  -3  -2 -11   63.36   10.56
  -3   2 -11   73.77   10.65
   3   2  13   51.18    7.64
   3  -2  13   37.73    7.68
  -3   2 -13   60.09   10.66
   3  -2  13   43.95   10.93
  -3  -2 -13   43.13    7.82
   3   2  13   38.11    8.01
   3   2  15    3.69    8.90
   3  -2  15    4.96    8.88
   3   2  15    5.19   12.66
  -3  -2 -15   -1.09   12.70
  -3   2 -15   -4.09   12.75
   3  -2  15   -2.45   12.85
  -3  -3   0  486.43   16.82
   3  -3   0  466.90   19.57
   3  -3   0  444.19   19.26
   3   3   0  473.67   16.75
   3   3   2 1621.64   21.80
   3  -3   2 1685.65   23.86
  -3  -3  -2 1628.91   20.33
   3  -3   2 1553.07   23.10
  -3   3  -2 1606.52   23.26
   3   3   4   98.06    7.70
  -3  -3  -4   96.71   10.21
   3  -3   4   90.03   10.28
   3  -3   4   98.18   10.50
  -3   3  -4   95.95   10.34
   3   3   6   10.88    8.89
   3  -3   6   13.14    6.40
  -3   3  -6    8.10    6.43
   3  -3   6    9.35    6.60
  -3  -3  -6   10.51    8.92
   3  -3   8    3.09    8.57
   3   3   8   -0.79    8.54
   3  -3   8   -0.38    8.44
  -3  -3  -8    4.36    8.58
  -3   3  -8   -2.27    8.48
   3   3  10   15.85   10.13
   3  -3  10   13.81   10.47
   3  -3  10   15.70   10.11
  -3  -3 -10   16.04   10.29
  -3   3 -10   12.65   10.13
   3   3  12  -10.20    7.31
   3  -3  12    0.89    7.14
  -3  -3 -12   -6.63   10.20
   3  -3  12    6.61   10.18
  -3   3 -12    4.49   10.29
   3  -3  14    2.75   12.64
   3   3  14   -2.26   11.41
   3  -3  14   -2.43    7.39
  -3  -3 -14    0.12    8.98
  -3   3 -14   -8.32   12.76
   3   3  14   -1.42    8.96
  -3  -4  -1  897.69   16.15
  -3   4  -1  868.50   18.47
   3  -4   1  890.92   20.27
   3  -4   1  855.57   19.92
   3   4   1  885.25   17.87
   3   4   3  175.80   10.97
  -3  -4  -3  173.97    8.84
  -3   4  -3  171.52   11.39
   3  -4   3  161.21    9.10
   3  -4   3  185.32   11.57
   3   4   5  678.24   12.18
  -3  -4  -5  684.49   12.19
   3  -4   5  649.81   14.00
   3  -4   5  695.82   12.62
  -3   4  -5  672.04   12.38
   3   4   7  298.93   10.94
  -3  -4  -7  313.61   11.05
   3  -4   7  276.30    9.16
   3  -4   7  302.02    9.27
  -3   4  -7  291.22    8.97
   3   4   9   45.78    6.24
   3  -4   9   50.76    6.34
  -3  -4  -9   42.74    9.73
  -3   4  -9   48.84    7.85
   3  -4   9   50.55    7.79
   3   4  11   87.90   10.66
   3  -4  11   83.33   10.78
  -3  -4 -11   86.46   10.80
  -3   4 -11   80.47   10.94
   3  -4  11   83.20   10.92
   3  -4  13   14.93   10.53
   3   4  13   16.99   10.15
   3  -4  13   17.84    7.46
  -3  -4 -13   25.24   10.28
  -3   4 -13   13.52   10.45
   3   4  15   16.82    8.91
   3   4  15   -2.28   12.74
   3  -4  15    6.54    9.07
   3  -4  15    3.75   12.81
  -3  -4 -15    1.09    8.90
  -3   5   0 4877.89   45.70
   3  -5   0 4974.45   44.71
   3   5   0 4845.20   34.96
  -3  -5   0 4993.78   35.17
  -3  -5  -2 2223.28   21.79
  -3   5  -2 2194.11   24.32
   3  -5   2 2154.33   25.25
   3  -5   2 2234.62   25.44
   3   5   2 2134.83   21.48
   3   5   4 2156.74   21.41
  -3  -5  -4 2293.01   21.71
   3  -5   4 2177.96   21.23
   3  -5   4 2043.05   20.86
   3   5   6  268.09   10.95
   3  -5   6  276.21   11.17
  -3  -5  -6  272.57    8.89
   3  -5   6  251.97    8.99
  -3   5  -6  258.41   11.05
   3  -5   8  598.84   12.94
   3   5   8  559.70   12.61
  -3  -5  -8  592.59   10.96
   3  -5   8  570.99   12.87
  -3   5  -8  578.75   12.86
   3   5  10  331.95   10.22
   3  -5  10  358.84   10.47
   3  -5  10  349.12   10.40
  -3  -5 -10  380.44   13.01
  -3   5 -10  348.41   10.38
   3   5  12  124.93    8.30
   3  -5  12  139.24   11.24
   3  -5  12  105.31    8.45
  -3  -5 -12  146.96   11.29
   3   5  14   30.88   12.65
   3  -5  14   29.12    9.15
   3  -5  14   47.82   12.75
  -3  -5 -14   25.33    9.14
  -3  -6  -1 3061.51   25.17
  -3   6  -1 2974.02   30.66
   3  -6   1 3083.30   30.80
   3   6   1 2891.95   24.97
   3  -6   1 2914.62   30.38
  -3   6  -3 3718.81   29.84
  -3  -6  -3 3940.44   27.86
   3  -6   3 3536.94   29.14
   3  -6   3 3719.59   28.46
   3   6   3 3745.78   27.37
   3   6   5 2277.46   21.39
  -3  -6  -5 2422.39   21.65
   3  -6   5 2383.25   22.54
   3  -6   5 2198.27   22.03
   3   6   7  674.89   13.44
  -3  -6  -7  669.44   11.63
   3  -6   7  680.55   13.58
   3  -6   7  608.89   11.47
   3   6   9  521.87   11.48
   3  -6   9  569.05   14.53
  -3  -6  -9  538.91   11.71
   3  -6   9  562.05   14.31
   3   6  11  173.08    9.04
   3  -6  11  186.53   11.70
   3  -6  11  191.91    9.04
  -3  -6 -11  192.62   11.98
   3   6  13   38.44    7.66
   3  -6  13   30.84    7.80
   3  -6  13   43.47    7.68
  -3  -6 -13   44.57    7.87
   3   6  15   16.80   13.00
   3  -6  15    3.91    9.46
  -3  -6 -15   17.72   13.04
   3  -6  15   26.34    9.32
   3  -7   0 2028.57   26.10
  -3   7   0 1942.29   26.05
   3   7   0 1892.21   20.21
  -3  -7   0 2017.45   21.84
  -3  -7  -2  906.35   14.11
   3  -7   2  899.43   16.98
   3   7   2  909.77   15.63
   3  -7   2  869.13   16.97
  -3   7  -2  882.01   17.14
  -3   7  -4 1282.16   18.02
   3  -7   4 1296.35   17.90
  -3  -7  -4 1287.21   17.16
   3  -7   4 1210.80   17.47
   3   7   4 1163.63   15.04
   3   7   6  615.39   13.16
  -3  -7  -6  623.89   13.36
   3  -7   6  562.97   11.34
   3  -7   6  605.60   11.54
   3   7   8  198.37   10.17
  -3  -7  -8  204.88   10.40
   3  -7   8  199.44    8.15
   3  -7   8  195.53    8.32
   3   7  10  149.07   11.60
  -3  -7 -10  148.16    8.72
   3  -7  10  128.36    8.59
   3  -7  10  151.71   11.62
   3   7  12   43.82   10.63
   3  -7  12   44.82   10.63
  -3  -7 -12   38.94   10.66
   3  -7  12   53.06   10.66
   3   7  14   12.68    8.98
   3  -7  14    8.39    9.34
  -3  -7 -14    7.01    9.08
   3  -7  14   13.19   12.86
   3   8   1    5.92    6.69
  -3   8  -1    1.18    9.71
   3  -8   1    0.10    9.74
  -3  -8  -1    0.98    6.78
  -3  -8  -3   33.71    9.40
   3  -8   3   35.62    9.80
  -3   8  -3   30.33    9.82
   3  -8   3   31.19    9.73
   3   8   3   31.00    6.86
   3  -8   5    5.07    9.48
  -3  -8  -5   15.05    6.41
  -3   8  -5   11.04    9.33
   3  -8   5   11.34    9.17
   3   8   5    7.80    9.04
   3  -8   7   -1.64    6.22
   3   8   7   -0.52    6.10
  -3  -8  -7   -1.76    8.51
   3  -8   7   -6.28    8.72
   3   8   9   -2.71   10.55
  -3  -8  -9    9.48    7.57
   3  -8   9   -0.93   10.51
   3  -8   9   -4.93   10.57
   3   8  11   23.06    7.41
  -3  -8 -11   22.88    7.44
   3  -8  11   22.54   10.44
   3  -8  11   29.38    7.42
   3   8  13    5.57   11.44
   3  -8  13   -2.90    7.43
  -3  -8 -13   -0.06   11.45
   3  -8  13    0.07   11.67
   3  -9   0 1029.29   18.14
  -3   9   0  987.18   18.11
   3   9   0  983.69   14.32
  -3  -9   0 1021.79   14.40
  -3  -9  -2  641.37   11.76
  -3   9  -2  621.42   14.67
   3   9   2  626.11   13.44
   3  -9   2  645.63   12.84
  -3  -9  -4  322.29    9.22
  -3   9  -4  303.22   11.83
   3  -9   4  337.80   11.80
   3  -9   4  302.04   11.71
   3   9   4  294.09    9.28
   3  -9   6  282.18   11.12
  -3  -9  -6  273.17    8.68
   3  -9   6  284.88   11.23
  -3   9  -6  292.29   11.31
   3   9   6  260.27    8.78
   3   9   8  145.66   11.78
   3  -9   8  153.80   11.79
  -3  -9  -8  149.53    8.78
   3  -9   8  146.27    8.77
   3   9  10   51.38   10.60
   3  -9  10   36.53   10.79
  -3  -9 -10   44.85   10.73
   3  -9  10   47.58   10.76
   3  -9  12   35.25    7.63
   3   9  12   31.94   10.40
  -3  -9 -12   21.54   10.50
   3  -9  12   35.49    7.59
   3   9  14   12.19    9.13
   3  -9  14    5.99   12.92
   3  -9  14   14.38   13.10
  -3  -9 -14    1.94   12.86
  -3  10  -1 2102.67   23.07
   3 -10   1 2176.55   23.07
   3  10   1 2154.56   20.61
  -3 -10  -1 2200.64   20.66
  -3 -10  -3 1846.29   17.74
  -3  10  -3 1816.51   20.71
   3  10   3 1835.92   19.25
   3 -10   3 1817.40   19.12
  -3  10  -5  856.69   15.20
  -3 -10  -5  911.72   14.54
   3 -10   5  826.44   13.08
   3 -10   5  804.06   12.96
   3  10   5  860.12   14.50
  -3  10  -7  654.50   15.40
  -3 -10  -7  660.89   14.88
   3 -10   7  656.63   15.07
   3 -10   7  633.02   15.07
   3  10   7  621.84   11.81
   3  10   9  430.32   10.90
   3 -10   9  439.11   11.15
  -3 -10  -9  450.47   11.11
   3 -10   9  419.37   11.17
   3  10  11   38.41    7.61
   3 -10  11   56.18    7.76
  -3 -10 -11   52.06   10.66
   3 -10  11   50.01   10.81
   3  10  13   56.56    9.38
   3 -10  13   43.80    9.70
   3 -10  13   46.22   13.12
  -3 -10 -13   47.11    9.47
   3 -11   0 2030.75   21.37
   3  11   0 2070.25   20.39
  -3  11   0 2031.23   22.76
  -3 -11   0 2181.45   20.38
  -3 -11  -2 1940.67   19.26
   3 -11   2 1893.78   21.00
   3  11   2 1834.40   19.26
  -3  11  -2 1753.40   19.04
  -3  11  -4 1146.40   16.71
  -3 -11  -4 1186.13   15.85
   3 -11   4 1143.59   16.64
   3  11   4 1127.58   15.78
   3 -11   4 1127.16   16.61
  -3 -11  -6  763.38   12.84
   3 -11   6  748.26   15.21
   3 -11   6  691.35   12.11
  -3  11  -6  701.16   12.25
   3  11   6  736.15   13.67
  -3 -11  -8  688.45   12.40
   3 -11   8  722.08   15.44
   3 -11   8  633.02   12.58
   3  11   8  635.99   12.43
   3 -11  10  141.85   11.33
  -3 -11 -10  124.82    8.54
   3 -11  10  117.57    8.52
   3  11  10  128.05   11.29
   3  11  12   61.38    8.08
   3 -11  12   71.87   11.99
  -3 -11 -12   79.07    9.58
   3 -11  12   72.85   11.99
   3  11  14   26.53    9.20
   3 -11  14   29.12   12.97
  -3  12  -1  549.41   13.64
   3 -12   1  555.55   13.65
   3  12   1  547.72   12.73
  -3 -12  -1  577.34   12.72
   3 -12   3  560.51   13.25
  -3 -12  -3  563.58   12.67
  -3  12  -3  511.87   11.24
   3  12   3  539.87   12.69
  -3 -12  -5  629.28   12.96
  -3  12  -5  616.98   13.50
   3 -12   5  637.16   13.54
   3  12   5  580.08   10.91
   3 -12   5  585.04   11.38
  -3  12  -7  333.97   10.64
  -3 -12  -7  391.75   13.00
   3 -12   7  314.81   10.37
   3 -12   7  361.54   13.21
   3  12   7  334.23   10.28
  -3 -12  -9  101.88   11.17
   3 -12   9  106.15   11.42
   3 -12   9   92.63   11.17
   3  12   9  103.96    8.26
   3 -12  11   44.90    7.80
  -3 -12 -11   49.63    7.82
   3 -12  11   45.81   10.80
   3  12  11   44.55   10.83
   3 -12  13   28.55   12.95
  -3 -12 -13   25.60    9.22
   3 -12  13   26.91   13.09
   3  12  13   29.89    9.10
   3  13   0   24.64    6.12
   3 -13   0   19.03    6.46
  -3  13   0   15.77    8.79
  -3 -13   0   14.04    8.62
  -3 -13  -2   14.41    8.53
   3 -13   2   14.05    8.59
   3  13   2   16.30    6.12
  -3  13  -2   20.53    8.67
  -3 -13  -4   26.39    9.62
  -3  13  -4   21.16    8.68
   3  13   4   27.28    8.50
   3 -13   4   25.44    8.63
  -3 -13  -6    7.07   10.29
  -3  13  -6    0.17   10.52
   3 -13   6    3.28   10.39
   3  13   6   11.24   10.05
   3 -13   6   -0.35   10.33
  -3  13  -8   47.38    7.75
  -3 -13  -8   48.38    7.72
   3 -13   8   52.21   10.71
   3 -13   8   61.14    7.85
   3  13   8   42.78    7.62
  -3 -13 -10    1.16   10.24
   3 -13  10    1.29   10.19
   3 -13  10    5.48    7.17
   3  13  10   -4.22   10.25
  -3 -13 -12   24.24   12.53
   3 -13  12    7.83    9.13
   3 -13  12   19.89   12.72
   3  13  12    8.96   12.81
  -3  14  -1   11.45    6.05
   3 -14   1   17.95    8.43
   3  14   1    4.34    6.02
  -3 -14  -1   10.62    8.46
  -3 -14  -3   12.90   10.34
   3 -14   3   10.10   10.50
   3  14   3    8.39    7.44
  -3  14  -3    5.43   10.72
  -3  14  -5  245.52   12.43
  -3 -14  -5  236.53   12.22
   3  14   5  234.97   12.00
   3 -14   5  223.69   12.34
   3 -14   5  237.18   12.39
  -3  14  -7   19.40    7.54
  -3 -14  -7   19.44   10.39
   3 -14   7   17.50    7.53
   3  14   7   23.91    7.38
   3 -14   7   23.94    7.39
   3 -14   9    5.67   10.16
  -3 -14  -9    0.78    7.31
  -3  14  -9    9.94    7.28
   3 -14   9    2.73   10.13
   3  14   9    3.81    7.13
  -3 -14 -11   -3.01   12.53
   3 -14  11    5.20   12.50
   3 -14  11   -4.42   12.64
   3  14  11    1.07    8.77
   3  15   0  301.83   11.68
  -3  15   0  270.49   10.30
   3 -15   0  294.21   10.34
  -3 -15   0  327.51   12.69
  -3  15  -2   97.79   11.17
   3 -15   2   98.48   11.20
   3  15   2   97.13   10.90
  -3 -15  -2   92.22   11.10
  -3 -15  -4   67.19    7.87
   3 -15   4   63.34    7.86
  -3  15  -4   63.84    7.89
   3  15   4   70.01   10.61
  -3 -15  -6  145.93   11.21
   3  15   6  126.92   11.08
  -3  15  -6  119.77   11.51
   3 -15   6  126.78   11.39
   3 -15   6  148.79   11.27
  -3 -15  -8   31.18    7.49
  -3  15  -8   28.17   10.49
   3 -15   8   18.78   10.62
   3  15   8   29.34   10.38
   3 -15   8   21.57    7.43
  -3 -15 -10   -1.55   12.74
   3 -15  10   28.50   12.46
   3 -15  10    4.91    8.98
   3  15  10    9.22    8.93
  -3 -15 -12    6.48    9.15
   3 -15  12    9.91   12.95
   3 -15  12    3.61   12.91
   3  15  12  -10.67   13.09
  -3  16  -1   54.32   10.75
   3  16   1   68.79   10.50
   3 -16   1   68.05   10.67
  -3 -16  -1   57.30   10.61
  -3 -16  -3   83.79   10.74
   3 -16   3   77.28   10.84
   3  16   3   60.48   10.82
  -3  16  -3   71.77    7.80
   3 -16   5   98.83   11.14
  -3 -16  -5  103.90    8.08
  -3  16  -5   99.63   11.06
   3  16   5  112.26   10.75
   3 -16   5   91.94   11.09
  -3 -16  -7   43.24    7.75
  -3  16  -7   40.22    7.58
   3  16   7   46.63   10.47
   3 -16   7   36.56    7.68
   3 -16   7   44.64    7.52
  -3 -16  -9   26.64    7.49
  -3  16  -9   15.45   10.51
   3 -16   9   20.37   10.34
   3  16   9   11.41    7.50
   3 -16   9   20.76    7.52
  -3 -16 -11    6.26   12.69
   3 -16  11   -5.87    9.11
   3 -16  11    6.21   12.60
   3  16  11   -7.09   12.74
   3  17   0    3.70   10.01
  -3  17   0    3.95   10.11
   3 -17   0    1.47    7.17
  -3 -17   0    0.15   10.11
  -3 -17  -2    4.77    7.09
  -3  17  -2    3.91    7.13
   3  17   2    0.06   10.07
   3 -17   2    5.09   10.18
  -3 -17  -4    6.64    7.08
   3 -17   4    6.64   10.21
   3  17   4    2.97    7.17
  -3  17  -4    5.16   10.16
   3 -17   6    2.64   10.16
  -3 -17  -6   -1.59    7.24
   3  17   6   -0.14   10.15
   3 -17   6   -8.46   10.25
  -3  17  -6   -1.37   10.27
   3 -17   8    7.96   10.39
  -3 -17  -8    3.62   10.23
   3  17   8    1.68   10.17
   3 -17   8   11.13   10.42
  -3  17  -8   10.21   10.40
  -3 -17 -10   -9.80    9.09
  -3  17 -10    2.77    8.89
   3 -17  10    0.21   12.56
   3  17  10   -5.58    9.10
   3 -17  10    1.25   12.56
   3  18   1    0.86    7.14
  -3  18  -1    0.50   10.08
   3 -18   1    0.57   10.20
  -3 -18  -1    6.88    9.98
  -3 -18  -3    9.37   10.16
   3 -18   3    3.48   10.11
   3  18   3    1.23    7.11
  -3  18  -3   -1.10   10.28
  -3 -18  -5    1.17   10.17
   3 -18   5   -0.74    7.20
  -3  18  -5   -0.78   10.34
   3  18   5    3.98   10.14
   3 -18   7   -3.65   10.24
  -3 -18  -7   -3.10   10.31
  -3  18  -7   -2.30   10.36
   3  18   7    2.99   10.20
   3 -18   7    4.07   10.33
   3 -18   9   -1.40   12.65
  -3  18  -9    0.73    9.06
  -3 -18  -9   -2.09   12.58
   3  18   9   -3.42   12.60
   3 -18   9    6.38    8.90
   3 -19   0   15.07   10.54
   3  19   0   23.46   10.27
  -3  19   0   18.43   10.39
  -3 -19   0   22.89   10.32
  -3 -19  -2   -2.18   10.18
  -3  19  -2   -1.47    7.29
   3  19   2   -3.84   10.25
   3 -19   2    2.16   10.19
  -3 -19  -4    3.46    7.21
   3 -19   4   -7.37   10.28
   3  19   4    3.49   10.08
  -3  19  -4    6.52    7.05
  -3  19  -6    9.99   10.22
  -3 -19  -6    1.46   10.22
   3 -19   6    2.34   10.23
   3  19   6   -1.22    7.16
   3 -19   6    7.31   10.32
  -3  19  -8   -5.46   12.73
   3 -19   8   -0.18    8.79
  -3 -19  -8    3.43   12.55
   3  19   8    5.53   12.45
   3 -19   8    2.57   12.71
   3  20   1   12.69   10.23
  -3  20  -1   10.14   10.37
   3 -20   1   12.61   10.38
  -3 -20  -1   11.55   10.26
  -3 -20  -3    9.07   10.25
   3  20   3    3.19    7.18
   3 -20   3   -0.67   10.43
  -3  20  -3    7.37   10.31
  -3 -20  -5    9.81    8.92
   3 -20   5    8.06   12.66
  -3  20  -5   22.22   12.68
   3  20   5    8.57    8.98
   3 -20   7    0.69   12.75
  -3 -20  -7    8.51    8.85
   3  20   7   11.32    8.85
  -3  20  -7    8.39   12.45
   3 -20   7   11.67   12.67
   3  21   0   51.39   10.88
  -3  21   0   57.45   10.88
   3 -21   0   62.87   10.90
  -3 -21   0   59.31    7.71
  -3 -21  -2   20.69    7.57
  -3  21  -2   33.18   10.62
   3  21   2   17.30    7.50
   3 -21   2   19.75   10.59
  -3 -21  -4   43.26    9.43
   3  21   4   36.02    9.38
   3 -21   4   42.41   12.98
  -3  21  -4   40.57    9.22
  -3  21  -6   12.62    9.17
  -3 -21  -6    5.65    8.99
   3 -21   6   12.15   12.82
   3  21   6    7.15   12.96
   3 -21   6    0.51    9.26
   3  22   1   47.63    9.43
  -3  22  -1   51.46   13.27
   3 -22   1   50.40    9.48
  -3 -22  -1   53.05   13.13
  -3 -22  -3   21.44   12.75
   3  22   3   20.46   12.72
   3 -22   3   17.71   12.80
  -3  22  -3   13.38   12.90
  -3 -22  -5   25.13   12.75
   3  22   5   24.23    8.97
  -3  22  -5   20.03   13.04
   3 -22   5   17.24   13.00
   3  23   0   20.43   12.82
  -3  23   0   13.76   12.98
   3 -23   0   19.60    9.38
  -3 -23   0   13.18    9.24
  -3 -23  -2   15.28    9.01
  -3  23  -2    8.61   13.00
   3  23   2   -7.51   13.00
   3 -23   2   11.47    9.15
  -3 -23  -4    9.60   13.01
   3  23   4    8.71   13.06
   3 -23   4   14.14   13.08
   3  24   1    1.34    9.08
   4   0   0 8148.20   55.61
  -4   0   0 8401.01   56.82
   4   0   2 1110.23   18.81
  -4   0  -2 1162.42   18.97
   4   0   4  973.70   16.08
  -4   0  -4  985.64   14.64
   4   0   6  734.52   13.88
  -4   0  -6  768.24   13.90
   4   0   8  217.34   10.05
  -4   0  -8  207.00    8.05
   4   0  10  199.33   11.53
  -4   0 -10  197.45    9.01
   4   0  12  246.75   12.07
  -4   0 -12  252.85    9.47
   4   0  12  245.45    9.68
   4   0  14    7.56   12.65
  -4   0 -14   19.04   12.64
   4   0  14    5.36   12.68
   4   1   1 1884.39   24.33
   4  -1   1 1864.70   25.85
  -4  -1  -1 1923.92   24.48
  -4   1  -1 1894.67   25.56
   4   1   3  865.96   16.01
   4  -1   3  846.13   16.36
  -4  -1  -3  899.95   14.65
  -4   1  -3  899.59   16.29
   4   1   5  556.83   13.01
   4  -1   5  536.56   11.34
  -4  -1  -5  563.00   11.38
  -4   1  -5  572.03   11.42
   4   1   7  383.57    9.69
   4  -1   7  384.82   11.60
  -4  -1  -7  401.34   11.56
  -4   1  -7  407.01   11.80
   4   1   9  117.74   11.23
   4  -1   9  122.16    8.34
   4  -1   9  135.87   11.47
  -4  -1  -9  130.70   11.23
  -4   1  -9  149.60   11.16
   4  -1  11  195.11    9.00
   4   1  11  186.34    8.84
   4  -1  11  192.06   11.65
  -4  -1 -11  217.86    8.78
  -4   1 -11  210.09    8.89
   4  -1  13   62.91   10.94
   4   1  13   49.45   10.80
   4  -1  13   56.59    7.77
   4   1  13   56.35   11.07
  -4  -1 -13   63.06   10.78
  -4   1 -13   60.79   10.85
   4   1  15   19.76    9.42
   4  -1  15   27.05   13.04
   4  -1  15   33.01   12.99
  -4  -1 -15   29.23   13.03
  -4   1 -15   18.37   13.12
   4   1  15   37.57   13.02
  -4  -2   0  850.08   18.53
   4  -2   0  827.38   21.33
  -4   2   0  845.42   21.19
   4   2   0  840.45   17.00
   4   2   2  230.11   11.86
  -4  -2  -2  246.96   11.92
   4  -2   2  223.41   12.20
  -4   2  -2  236.77   12.10
   4   2   4  699.62   12.70
   4  -2   4  705.54   13.07
  -4  -2  -4  742.04   12.84
  -4   2  -4  724.71   13.11
   4   2   6   96.95    9.47
   4  -2   6   96.03    7.33
  -4  -2  -6   92.89    9.57
  -4   2  -6   98.77    9.41
   4   2   8  133.20    9.63
   4  -2   8  122.27    9.52
  -4  -2  -8  123.69    7.20
   4  -2   8  131.11    9.80
  -4   2  -8  133.04    9.59
   4   2  10   34.67   10.72
   4  -2  10   46.90    7.72
  -4  -2 -10   56.15    7.62
   4  -2  10   58.91   10.58
  -4   2 -10   48.47   10.63
   4   2  12   24.26   10.42
   4  -2  12   26.08   10.53
   4  -2  12   22.67   10.62
  -4  -2 -12   30.00    7.46
  -4   2 -12   36.99   10.47
   4   2  14   11.68    8.94
   4   2  14    8.57    8.95
   4  -2  14   10.73    8.93
  -4  -2 -14   11.16    9.09
   4  -2  14   15.11   12.66
  -4   2 -14   14.78   12.69
   4   3   1  658.89   15.60
  -4  -3  -1  678.66   14.03
   4  -3   1  682.66   17.58
   4  -3   1  648.13   17.31
  -4   3  -1  669.41   17.16
   4   3   3   16.40    9.28
  -4  -3  -3   15.75    6.63
   4  -3   3   18.01    6.71
   4  -3   3   13.15    9.54
  -4   3  -3   10.29    9.43
   4  -3   5   73.87    9.72
   4   3   5   74.40    9.47
  -4  -3  -5   71.49    7.17
   4  -3   5   75.88    9.51
  -4   3  -5   83.60    9.50
   4   3   7    5.57    8.60
   4  -3   7    9.75    6.20
  -4  -3  -7    9.22    8.56
   4  -3   7    8.80    6.25
  -4   3  -7   18.37    6.15
   4  -3   9    6.00   10.53
   4   3   9    2.50   10.38
   4  -3   9    9.32   10.26
  -4  -3  -9   -1.66   10.34
  -4   3  -9    1.54   10.32
   4   3  11    3.10    7.26
   4  -3  11   12.11   10.24
   4  -3  11    4.54   10.37
  -4  -3 -11    3.17    7.19
  -4   3 -11    6.77   10.26
   4   3  13    5.78   10.18
   4  -3  13   -3.47   10.54
  -4  -3 -13    8.94   10.25
  -4   3 -13   -6.11   10.45
   4  -3  13    9.84   10.22
   4   3  15    1.21   12.48
   4   3  15    0.88    8.98
   4  -3  15   -5.71   12.77
  -4  -3 -15   -3.45    9.20
  -4  -4   0  285.70   12.55
   4  -4   0  264.22   14.23
   4  -4   0  280.46   14.49
   4   4   0  279.57   12.51
   4   4   2  333.80   12.18
  -4  -4  -2  326.70   10.10
   4  -4   2  311.72   12.81
   4  -4   2  338.66   12.96
  -4   4  -2  330.17   12.78
  -4   4  -4    5.86    6.47
   4   4   4    8.77    8.90
   4  -4   4    8.86    6.48
  -4  -4  -4   10.94    6.37
   4  -4   4   11.55    9.03
   4   4   6   19.51    6.32
   4  -4   6   21.16    6.32
  -4  -4  -6   11.85    8.77
   4  -4   6   21.98    6.19
  -4   4  -6   16.74    6.19
   4   4   8   16.18    8.25
   4  -4   8    7.94    8.37
   4  -4   8    7.75    6.07
  -4  -4  -8    9.06    8.34
  -4   4  -8    6.59    6.00
   4   4  10   10.00   10.02
   4  -4  10   -2.89   10.32
  -4  -4 -10   -0.11   10.06
   4  -4  10   -0.92   10.15
  -4   4 -10   -2.47   10.09
   4  -4  12    4.00    7.27
   4   4  12   -0.76    7.22
   4  -4  12    9.03   10.20
  -4  -4 -12    6.72    7.23
  -4   4 -12    2.97    7.29
   4   4  14    4.29    8.89
   4  -4  14   11.15   12.70
   4  -4  14    8.92    8.87
  -4  -4 -14    1.51    8.91
  -4   4 -14    6.43   12.72
  -4  -5  -1  446.93   11.18
   4  -5   1  422.24   14.44
   4  -5   1  453.01   14.74
   4   5   1  432.99   11.25
   4   5   3  430.75   12.40
   4  -5   3  458.75   13.30
  -4  -5  -3  462.74   12.46
   4  -5   3  417.21   12.94
  -4   5  -3  448.19   13.21
   4  -5   5    5.48    6.20
   4   5   5    5.82    6.13
  -4  -5  -5   -0.79    8.79
   4  -5   5    7.34    8.68
  -4   5  -5    2.67    6.22
   4   5   7   98.60    7.19
  -4  -5  -7   98.66    7.02
   4  -5   7  107.54    9.49
  -4   5  -7  114.70    9.55
   4  -5   7  117.84    9.69
   4  -5   9   81.69   10.77
   4   5   9   62.71   10.86
   4  -5   9   71.64    7.83
  -4  -5  -9   84.93    7.93
  -4   5  -9   86.46   10.77
   4   5  11   17.90    9.88
   4  -5  11    6.49    7.19
   4  -5  11    0.34   10.34
  -4  -5 -11    4.05    7.13
  -4   5 -11    5.17    7.18
   4   5  13   16.85    7.30
   4  -5  13   15.07   11.64
   4  -5  13   13.40    7.49
  -4  -5 -13   14.26   11.76
  -4   6   0  355.59   14.43
   4  -6   0  354.91   14.32
   4   6   0  343.18   10.44
   4  -6   0  335.56   14.06
  -4  -6   0  362.47   12.36
  -4  -6  -2  106.38    9.91
   4  -6   2   89.55    7.99
   4   6   2   98.16    9.97
   4  -6   2  104.50    8.05
   4   6   4  781.56   14.18
  -4  -6  -4  790.91   12.56
   4  -6   4  792.31   15.07
   4  -6   4  739.34   14.76
   4   6   6  107.49    9.31
  -4  -6  -6  105.04    7.14
   4  -6   6  111.89    9.66
   4  -6   6  102.79    7.30
   4   6   8  240.24   11.92
   4  -6   8  232.76   12.31
  -4  -6  -8  237.03    9.36
   4  -6   8  225.23   12.15
   4   6  10   24.63    7.40
   4  -6  10   31.06   10.45
   4  -6  10   29.14   10.40
  -4  -6 -10   32.93   10.32
   4   6  12   20.25   10.36
   4  -6  12   24.62    7.66
   4  -6  12   31.83   10.54
  -4  -6 -12   21.97   10.52
   4   6  14   20.35    9.00
   4  -6  14    7.64    9.23
   4  -6  14   10.84   12.87
  -4  -6 -14   23.59    8.99
  -4  -7  -1 1461.34   18.10
  -4   7  -1 1350.91   21.05
   4  -7   1 1378.41   19.70
   4   7   1 1419.77   18.04
   4  -7   1 1331.67   20.61
   4  -7   3  391.78   10.67
  -4  -7  -3  384.92    9.91
   4  -7   3  366.66   12.32
   4   7   3  385.15   11.73
   4   7   5  283.77    8.81
  -4  -7  -5  305.22   11.01
   4  -7   5  276.03    9.13
   4  -7   5  290.79    9.31
   4   7   7  125.16    9.64
  -4  -7  -7  141.59    9.57
   4  -7   7  129.12    9.80
   4  -7   7  136.24    7.36
   4   7   9   72.50   10.67
  -4  -7  -9   74.28    8.10
   4  -7   9   72.95    8.18
   4  -7   9   83.00   10.95
   4   7  11   28.84   10.25
   4  -7  11   26.21    7.53
  -4  -7 -11   14.75   10.38
   4  -7  11   31.61    7.52
   4   7  13   50.41    9.36
   4  -7  13   56.60    9.34
  -4  -7 -13   58.35   12.92
   4  -7  13   52.15    9.45
   4  -8   0 1307.70   21.05
  -4   8   0 1254.86   20.97
   4   8   0 1296.40   17.30
  -4  -8   0 1287.71   15.89
  -4  -8  -2  324.67   11.27
  -4   8  -2  308.09   10.36
   4  -8   2  318.49   12.42
   4  -8   2  293.03   12.21
   4   8   2  304.29    9.33
   4  -8   4  398.84   12.13
  -4  -8  -4  385.14   11.55
   4  -8   4  342.91   11.91
   4   8   4  366.99    9.53
   4   8   6  132.22    7.27
  -4  -8  -6  146.77    9.36
   4  -8   6  131.83    9.69
   4  -8   6  132.02    7.63
   4  -8   8  194.35    9.04
   4   8   8  194.60    8.91
  -4  -8  -8  202.85    9.03
   4  -8   8  216.22   11.89
   4   8  10   18.94    7.25
  -4  -8 -10   15.39   10.33
   4  -8  10   19.34    7.50
   4  -8  10   24.50    7.47
   4   8  12   48.33    7.65
   4  -8  12   44.74   10.71
  -4  -8 -12   51.45   10.82
   4  -8  12   57.31   10.53
   4   8  14   -1.44   12.76
   4  -8  14    8.88   13.04
  -4  -8 -14   14.03   12.59
   4  -8  14   15.87   12.94
  -4  -9  -1  139.98    7.78
  -4   9  -1  128.79   10.86
   4   9   1  129.59    7.71
   4  -9   1  161.66   10.95
  -4  -9  -3  160.82    7.67
   4  -9   3  189.09   10.74
   4  -9   3  141.98    8.51
   4   9   3  157.59   10.01
  -4   9  -3  169.26   10.97
   4  -9   5   76.60    9.15
  -4  -9  -5   71.37    8.90
   4  -9   5   65.23    9.39
   4   9   5   68.19    6.79
   4   9   7   61.10    7.70
   4  -9   7   59.51   10.85
  -4  -9  -7   65.25    7.97
   4  -9   7   54.16    7.94
   4   9   9   52.51    7.84
   4  -9   9   76.60   10.86
  -4  -9  -9   69.74    7.76
   4  -9   9   67.58   10.81
   4  -9  11   11.23    7.32
   4   9  11    7.95    7.30
  -4  -9 -11   11.15   10.40
   4  -9  11   10.15   10.31
   4  -9  13   25.16   13.02
   4   9  13   29.99   12.93
   4  -9  13   36.50   12.95
  -4  -9 -13   16.87    9.30
   4 -10   0  247.89   12.61
   4  10   0  261.28   10.82
  -4 -10   0  262.53   10.89
  -4  10   0  249.96    9.80
  -4  10  -2   10.33    8.93
  -4 -10  -2    9.46    6.29
   4  10   2   10.40    8.68
   4 -10   2    9.91    8.92
   4 -10   2   25.11    9.08
  -4 -10  -4   43.74    8.75
   4 -10   4   54.00    9.00
  -4  10  -4   47.10    9.15
   4 -10   4   46.09    9.17
   4  10   4   35.67    8.88
  -4 -10  -6   10.83   10.36
   4 -10   6    9.50   10.41
   4 -10   6   -7.21   10.75
   4  10   6   11.30   10.31
   4 -10   8   50.51   10.78
  -4 -10  -8   47.46    7.70
   4 -10   8   62.19   10.63
   4  10   8   55.86   10.47
   4  10  10    0.25   10.11
   4 -10  10    0.37    7.12
  -4 -10 -10    7.78   10.17
   4 -10  10    2.01    7.15
   4  10  12   16.00    8.91
   4 -10  12   17.41    9.19
  -4 -10 -12   23.29   12.62
   4 -10  12   26.95   12.62
   4 -11   1   12.53    6.28
   4  11   1    8.92    6.25
  -4  11  -1   15.06    8.86
  -4 -11  -1   18.02    6.16
  -4 -11  -3   16.99    8.55
   4  11   3   20.21    8.47
  -4  11  -3   14.06    6.24
   4 -11   3   12.72    8.68
   4 -11   3   10.19    8.77
  -4 -11  -5    6.93    7.20
  -4  11  -5    5.41    7.37
   4 -11   5   -3.34   10.65
   4 -11   5    0.70    5.91
   4  11   5    4.30    9.26
  -4 -11  -7   12.38   10.18
   4 -11   7   23.12    7.46
   4 -11   7   16.23   10.42
   4  11   7   18.71    7.23
   4 -11   9   -0.81    7.26
   4 -11   9   -2.85   10.23
  -4 -11  -9    3.35   10.19
   4  11   9   -6.81   10.07
   4 -11  11    2.18    7.33
  -4 -11 -11    3.33   10.32
   4 -11  11    5.26   10.42
   4  11  11   -0.92   10.27
   4  11  13    6.25   12.65
   4 -11  13   16.88   12.54
   4 -11  13  -15.57   13.00
  -4 -11 -13    2.92    8.84
  -4  12   0   -2.11    8.67
   4 -12   0    3.18    8.55
   4  12   0    0.51    8.52
  -4 -12   0   13.99    8.33
  -4 -12  -2    5.92    5.84
   4 -12   2    3.81    8.43
  -4  12  -2    5.96    5.97
   4  12   2    3.49    8.27
  -4 -12  -4    4.29    7.27
  -4  12  -4    3.54    9.52
   4  12   4   -2.26    8.27
   4 -12   4    2.98    5.99
   4 -12   4    5.46    9.47
  -4 -12  -6   -3.74   10.21
  -4  12  -6    8.39   10.30
   4 -12   6    1.91   10.21
   4 -12   6    2.55   10.20
   4  12   6   -4.70   10.12
  -4 -12  -8   34.70    7.73
   4 -12   8   34.34    7.66
   4 -12   8   34.56    7.53
   4  12   8   37.81    7.61
   4 -12  10    5.11   10.08
  -4 -12 -10   -1.33   10.26
   4 -12  10    1.27   10.23
   4  12  10    6.80    7.08
   4 -12  12    9.30   12.60
  -4 -12 -12    5.55   12.45
   4 -12  12   -8.64   12.69
   4  12  12    3.81   12.69
   4 -13   1   39.48    8.95
   4  13   1   40.42    8.62
  -4  13  -1   40.68    8.84
  -4 -13  -1   44.67    6.23
   4 -13   3   30.55    7.50
  -4 -13  -3   34.02   10.44
  -4  13  -3   22.86   10.78
   4  13   3   16.38    7.70
   4 -13   3   25.85    7.68
  -4  13  -5   31.80   10.55
  -4 -13  -5   23.88   10.28
   4 -13   5   27.83   10.52
   4  13   5   26.98    7.38
   4 -13   5   22.45   10.37
  -4  13  -7   52.90   10.51
  -4 -13  -7   59.36   10.59
   4 -13   7   47.82    7.66
   4 -13   7   50.33   10.43
   4  13   7   39.25    7.54
  -4 -13  -9   15.76   10.30
   4 -13   9   14.65    7.43
   4 -13   9   11.54   10.50
   4  13   9    6.50    7.18
  -4 -13 -11    3.64   12.59
   4 -13  11    5.42   12.52
   4 -13  11    0.33   12.59
   4  13  11   -4.61   12.70
  -4  14   0    1.98    8.31
   4  14   0    3.28    8.09
   4 -14   0   -4.36    8.39
  -4 -14   0   -0.21    8.31
  -4 -14  -2   35.09    7.46
   4 -14   2   33.79   10.78
   4  14   2   40.90   10.51
  -4  14  -2   28.13   10.59
   4 -14   4   15.39   10.31
  -4 -14  -4   10.63    7.28
   4  14   4   14.60    7.33
   4 -14   4    9.47    7.42
  -4  14  -4    9.28    7.43
  -4 -14  -6    1.29    7.17
  -4  14  -6    3.90   10.17
   4 -14   6    2.33   10.19
   4  14   6    0.11    7.15
   4 -14   6    0.68   10.20
  -4 -14  -8   37.18   10.62
   4 -14   8   26.82    7.69
   4 -14   8   37.74   10.61
   4  14   8   44.71   10.43
  -4 -14 -10   -0.20    8.97
   4 -14  10    6.43    8.79
   4 -14  10   -6.76    9.04
   4  14  10   -0.69   12.60
   4 -14  12   -2.35    9.26
   4 -15   1   47.87   10.78
   4  15   1   35.07   11.01
  -4 -15  -1   44.46   10.77
  -4  15  -1   48.49   10.93
  -4 -15  -3   64.90   10.41
   4 -15   3   51.01   10.77
  -4  15  -3   52.81   10.77
   4  15   3   50.85   10.43
   4 -15   5  101.53   10.98
  -4 -15  -5  103.87    7.99
   4 -15   5   97.24   11.12
  -4  15  -5   99.71   11.14
   4  15   5   98.00   10.80
  -4  15  -7   56.92   10.74
  -4 -15  -7   67.11   10.62
   4 -15   7   59.87   10.57
   4  15   7   41.54    7.72
   4 -15   7   38.99   10.77
  -4 -15  -9   -4.65   11.46
   4 -15   9    5.49   10.37
   4 -15   9    0.77    7.23
   4  15   9   -1.78   11.52
  -4 -15 -11   18.60   12.83
   4 -15  11    2.64   13.05
   4 -15  11   22.57    8.99
   4  15  11    5.70    9.21
  -4  16   0  192.67   12.25
   4  16   0  191.50   11.54
   4 -16   0  204.90   12.27
  -4 -16   0  185.32    8.95
  -4 -16  -2  170.00   11.37
   4 -16   2  159.30    8.95
   4  16   2  181.78   11.38
  -4  16  -2  164.35   11.90
  -4  16  -4  140.76    8.89
  -4 -16  -4  160.44   11.19
   4 -16   4  137.43   11.61
   4  16   4  138.10   11.28
   4 -16   4  132.32   11.65
   4 -16   6   81.75   10.92
  -4  16  -6   89.24   11.07
  -4 -16  -6   77.37   11.05
   4  16   6   66.13    8.08
   4 -16   6   70.66   11.00
  -4  16  -8   43.51    7.71
  -4 -16  -8   40.54   10.60
   4 -16   8   31.78   10.87
   4  16   8   39.19   10.66
   4 -16   8   49.30   10.69
  -4 -16 -10   22.75    9.34
   4  16  10   16.21   12.89
   4 -16  10   22.83   13.04
   4 -16  10   29.06   12.99
  -4  17  -1   64.54   11.08
   4  17   1   74.73   10.64
   4 -17   1   81.37   10.96
  -4 -17  -1   65.66    8.01
  -4 -17  -3  124.21    8.48
   4 -17   3  137.48   11.60
  -4  17  -3  133.67   11.47
   4  17   3  124.82    8.34
   4 -17   5   95.91   11.21
  -4 -17  -5   82.56   11.05
   4  17   5   75.27    8.09
  -4  17  -5   77.41    8.02
   4 -17   5   83.30   11.05
   4 -17   7  105.02   11.50
  -4 -17  -7   92.35    8.47
   4  17   7   77.98   11.32
  -4  17  -7   96.78   11.54
   4 -17   7   93.08   11.40
  -4 -17  -9   47.51   12.95
   4 -17   9   38.86   12.99
   4  17   9   33.06   13.10
   4 -17   9   43.93   13.14
   4  18   0   82.99    7.92
  -4  18   0   81.06   11.06
   4 -18   0   81.57   11.02
  -4 -18   0   81.73    8.00
  -4 -18  -2   92.40   10.87
   4  18   2   87.43   10.80
   4 -18   2   85.54    8.18
  -4  18  -2   86.24   11.19
  -4 -18  -4   50.21    7.65
  -4  18  -4   58.44   10.73
   4 -18   4   52.81   10.83
   4  18   4   41.90    7.81
   4 -18   4   44.51   10.85
   4 -18   6   39.58   10.89
  -4 -18  -6   47.92   10.76
  -4  18  -6   51.04   10.83
   4  18   6   32.64    7.83
   4 -18   6   54.40   10.73
   4 -18   8   22.22    9.51
  -4 -18  -8   38.04   12.88
  -4  18  -8   23.07   13.18
   4  18   8    9.34   12.85
   4 -18   8   28.03    9.42
  -4  19  -1   59.45   11.02
   4  19   1   54.67    7.92
   4 -19   1   64.39   10.89
  -4 -19  -1   60.75   10.76
  -4 -19  -3    4.75    7.30
   4 -19   3    3.29   10.40
   4  19   3    4.38   10.29
  -4  19  -3    5.96   10.40
  -4 -19  -5   14.78    7.41
   4 -19   5    4.84   10.51
   4  19   5   12.28   10.38
   4 -19   5    4.22   10.56
  -4  19  -5   13.60   10.47
   4 -19   7   12.64   12.66
  -4 -19  -7    8.28    8.91
   4  19   7   13.08    8.85
   4 -19   7   -3.71   12.89
  -4  19  -7   -9.72   12.88
   4  20   0    0.30    7.11
  -4  20   0   10.35   10.32
   4 -20   0    1.81   10.44
  -4 -20   0    1.02    7.40
  -4 -20  -2   -3.03    7.23
   4  20   2   -1.64   10.23
   4 -20   2    1.08   10.41
  -4  20  -2    4.02   10.40
  -4 -20  -4    3.81    8.70
  -4  20  -4   -3.74    8.98
   4 -20   4   12.02   12.41
   4  20   4    0.97   12.62
  -4 -20  -6    1.24    8.97
   4 -20   6   -5.47   12.84
   4  20   6   -4.89   12.71
  -4  20  -6   -1.58   12.59
   4 -20   6   -7.77   12.96
  -4  21  -1    2.10   11.63
   4  21   1    4.87   11.35
   4 -21   1   -2.52   11.65
  -4 -21  -1    1.73   11.44
  -4 -21  -3   15.59   12.70
   4  21   3    3.02    9.23
   4 -21   3   17.16    9.06
  -4  21  -3   20.13   12.73
  -4 -21  -5    3.01    9.10
   4 -21   5    8.98   12.80
   4  21   5    4.71    9.11
   4 -21   5   11.87    8.98
  -4  21  -5   10.40   12.90
   4  22   0   25.70    9.10
  -4  22   0   26.07   12.89
   4 -22   0   27.23    9.23
  -4 -22   0   42.66   12.56
  -4 -22  -2   14.27   12.75
   4  22   2   14.97    9.00
   4 -22   2   11.44   12.85
  -4  22  -2   12.22   12.96
  -4 -22  -4   28.24   13.11
  -4  22  -4   23.30   13.25
   4  22   4   30.03   13.09
   4 -22   4   24.41    9.58
  -4 -23  -1   23.54   12.72
   4  23   1    5.42   12.90
   4 -23   1   13.67   13.06
  -4  23  -1   23.40   12.99
   5   0   1    0.10    9.49
  -5   0  -1    2.98    9.50
   5   0   3    5.37    9.22
  -5   0  -3   -0.93    9.24
   5   0   5   -1.86    8.95
  -5   0  -5    1.70    9.02
   5   0   7    3.14    8.74
  -5   0  -7    1.02    8.58
   5   0   9    5.60    7.38
  -5   0  -9    3.53    7.27
   5   0  11    3.40   10.25
   5   0  11   -7.90    7.48
  -5   0 -11    1.05    7.39
   5   0  13   -3.16    9.09
   5   0  13   -8.90   12.82
  -5   0 -13    2.01   12.76
   5   1   0  578.85   14.07
   5  -1   0  567.36   16.61
  -5  -1   0  587.39   15.73
  -5   1   0  578.66   15.03
   5   1   2 1483.28   19.84
   5  -1   2 1468.83   20.34
  -5  -1  -2 1536.19   19.77
  -5   1  -2 1530.59   20.45
   5   1   4 1218.86   17.24
   5  -1   4 1203.36   15.92
  -5  -1  -4 1261.10   15.81
  -5   1  -4 1297.34   17.54
   5   1   6  699.18   13.80
   5  -1   6  669.09   11.97
  -5  -1  -6  725.17   13.84
  -5   1  -6  725.51   13.72
   5   1   8  361.34   10.28
   5  -1   8  356.97   13.23
  -5  -1  -8  384.30   13.17
  -5   1  -8  381.00   13.37
   5  -1  10   80.24    8.32
   5   1  10   76.41   10.96
   5  -1  10   74.93    8.09
  -5  -1 -10   71.64    8.16
  -5   1 -10   81.26    8.26
   5   1  12    8.22   10.51
   5  -1  12   11.95   10.51
  -5  -1 -12   13.99   10.58
   5   1  12   23.39   10.61
  -5   1 -12   10.42   10.57
   5  -1  12   20.66   10.63
   5   1  14   12.35    9.29
   5  -1  14   26.62   12.93
   5  -1  14   16.57    9.28
   5   1  14    1.92   13.08
  -5  -1 -14   20.51   12.92
  -5   1 -14   16.90    9.24
   5   2   1 3993.80   31.28
  -5  -2  -1 4089.63   31.48
   5  -2   1 3831.40   33.06
  -5   2  -1 3996.66   34.21
   5   2   3 4767.64   31.50
   5  -2   3 4799.25   33.01
  -5  -2  -3 4860.59   30.37
  -5   2  -3 4853.48   32.69
   5   2   5 1897.90   18.40
   5  -2   5 1876.64   18.83
  -5  -2  -5 2025.03   18.79
  -5   2  -5 2060.72   20.64
   5   2   7 1319.74   16.68
   5  -2   7 1289.54   16.90
  -5  -2  -7 1351.31   16.83
   5  -2   7 1419.09   17.39
  -5   2  -7 1368.75   17.08
   5  -2   9  750.60   15.38
   5   2   9  616.58   12.45
   5  -2   9  619.14   12.25
  -5  -2  -9  680.02   12.31
  -5   2  -9  736.28   15.19
   5   2  11  207.93   11.80
   5  -2  11  170.49    9.18
  -5  -2 -11  215.48   11.96
  -5   2 -11  210.47   12.00
   5  -2  11  212.80   12.08
   5   2  13   37.08    9.32
   5   2  13   15.53   12.92
   5  -2  13   39.51   12.80
   5  -2  13   26.87   12.95
  -5  -2 -13   24.28    9.04
  -5   2 -13   27.36   13.03
  -5  -3   0 3724.98   29.62
   5  -3   0 3680.15   37.54
   5  -3   0 3810.46   38.01
  -5   3   0 3616.07   36.96
   5   3   0 3701.90   30.82
   5   3   2 1879.73   19.88
  -5  -3  -2 1979.22   21.22
   5  -3   2 1840.10   21.43
   5  -3   2 2096.86   23.75
  -5   3  -2 1966.89   22.92
   5   3   4 3050.86   24.45
  -5  -3  -4 3102.53   23.31
   5  -3   4 3023.15   25.45
  -5   3  -4 3166.80   25.62
   5  -3   4 3300.30   26.27
   5  -3   6 1339.79   17.19
   5   3   6 1221.40   16.45
   5  -3   6 1260.33   16.73
  -5  -3  -6 1307.87   16.68
  -5   3  -6 1294.36   16.77
   5   3   8  742.08   15.08
   5  -3   8  728.25   15.35
  -5  -3  -8  746.85   12.70
  -5   3  -8  779.98   15.34
   5  -3   8  792.18   15.57
   5  -3  10  309.52   10.09
   5   3  10  272.47    9.85
   5  -3  10  301.34   12.71
  -5  -3 -10  328.87   12.57
  -5   3 -10  295.32   10.08
   5   3  12  132.30   11.13
   5  -3  12  117.08    8.43
   5  -3  12  124.61   11.49
  -5  -3 -12  127.45   11.40
  -5   3 -12  110.81   11.46
   5   3  14   10.31   12.87
   5   3  14    6.25    9.13
   5  -3  14    7.84   13.11
  -5  -3 -14    9.66    9.13
  -5   3 -14   11.02   12.98
   5  -3  14   14.51   12.90
  -5  -4  -1  650.76   14.33
   5  -4   1  610.59   15.83
   5  -4   1  633.38   16.10
  -5   4  -1  631.70   15.93
   5   4   1  628.26   14.19
   5   4   3  587.29   11.74
   5  -4   3  625.63   14.27
  -5  -4  -3  594.57   11.72
   5  -4   3  563.56   14.00
  -5   4  -3  599.22   14.05
   5   4   5  675.17   11.88
   5  -4   5  738.81   14.23
  -5  -4  -5  730.49   13.72
   5  -4   5  658.09   12.20
  -5   4  -5  704.33   14.05
   5   4   7  309.22   11.07
   5  -4   7  333.10   11.29
   5  -4   7  281.68    9.06
  -5  -4  -7  302.85    9.06
  -5   4  -7  313.13   11.12
   5   4   9   96.76    8.13
   5  -4   9  102.71   11.17
   5  -4   9  112.58    8.29
  -5  -4  -9  108.64   11.03
  -5   4  -9  109.96    8.30
   5   4  11   69.72    8.00
   5  -4  11   85.97   11.00
  -5  -4 -11   84.80    8.19
  -5   4 -11   92.47   10.95
   5  -4  11   98.46   11.11
   5  -4  13   20.37   12.89
   5   4  13   12.54   12.83
   5  -4  13   21.62    9.05
  -5  -4 -13   11.01    9.25
  -5   4 -13   20.10   12.74
  -5  -5   0    7.69    9.20
   5  -5   0    7.64   11.49
   5   5   0    6.53    9.19
   5  -5   0    6.70    9.39
  -5   5  -2   12.12    6.51
   5  -5   2   12.00    6.64
  -5  -5  -2   14.96    9.04
   5  -5   2   11.29    9.19
   5   5   2   14.59    8.98
   5   5   4   99.33    9.64
  -5  -5  -4  102.54    9.58
   5  -5   4   95.48    9.63
  -5   5  -4   93.16    7.34
   5  -5   4  100.14    9.81
   5   5   6  153.34    9.80
  -5  -5  -6  159.33    9.83
   5  -5   6  150.80    9.89
  -5   5  -6  157.20   10.00
   5  -5   6  160.71    9.98
   5   5   8   -1.27    7.40
   5  -5   8   -2.95   10.56
  -5  -5  -8    6.59   10.11
  -5   5  -8    7.32    7.23
   5  -5   8   -3.58    7.52
   5  -5  10    2.62   10.33
   5   5  10    5.36   10.08
   5  -5  10    2.41   10.30
  -5  -5 -10   -1.28   10.26
  -5   5 -10    5.33   10.23
   5   5  12   -2.21   10.25
   5  -5  12   -5.53   10.34
   5  -5  12    4.73   10.40
  -5  -5 -12   -0.84   10.32
  -5   5 -12    1.47   10.32
   5   5  14    1.50    8.91
   5  -5  14   10.50   12.96
   5  -6   1 1408.85   21.16
  -5  -6  -1 1391.18   17.71
   5  -6   1 1302.61   20.54
   5   6   1 1353.46   17.86
  -5  -6  -3  619.05   11.55
   5  -6   3  625.25   14.42
   5  -6   3  593.72   14.17
   5   6   3  604.48   11.36
   5   6   5  421.84   11.65
   5  -6   5  425.84   12.11
  -5  -6  -5  425.74    9.78
   5  -6   5  394.79   11.99
   5   6   7  329.52   12.53
   5  -6   7  334.73   13.07
  -5  -6  -7  364.12   12.78
   5  -6   7  298.18   10.35
  -5   6  -7  324.21   12.85
   5   6   9   26.83    7.34
   5  -6   9   25.04    7.55
   5  -6   9   31.55   10.57
  -5  -6  -9   21.30   10.45
  -5   6  -9   23.69    7.34
   5   6  11   24.88   10.08
   5  -6  11   10.60   10.48
   5  -6  11   11.42    7.53
  -5  -6 -11   14.51   10.28
   5   6  13   15.97   12.53
   5  -6  13   20.05   12.78
   5  -6  13   16.65    8.96
  -5  -6 -13   11.01    9.05
  -5  -7   0  931.04   15.35
  -5   7   0  900.14   20.42
   5  -7   0  920.14   18.66
   5   7   0  878.61   13.80
   5  -7   0  850.59   18.17
   5  -7   2 1288.28   18.95
  -5  -7  -2 1271.23   16.60
   5  -7   2 1163.21   18.53
   5   7   2 1203.80   15.05
  -5  -7  -4  390.79   11.37
   5  -7   4  376.23   11.97
   5  -7   4  392.69   12.01
   5   7   4  359.62    9.43
   5   7   6  353.69   11.04
  -5  -7  -6  365.39   11.16
   5  -7   6  329.28   11.40
   5  -7   6  343.99    9.40
   5   7   8  148.19    8.54
  -5  -7  -8  164.93   11.25
   5  -7   8  133.22    8.61
   5  -7   8  149.92   11.51
   5   7  10   59.10   10.23
   5  -7  10   48.94    7.75
  -5  -7 -10   54.41    7.62
   5  -7  10   56.03   10.46
   5   7  12   17.59   12.41
   5  -7  12   -3.67   12.99
  -5  -7 -12   12.91   12.67
   5  -7  12   15.70    9.05
  -5  -8  -1  464.69   12.15
  -5   8  -1  442.27   13.72
   5  -8   1  465.28   13.77
   5  -8   1  408.37   11.55
   5   8   1  448.47   12.00
   5  -8   3   14.16    8.49
  -5  -8  -3    8.84    6.07
   5  -8   3    8.72    8.64
   5   8   3   13.24    5.95
  -5  -8  -5   24.28    6.04
   5  -8   5   28.50    6.13
   5  -8   5   18.56    8.63
   5   8   5   19.55    6.09
   5   8   7  139.82   11.30
  -5  -8  -7  167.61   11.13
   5  -8   7  148.55   11.46
   5  -8   7  144.90   11.61
   5   8   9    8.10    7.30
  -5  -8  -9    9.83    7.31
   5  -8   9   10.46    7.27
   5  -8   9   26.20    7.22
   5   8  11   10.07   10.08
   5  -8  11   -6.77    7.54
  -5  -8 -11    1.44   10.22
   5  -8  11    0.94    7.35
   5   8  13    6.68    9.13
   5  -8  13   26.08   12.76
  -5  -8 -13   23.33   12.73
   5  -8  13    9.06    9.10
   5  -9   0   15.09    8.80
   5   9   0   13.35    6.12
   5  -9   0   16.32    8.79
  -5   9   0   12.85    8.92
  -5  -9   0   11.85    8.36
  -5  -9  -2   64.42    6.48
  -5   9  -2   62.22    9.37
   5  -9   2   59.17    6.91
   5  -9   2   55.13    6.94
   5   9   2   57.18    8.83
  -5  -9  -4   23.39    5.94
   5  -9   4   21.96    8.49
   5  -9   4   17.05    6.11
   5   9   4   24.72    8.47
   5  -9   6   12.62   10.19
  -5  -9  -6    7.57   10.06
   5  -9   6    2.72   10.31
   5   9   6    6.91    7.08
   5  -9   8    4.32   10.18
   5   9   8    5.91    6.94
  -5  -9  -8    3.40   10.02
   5  -9   8    1.54   10.16
   5   9  10    8.72    7.22
  -5  -9 -10    3.02   10.27
   5  -9  10    7.38    7.45
   5  -9  10   10.44    7.30
   5  -9  12   -7.70   12.63
   5   9  12    2.52    8.87
   5  -9  12   -2.11    8.99
  -5  -9 -12    9.45   12.44
  -5 -10  -1  323.94    9.11
  -5  10  -1  319.46   12.22
   5  10   1  310.75    9.18
   5 -10   1  305.57   12.06
   5 -10   1  318.56   10.28
  -5  10  -3   95.57    7.45
  -5 -10  -3  105.54    6.89
   5 -10   3  104.08    9.65
   5 -10   3   97.62    9.46
   5  10   3  107.56    7.05
  -5 -10  -5   91.29    7.94
   5 -10   5   91.33   11.04
   5 -10   5   78.34   11.05
   5  10   5   83.39   10.69
   5 -10   7   26.81    7.42
  -5 -10  -7   24.57   10.21
   5 -10   7   23.22    7.36
   5  10   7   25.52   10.14
   5 -10   9   -4.75   10.09
  -5 -10  -9   -3.97   10.22
   5 -10   9    2.15   10.14
   5  10   9    0.72   10.10
   5  10  11   26.30    8.89
   5 -10  11   25.37    9.10
  -5 -10 -11   33.95    9.15
   5 -10  11   21.49   12.78
   5 -11   0   40.35    8.88
  -5  11   0   28.86    9.06
   5  11   0   36.66    8.67
  -5 -11   0   33.27    6.38
  -5 -11  -2   77.08    9.01
  -5  11  -2   74.44    9.31
   5  11   2   69.09    6.73
   5 -11   2   61.44    9.23
   5 -11   2   74.84    9.15
  -5  11  -4   95.56    8.62
  -5 -11  -4   98.09   10.82
   5 -11   4   89.58    8.36
   5 -11   4   87.68   11.62
   5  11   4   96.52   10.85
  -5 -11  -6   27.00    7.24
   5 -11   6    6.71   10.35
   5 -11   6   19.36    7.42
   5  11   6    7.20   10.23
   5 -11   8    2.33   10.26
  -5 -11  -8    2.21    7.29
   5 -11   8    5.01   10.19
   5  11   8    2.24   10.09
   5 -11  10   21.75    7.44
  -5 -11 -10   14.39    7.50
   5 -11  10   10.08   10.50
   5  11  10   19.54    7.36
   5 -11  12   -5.00    8.98
   5 -11  12   -3.51    9.22
  -5 -11 -12    2.84   12.60
   5  11  12   -1.46   12.67
  -5 -12  -1   10.75    5.81
   5 -12   1    0.68    8.36
  -5  12  -1   -4.52    8.48
   5  12   1    8.54    8.37
   5 -12   1    2.33    6.01
  -5 -12  -3   -0.60   10.29
   5  12   3    6.09   10.11
   5 -12   3   -3.43    7.47
   5 -12   3    1.41   10.30
  -5  12  -3   -0.35    7.42
  -5  12  -5   28.15    7.64
  -5 -12  -5   27.25    7.47
   5 -12   5   26.91   10.42
   5 -12   5   32.13    7.56
   5  12   5   32.88    7.21
  -5 -12  -7   53.47   10.47
   5 -12   7   46.46    7.65
   5 -12   7   51.22    7.76
   5  12   7   48.87   10.45
   5 -12   9   -0.25    7.26
  -5 -12  -9    1.12   10.22
   5 -12   9   -2.08   10.31
   5  12   9    0.79    7.30
   5 -12  11    5.43    8.97
  -5 -12 -11   -6.31    9.09
   5 -12  11    4.28    8.98
   5  12  11   14.30    8.83
   5 -13   0  333.24   12.02
   5  13   0  348.50   11.10
  -5  13   0  318.91   11.95
  -5 -13   0  355.98   10.93
   5 -13   2  325.89   13.34
  -5 -13  -2  337.61   12.54
   5  13   2  300.81    9.64
   5 -13   2  307.28   13.16
  -5  13  -2  297.04   10.65
  -5 -13  -4  343.24   12.60
  -5  13  -4  299.17   10.47
   5  13   4  333.43   12.54
   5 -13   4  316.28   12.97
   5 -13   4  317.92   13.18
  -5 -13  -6   98.86    8.15
   5 -13   6  100.79   11.22
   5 -13   6  110.43   11.15
   5  13   6   95.96    8.02
  -5 -13  -8   87.02    8.05
   5 -13   8   91.31    8.37
   5 -13   8   82.72    8.23
   5  13   8   85.04    8.04
  -5 -13 -10   31.11   12.57
   5 -13  10   14.94    8.92
   5 -13  10   21.37   12.70
   5  13  10   16.31   12.51
  -5 -14  -1  764.74   12.82
   5 -14   1  791.80   16.95
  -5  14  -1  775.89   16.87
   5  14   1  731.40   12.92
   5 -14   3  482.38   14.77
  -5 -14  -3  483.93   11.12
  -5  14  -3  492.40   14.57
   5  14   3  492.84   13.63
   5 -14   3  470.84   14.62
  -5  14  -5   74.83   11.03
  -5 -14  -5   64.81    7.93
   5  14   5   69.35   10.51
   5 -14   5   73.67   10.87
   5 -14   5   83.98   10.96
  -5 -14  -7  103.99    8.27
   5 -14   7   99.74    8.29
   5 -14   7  107.55   11.37
   5  14   7  107.47   11.01
  -5 -14  -9   76.11   13.17
   5 -14   9   48.90   13.29
   5 -14   9   55.43    9.35
   5  14   9   55.29    9.49
  -5 -14 -11   27.58   13.35
   5 -14  11   39.49   13.35
   5 -14  11   25.29   13.41
   5  14  11   26.79    9.76
   5  15   0  321.45   10.14
   5 -15   0  361.96   13.84
  -5  15   0  357.04   13.85
  -5 -15   0  364.60   10.16
  -5 -15  -2  351.71   12.98
  -5  15  -2  327.20   10.88
   5 -15   2  331.57   10.90
   5  15   2  311.95    9.86
   5 -15   2  301.87   10.72
   5 -15   4  108.05   11.16
  -5 -15  -4   93.78   10.98
  -5  15  -4   85.52    8.36
   5  15   4  101.22   10.82
   5 -15   4   87.01   11.16
  -5 -15  -6   61.29    8.00
  -5  15  -6   63.04   10.97
   5 -15   6   64.36   10.93
   5  15   6   58.57   10.61
   5 -15   6   68.45    7.97
  -5 -15  -8   61.50    8.18
   5 -15   8   64.16   11.14
   5 -15   8   61.03   12.15
   5  15   8   55.78    7.96
  -5 -15 -10   18.63   12.83
   5 -15  10   26.18   12.89
   5 -15  10   22.34    9.19
   5  15  10   21.29   12.88
  -5 -16  -1   81.00    8.03
   5 -16   1   82.35    8.43
   5  16   1   88.91    7.88
  -5  16  -1   87.08   11.26
  -5 -16  -3   32.84    7.65
   5 -16   3   32.14   10.81
   5  16   3   28.00    7.63
   5 -16   3   27.01    7.69
  -5  16  -3   32.92    7.72
   5 -16   5   38.27   10.74
  -5 -16  -5    6.93   10.80
   5  16   5   33.74    7.50
  -5  16  -5   32.97   10.72
   5 -16   5   27.46    7.64
  -5 -16  -7    5.13   10.46
   5 -16   7    3.47   10.42
   5  16   7    7.59   10.34
   5 -16   7   -0.61    7.49
  -5 -16  -9    2.31    8.96
   5 -16   9    1.91    9.06
   5  16   9   -4.26    9.22
   5 -16   9    3.82   12.63
   5  17   0   24.37   10.41
   5 -17   0   28.14    7.51
  -5  17   0   27.71   10.46
  -5 -17   0   20.92   10.38
  -5 -17  -2   36.63   10.81
  -5  17  -2   37.15   10.61
   5 -17   2   37.10   10.78
   5  17   2   22.74   10.50
  -5 -17  -4    4.49   10.33
   5 -17   4   14.75   10.35
   5  17   4    7.35    7.36
  -5  17  -4   13.89   10.45
   5 -17   4   16.82   10.34
   5 -17   6   16.90    7.57
  -5  17  -6   15.53   10.65
  -5 -17  -6   17.94    7.57
   5  17   6   14.37    7.50
   5 -17   6   18.95   10.57
  -5 -17  -8   21.39   12.79
   5 -17   8    6.49   12.87
   5  17   8   18.85    8.96
   5 -17   8    9.33    9.13
  -5 -18  -1  141.80    8.61
   5  18   1  153.22   11.18
   5 -18   1  136.98    9.01
  -5  18  -1  133.18   11.86
  -5  18  -3  165.82   11.77
  -5 -18  -3  171.11   11.48
   5 -18   3  150.10   12.09
   5  18   3  133.44    8.65
   5 -18   3  156.27   11.83
  -5  18  -5   99.77   11.37
   5 -18   5   95.64   11.30
  -5 -18  -5   94.82   11.05
   5  18   5   76.30   11.18
   5 -18   5   78.12   11.32
   5 -18   7   37.06   13.01
  -5 -18  -7   29.19    9.32
   5  18   7   18.94   13.18
  -5  18  -7   43.38   12.97
   5 -18   7   20.05   13.12
   5  19   0  320.02   10.39
   5 -19   0  332.10   14.23
  -5  19   0  332.09   13.86
  -5 -19   0  349.42   13.06
  -5 -19  -2  204.74   12.15
   5  19   2  166.79    9.47
  -5  19  -2  191.94   12.54
   5 -19   2  213.27   12.40
  -5 -19  -4  152.07   13.63
   5 -19   4  143.32   14.10
   5  19   4  135.35   12.59
  -5  19  -4  147.60   14.05
   5 -19   4  135.20   13.04
   5 -19   6   71.84   13.58
  -5 -19  -6   71.21    9.72
  -5  19  -6   75.08    9.93
   5  19   6   67.95   13.51
   5 -19   6   75.32    9.80
  -5 -20  -1  180.49   11.72
   5  20   1  134.23    9.25
   5 -20   1  169.87   12.30
  -5  20  -1  144.01   12.31
  -5 -20  -3  112.46   13.33
  -5  20  -3   98.16   13.66
   5  20   3   88.20    9.69
   5 -20   3   97.14   13.80
   5 -20   3   99.30   13.58
  -5 -20  -5   90.38    9.58
  -5  20  -5   81.49   13.61
   5 -20   5   64.86   10.06
   5  20   5   56.29    9.92
   5 -20   5   48.62   13.70
   5  21   0   38.35    9.13
   5 -21   0   39.16    9.62
  -5  21   0   35.87   13.22
  -5 -21   0   43.93   12.98
  -5 -21  -2    8.91   12.72
   5  21   2    7.01    9.03
  -5  21  -2    8.70    9.22
   5 -21   2   14.04   12.77
  -5 -21  -4   27.16   12.93
   5 -21   4   23.50   13.16
   5  21   4   15.55   12.97
   5 -21   4   23.38   13.15
  -5  21  -4   28.68   13.14
  -5 -22  -1   -5.46   12.55
   5  22   1   -6.63   12.55
   5 -22   1    3.21   12.62
  -5  22  -1    4.58   12.67
  -5 -22  -3   -2.57   12.80
  -5  22  -3    2.93   12.87
   5  22   3   -1.79    9.03
   5 -22   3    0.72   12.97
   5 -22   3    3.28    8.95
   5  23   0    7.43    9.11
   5 -23   0    4.49   12.95
  -5  23   0   19.07   13.17
  -5 -23   0   -0.34   12.81
   6   0   0 5804.18   41.03
  -6   0   0 5924.81   41.22
   6   0   2 1922.44   21.69
  -6   0  -2 1991.35   21.96
   6   0   4 1796.37   19.66
  -6   0  -4 1857.83   19.72
   6   0   6  632.36   13.19
  -6   0  -6  653.77   13.33
   6   0   8  325.46   10.17
  -6   0  -8  346.36   10.29
   6   0  10  348.47   12.84
  -6   0 -10  361.36   12.95
   6   0  12  219.75   14.15
  -6   0 -12  209.01   10.76
   6   0  12  230.81   10.96
   6   1   1 2070.47   22.94
   6  -1   1 2073.11   24.07
  -6  -1  -1 2167.74   23.31
  -6   1  -1 2142.36   24.30
   6   1   3 1348.58   16.78
   6  -1   3 1386.32   18.77
  -6  -1  -3 1491.87   18.65
  -6   1  -3 1444.48   18.81
   6   1   5  758.38   12.66
   6  -1   5  776.55   14.28
  -6  -1  -5  770.03   12.50
  -6   1  -5  818.72   14.30
   6   1   7  296.61   12.45
   6  -1   7  287.08    9.88
  -6  -1  -7  303.25   12.53
  -6   1  -7  306.14   12.63
   6   1   9  198.89    9.11
   6  -1   9  211.04   11.87
  -6  -1  -9  221.32   12.02
  -6   1  -9  219.00   11.98
   6  -1   9  220.99   12.15
   6   1  11   86.03   11.08
   6  -1  11   83.51   10.90
   6  -1  11   89.84    8.22
  -6  -1 -11  105.72   10.85
  -6   1 -11   89.62    8.23
   6  -1  13   34.82   13.03
   6   1  13   38.80   12.94
   6  -1  13   36.79   13.33
  -6  -1 -13   31.14   13.09
   6   1  13   40.64   13.14
  -6   1 -13   50.10   13.11
   6  -2   0  197.54   12.01
  -6  -2   0  211.52   11.38
  -6   2   0  203.22   11.84
   6   2   0  200.81   11.32
   6   2   2  104.91    9.75
   6  -2   2  106.58    7.82
  -6  -2  -2  107.35    7.70
  -6   2  -2  101.21    9.92
   6   2   4  475.99   12.56
   6  -2   4  446.85   10.72
  -6  -2  -4  500.58   12.51
  -6   2  -4  486.78   12.64
   6   2   6   14.83    8.45
   6  -2   6   19.07    8.45
  -6  -2  -6   15.35    8.59
  -6   2  -6    8.43    8.57
   6  -2   8  151.80   11.63
   6   2   8  130.58    8.44
   6  -2   8  129.74    8.51
  -6  -2  -8  135.12    8.50
  -6   2  -8  141.46    8.36
   6   2  10   18.97    7.40
   6  -2  10   25.13   10.28
   6  -2  10   22.13    7.47
  -6  -2 -10   21.26    7.40
  -6   2 -10   16.38    7.46
   6   2  12    0.00   12.52
   6  -2  12   -3.54    8.87
   6  -2  12   -1.76   12.75
  -6  -2 -12    3.97   12.59
  -6   2 -12    1.23    8.84
  -6  -3  -1  189.76   10.67
   6  -3   1  176.87   11.25
  -6   3  -1  185.64   11.15
   6   3   1  177.76    8.46
   6   3   3   79.99    9.19
   6  -3   3   63.73    9.49
  -6  -3  -3   72.77    9.33
   6  -3   3   73.08    7.30
  -6   3  -3   72.03    7.08
   6   3   5   18.03    8.33
   6  -3   5   19.99    8.67
  -6  -3  -5   17.42    8.47
  -6   3  -5   13.50    8.49
   6  -3   5   13.86    8.56
   6   3   7   22.05   10.47
   6  -3   7   19.16    7.66
   6  -3   7   14.92   10.69
  -6  -3  -7   18.65    7.28
  -6   3  -7   18.13    7.57
   6   3   9    1.69    9.98
   6  -3   9   -0.74    7.29
  -6  -3  -9    1.13   10.15
  -6   3  -9    0.90   10.18
   6  -3   9    2.31   10.37
   6   3  11   -3.19   10.22
   6  -3  11   -2.65    7.30
   6  -3  11    5.74   10.25
  -6  -3 -11   -0.61   10.27
  -6   3 -11    4.83   10.32
   6   3  13    1.28   12.64
   6  -3  13    0.33   12.84
  -6  -3 -13    4.25   12.60
  -6   3 -13   -4.81   12.70
   6  -3  13   -1.51   12.70
  -6  -4   0  482.58   12.97
   6  -4   0  465.93   14.92
   6  -4   0  466.17   15.09
  -6   4   0  462.45   14.99
   6   4   0  475.87   12.96
   6   4   2 1301.97   17.29
  -6  -4  -2 1343.05   17.53
   6  -4   2 1256.65   17.60
  -6   4  -2 1314.86   19.01
   6  -4   2 1385.26   19.50
   6   4   4   96.21    9.23
  -6  -4  -4   91.40    7.18
   6  -4   4   94.73    9.51
  -6   4  -4   93.87    9.30
   6  -4   4   88.96    9.70
   6   4   6  153.97    7.67
   6  -4   6  186.05   11.88
   6  -4   6  166.35   11.01
  -6  -4  -6  181.51   11.62
  -6   4  -6  187.07   11.68
   6   4   8   64.95    7.80
   6  -4   8   72.87    8.24
   6  -4   8   78.75   10.96
  -6  -4  -8   78.86    7.88
  -6   4  -8   80.42    7.94
   6   4  10   31.64    7.32
   6  -4  10   28.13   10.47
  -6  -4 -10   28.49    7.38
   6  -4  10   25.44    7.49
  -6   4 -10   31.21    7.56
   6   4  12   18.90   12.83
   6  -4  12   15.27    9.17
  -6  -4 -12   12.69    9.04
  -6   4 -12   31.82   12.76
   6  -4  12   32.84   12.63
   6  -5   1 1363.67   20.81
  -6  -5  -1 1378.64   17.71
   6  -5   1 1311.06   20.54
  -6   5  -1 1317.77   20.58
   6   5   1 1351.32   17.55
   6   5   3  311.60   11.21
  -6  -5  -3  333.51    9.28
   6  -5   3  301.01    9.80
  -6   5  -3  325.33   11.72
   6  -5   3  333.29   11.88
   6   5   5   73.75    8.88
  -6  -5  -5   74.07    6.71
   6  -5   5   73.01    9.16
   6  -5   5   71.23    9.08
  -6   5  -5   82.49    8.92
   6   5   7  178.55    8.84
   6  -5   7  184.92   11.84
  -6  -5  -7  193.32   11.52
  -6   5  -7  181.81    8.87
   6  -5   7  188.03    8.77
   6   5   9   23.01   10.02
   6  -5   9   19.64    7.24
  -6  -5  -9   10.38   10.27
  -6   5  -9   21.88   10.28
   6  -5   9   20.69   10.25
   6  -5  11   48.83    7.93
   6   5  11   36.84   10.58
   6  -5  11   43.27   10.81
  -6  -5 -11   42.48   10.62
  -6   5 -11   35.55    7.80
   6   5  13   22.31    9.06
   6  -5  13   14.11   12.89
   6  -5  13   17.16   13.05
  -6  -5 -13   26.73   12.67
   6  -6   0  270.86   12.72
  -6  -6   0  263.88    8.96
   6  -6   0  243.64   12.40
   6   6   0  254.83    9.01
  -6  -6  -2  132.14    9.63
   6  -6   2  115.49   10.04
   6  -6   2  128.43   10.18
   6   6   2  116.51    7.45
   6   6   4  169.23    9.95
   6  -6   4  183.18   10.06
  -6  -6  -4  183.09    9.79
   6  -6   4  169.15   10.21
  -6   6  -4  173.10   10.13
   6   6   6   56.14   10.82
   6  -6   6   64.83   10.67
  -6  -6  -6   56.79    7.63
   6  -6   6   51.78   10.93
  -6   6  -6   62.29   10.64
   6   6   8   60.61    7.66
   6  -6   8   64.83    7.80
   6  -6   8   55.33    7.69
  -6  -6  -8   55.65    7.71
  -6   6  -8   61.25    7.63
   6   6  10    7.79   10.15
   6  -6  10    9.11    7.34
   6  -6  10    1.07    7.46
  -6  -6 -10    7.97   10.32
   6   6  12   16.78    9.15
   6  -6  12   12.06    9.38
   6  -6  12   18.42    9.12
  -6  -6 -12   14.92    9.07
   6  -7   1   68.46    9.61
  -6  -7  -1   68.96    6.64
   6  -7   1   68.46    9.50
   6   7   1   62.13    6.78
  -6  -7  -3   30.99    6.11
   6  -7   3   26.07    8.77
   6  -7   3   30.17    8.73
   6   7   3   29.61    6.22
   6   7   5   13.55    7.51
  -6  -7  -5   20.52   10.41
   6  -7   5   16.50    7.69
   6  -7   5   18.49   10.52
   6   7   7   69.40    7.78
  -6  -7  -7   85.15   10.59
   6  -7   7   68.53    7.75
   6  -7   7   83.04   10.64
   6   7   9    0.29   10.10
   6  -7   9   -2.30   10.31
  -6  -7  -9    5.55    7.10
   6  -7   9    3.31    7.21
   6   7  11    4.68   12.30
   6  -7  11   -1.06   12.84
  -6  -7 -11    6.20   12.37
   6  -7  11   -2.47    8.81
  -6  -8   0   45.12    8.82
   6   8   0   44.49    8.78
   6  -8   0   42.55    9.17
   6  -8   0   47.26    9.21
  -6  -8  -2    5.69    8.15
   6  -8   2    7.93    8.42
   6  -8   2   -3.34    8.56
   6   8   2    1.83    8.28
  -6  -8  -4   -4.87    8.16
   6  -8   4   -7.32    8.41
   6   8   4    1.07    8.13
   6  -8   4   -1.87    8.30
  -6  -8  -6   11.75   10.06
   6  -8   6    2.59   10.24
   6  -8   6    7.19    7.20
   6   8   6    8.15   10.18
   6   8   8   25.13   10.37
  -6  -8  -8   38.55   10.35
   6  -8   8   29.58   10.46
   6  -8   8   35.86   10.41
   6   8  10   -1.22   10.22
   6  -8  10    0.19    7.44
  -6  -8 -10    8.14   10.09
   6  -8  10    6.94   10.32
   6   8  12   31.29    9.36
   6  -8  12   37.04   13.10
  -6  -8 -12   28.86   13.09
   6  -8  12   27.35   13.03
  -6  -9  -1   86.19    6.81
   6  -9   1   83.30    9.53
   6  -9   1   85.32    9.48
   6   9   1   88.42    9.09
  -6  -9  -3   14.94    5.97
   6  -9   3   12.71    8.52
   6  -9   3    9.93    8.44
   6   9   3   18.16    5.89
   6  -9   5   10.17   10.10
  -6  -9  -5   11.66    7.03
   6  -9   5    3.03    7.35
   6   9   5    3.41    7.35
  -6  -9  -7   22.57   10.17
   6  -9   7   17.39   10.34
   6  -9   7   24.19    7.41
   6   9   7   14.09    7.27
   6   9   9   -0.38    7.17
  -6  -9  -9   -0.96   10.21
   6  -9   9    3.68    7.37
   6  -9   9   -0.63   10.20
   6   9  11   15.88   12.66
   6  -9  11   20.96    9.18
  -6  -9 -11   13.94   12.64
   6  -9  11   17.28   12.72
   6 -10   0  165.61   10.66
  -6 -10   0  164.23    7.64
  -6  10   0  151.81   10.71
   6  10   0  152.52    7.71
   6 -10   0  155.94   10.70
  -6 -10  -2   90.68    6.85
   6 -10   2   86.74    9.52
   6 -10   2   80.93    9.38
   6  10   2   89.30    9.04
  -6 -10  -4   43.46    7.69
   6 -10   4   46.04    7.75
   6 -10   4   46.65    7.94
   6  10   4   42.88   10.60
   6 -10   6   60.87    8.02
  -6 -10  -6   73.87   10.40
   6 -10   6   64.12   10.77
   6  10   6   64.62   10.47
   6 -10   8   49.04    7.81
  -6 -10  -8   51.67    7.66
   6 -10   8   46.10    7.73
   6  10   8   47.03    7.70
   6 -10  10   -6.39   12.48
  -6 -10 -10   -1.49    8.85
   6 -10  10    1.18    8.81
   6  10  10    6.39   12.37
   6  10  12    3.40   12.98
   6 -10  12    4.94    9.39
  -6 -10 -12   14.86    9.17
  -6 -11  -1  256.46   10.48
  -6  11  -1  244.69   11.42
   6  11   1  259.86   10.52
   6 -11   1  246.07   11.57
   6 -11   1  252.93   11.46
  -6 -11  -3  201.79   11.64
   6 -11   3  198.17   12.24
   6 -11   3  184.91   12.19
   6  11   3  194.30   11.78
  -6 -11  -5   76.38   10.56
   6 -11   5   66.89   11.05
   6 -11   5   65.40    7.88
   6  11   5   72.51   10.54
   6 -11   7  133.93   11.48
  -6 -11  -7  137.64    8.46
   6 -11   7  111.23    8.59
   6  11   7  122.48    8.35
   6 -11   9    4.82    7.50
  -6 -11  -9   10.82    7.28
   6 -11   9   13.53   10.45
   6  11   9    8.38   10.37
   6 -11  11   15.21   12.73
  -6 -11 -11   17.41   12.78
   6 -11  11   10.52   13.04
   6  11  11   -5.10   12.87
  -6 -12   0  211.96   10.09
   6 -12   0  204.51   11.11
   6  12   0  186.85    8.01
  -6  12   0  203.12   10.97
   6 -12   0  184.67   11.05
  -6  12  -2  255.08   13.09
  -6 -12  -2  270.52   12.10
   6  12   2  267.13   12.25
   6 -12   2  248.01   12.93
   6 -12   2  242.58   10.22
  -6 -12  -4   38.00    7.48
   6 -12   4   27.25   10.76
   6 -12   4   41.85   10.64
   6  12   4   35.29    7.48
  -6 -12  -6   86.79   10.93
   6 -12   6   93.61   11.13
   6 -12   6   70.31   11.01
   6  12   6   82.16    7.81
   6 -12   8   33.64   10.56
  -6 -12  -8   22.85    7.61
   6 -12   8   35.45   10.59
   6  12   8   31.08    7.41
   6 -12  10    5.69   12.54
  -6 -12 -10    2.97    9.04
   6 -12  10    3.44    9.06
   6  12  10    1.26   12.67
  -6 -13  -1    6.99    7.19
   6 -13   1   -1.80   10.50
  -6  13  -1    2.59   10.58
   6  13   1    7.47    7.20
   6 -13   1   -5.90   10.65
  -6 -13  -3    8.44   10.13
  -6  13  -3    8.79   10.33
   6  13   3    2.04   10.37
   6 -13   3    6.94    7.30
   6 -13   3    1.17   10.39
  -6 -13  -5   40.64    7.70
   6 -13   5   50.99    7.57
   6 -13   5   49.80   10.75
   6  13   5   38.88   10.45
  -6 -13  -7   33.25    7.63
   6 -13   7   37.13   10.68
   6 -13   7   39.47   10.61
   6  13   7   33.57   10.56
  -6 -13  -9    2.23   12.58
   6 -13   9    0.31    8.98
   6 -13   9   -9.52   12.85
   6  13   9    8.45   12.56
  -6 -14   0  157.54    8.60
  -6  14   0  158.69   12.18
   6 -14   0  163.35   12.27
   6  14   0  162.28    8.66
   6 -14   0  154.68   12.10
  -6  14  -2   43.30   10.80
   6 -14   2   49.63   10.85
  -6 -14  -2   40.23    7.67
   6  14   2   40.33    7.73
   6 -14   2   54.34   10.66
  -6  14  -4   20.88   10.56
  -6 -14  -4   21.84    7.28
   6  14   4   27.22    7.19
   6 -14   4   15.58   10.46
   6 -14   4   29.57   10.38
  -6 -14  -6    5.20    7.24
   6 -14   6   -3.07   10.52
   6 -14   6    8.67   10.31
   6  14   6    3.36   10.14
  -6 -14  -8   15.05   12.55
   6 -14   8   20.39   12.67
   6 -14   8   13.01   12.70
   6  14   8    8.04    9.08
  -6 -14 -10   -5.16   12.81
   6 -14  10    4.00    9.16
   6 -14  10   16.34   12.78
   6  14  10   11.64   12.69
  -6 -15  -1  137.76    8.29
   6 -15   1  135.48   11.75
   6  15   1  123.69    8.27
   6 -15   1  120.21    8.77
  -6  15  -1  133.53   11.50
   6 -15   3  189.45   12.15
  -6 -15  -3  169.98    8.81
   6  15   3  169.16    8.75
  -6  15  -3  168.01   12.23
   6 -15   3  173.64   11.92
  -6 -15  -5  221.99   11.99
   6  15   5  221.73   11.99
   6 -15   5  198.31   12.27
   6 -15   5  206.87    9.54
  -6 -15  -7   75.43    9.75
   6 -15   7   85.95   12.37
   6  15   7   72.27    8.16
   6 -15   7   91.52   12.35
  -6 -15  -9   26.25   12.89
   6 -15   9   25.07   12.97
   6 -15   9   13.39    9.38
   6  15   9   22.94    9.31
   6  16   0  305.65   12.46
  -6  16   0  279.91   13.32
   6 -16   0  296.56   13.54
  -6 -16   0  325.75   12.39
  -6 -16  -2  327.33   12.51
   6 -16   2  291.52   13.46
   6  16   2  283.79   12.38
  -6  16  -2  278.98   13.26
   6 -16   2  280.63   13.18
  -6  16  -4  273.17   13.13
   6 -16   4  285.37   13.16
  -6 -16  -4  311.83   12.67
   6  16   4  271.52   12.55
   6 -16   4  273.96   12.93
  -6 -16  -6  122.27   12.57
   6 -16   6  123.40   11.51
   6  16   6  122.82   11.18
   6 -16   6  120.08   11.64
  -6 -16  -8   48.72    9.58
   6 -16   8   45.02    9.68
   6  16   8   53.44    9.55
   6 -16   8   67.73   13.33
  -6 -17  -1  171.31    8.97
  -6  17  -1  157.52    9.36
   6  17   1  171.08   11.57
   6 -17   1  164.84    9.47
   6 -17   1  164.36   12.15
  -6  17  -3  119.93   11.75
  -6 -17  -3  127.29    8.70
   6 -17   3  132.14    8.97
   6  17   3  130.03   11.27
   6 -17   3  117.50   11.65
   6 -17   5   85.74   11.57
  -6 -17  -5   84.12    8.48
   6  17   5   96.76    8.30
  -6  17  -5  107.66   11.37
   6 -17   5   98.78   11.36
  -6 -17  -7   60.29   13.28
   6 -17   7   53.44   13.39
   6  17   7   45.96    9.65
   6 -17   7   66.68   13.43
  -6 -18   0   40.89    7.59
   6  18   0   34.44    7.58
  -6  18   0   32.25   10.81
   6 -18   0   41.57   10.90
  -6 -18  -2   -0.02    7.50
   6 -18   2    4.06   10.60
   6  18   2    9.88   10.26
  -6  18  -2   10.52    7.54
   6 -18   2    7.50   10.48
  -6 -18  -4    5.68   12.88
   6 -18   4   29.16   12.75
   6  18   4   21.89   11.47
  -6  18  -4   20.33   11.79
   6 -18   4   17.59   11.82
   6 -18   6   11.31    9.27
  -6 -18  -6   28.30   12.71
   6  18   6   15.37    9.00
   6 -18   6   20.94   12.78
  -6 -19  -1   -1.28    7.34
  -6  19  -1   -1.93   10.39
   6  19   1    4.39   10.21
   6 -19   1    0.99    7.34
   6 -19   1   -0.50   10.38
  -6 -19  -3    9.80   12.45
   6 -19   3    3.41   12.61
  -6  19  -3    3.38   12.72
   6  19   3  -11.94   12.69
   6 -19   3   -5.23   12.78
   6 -19   5    4.20   12.69
  -6 -19  -5    4.44   12.46
   6  19   5    5.78   12.57
   6 -19   5   -2.15    9.09
  -6  19  -5    3.09    9.02
  -6 -20   0   -2.16   12.65
   6  20   0    7.84    8.80
  -6  20   0    5.94   12.47
   6 -20   0    3.90   12.59
  -6 -20  -2   21.93    9.12
   6  20   2   20.19    9.09
   6 -20   2   24.81    9.03
   6 -20   2   29.22   12.68
  -6  20  -2   25.96   12.84
  -6 -20  -4   -3.83   12.75
   6 -20   4   10.35    9.00
   6  20   4    1.16   12.71
   6 -20   4    9.68   12.73
  -6  20  -4    0.26   12.96
  -6 -21  -1   -6.31   12.76
  -6  21  -1    0.21   12.68
   6  21   1   -0.68   12.62
   6 -21   1    6.83   12.77
   6 -21   1    4.65    8.97
  -6 -21  -3   21.34   13.05
   6  21   3   23.56    9.36
   6 -21   3   28.10   13.39
  -6  21  -3   26.65   13.40
   6 -21   3   23.70   13.43
  -6 -22   0   -1.66   12.79
   6  22   0    7.80   12.51
  -6  22   0    6.86   12.72
   6 -22   0    3.40   12.82
   7   0   1    1.49    8.49
  -7   0  -1    0.22    8.40
   7   0   3    2.13    8.27
  -7   0  -3   -0.23    8.31
   7   0   5    4.67    8.12
  -7   0  -5   -1.87    5.74
   7   0   7    1.59   10.10
  -7   0  -7    7.96   10.02
   7   0   9   -3.46   10.20
  -7   0  -9    1.35    7.17
   7   0  11    5.36   12.48
   7   0  11    8.48    8.92
  -7   0 -11    8.26   12.38
   7   1   0  452.78   13.32
   7  -1   0  458.01   13.83
  -7  -1   0  471.96   13.40
  -7   1   0  462.09   13.89
   7   1   2   24.94    8.58
   7  -1   2   22.37    8.70
  -7  -1  -2   18.18    8.53
  -7   1  -2   17.04    8.63
   7   1   4   54.44    6.40
   7  -1   4   52.37    8.78
  -7  -1  -4   56.26    8.62
  -7   1  -4   49.37    6.49
   7   1   6   -6.16    7.22
   7  -1   6    7.62   10.08
  -7  -1  -6    1.39    7.04
  -7   1  -6   -1.44    7.08
   7   1   8    8.84    7.12
   7  -1   8    3.38   10.09
  -7  -1  -8   -1.42   10.08
  -7   1  -8    4.66    7.03
   7   1  10   18.58    7.28
   7  -1  10   12.20    7.42
  -7  -1 -10   15.50    7.27
  -7   1 -10   16.16   10.39
   7  -1  10   17.70   10.36
   7   1  12   11.60   12.81
   7   1  12    7.34   12.78
   7  -1  12   13.27   12.78
  -7  -1 -12   -2.55   12.98
  -7   1 -12    6.77    9.01
   7  -1  12   11.06    9.13
   7   2   1  211.08   10.52
   7  -2   1  202.21   10.92
  -7  -2  -1  206.02   10.77
  -7   2  -1  200.83    9.09
   7   2   3   61.92    8.79
   7  -2   3   58.91    6.69
  -7  -2  -3   61.72    8.88
  -7   2  -3   62.25    8.91
   7   2   5   41.02    9.55
   7  -2   5   40.73    7.77
  -7  -2  -5   48.78   10.31
  -7   2  -5   48.63   10.38
   7   2   7   29.55   10.20
   7  -2   7   34.53   10.27
  -7  -2  -7   35.88    7.18
  -7   2  -7   31.82   10.19
   7  -2   7   35.34   10.44
   7   2   9   -6.09   10.03
   7  -2   9   -3.82   10.29
   7  -2   9    5.43    7.31
  -7  -2  -9    5.82    9.95
  -7   2  -9    9.46   10.14
   7  -2  11    1.66    9.02
   7   2  11   -0.30   12.48
   7  -2  11   11.32   12.48
  -7  -2 -11   -0.43    8.84
  -7   2 -11    5.54    8.76
   7  -3   0   71.68    9.73
  -7  -3   0   82.84    9.23
  -7   3   0   76.69    9.81
   7   3   0   70.11    9.25
   7   3   2   11.73    8.47
   7  -3   2   18.00    8.54
  -7  -3  -2   13.61    8.34
  -7   3  -2   19.40    5.91
   7   3   4   69.04    6.64
   7  -3   4   70.92    8.99
  -7  -3  -4   71.43    8.94
  -7   3  -4   72.86    8.94
   7  -3   4   71.03    9.04
   7   3   6   -4.20   10.19
   7  -3   6    3.07   10.21
  -7  -3  -6    4.21    6.98
  -7   3  -6   -3.99    7.20
   7  -3   6   -1.04    7.25
   7   3   8   -2.67   10.19
   7  -3   8   -2.41    7.15
  -7  -3  -8   -1.13    7.12
  -7   3  -8    0.59   10.11
   7  -3   8   -4.00   10.26
   7   3  10    2.34    7.23
   7  -3  10   -3.95   10.30
   7  -3  10   -0.48   10.33
  -7  -3 -10    8.96    7.11
  -7   3 -10    2.26   10.17
   7   3  12    2.22    9.07
   7  -3  12    4.10    8.94
  -7  -3 -12    5.37    8.85
   7  -3  12   -6.21    9.03
  -7   3 -12   -2.14    8.93
  -7  -4  -1   65.53    6.64
   7  -4   1   59.21    9.40
  -7   4  -1   58.52    9.29
   7   4   1   59.61    9.05
   7  -4   1   62.26    9.49
   7   4   3  128.40    9.63
   7  -4   3  119.81    9.86
  -7  -4  -3  112.41    7.32
  -7   4  -3  119.01    9.73
   7  -4   3  119.16    9.85
   7   4   5   95.88    8.20
   7  -4   5   92.21    8.35
  -7  -4  -5   98.30   10.95
  -7   4  -5   95.71   11.00
   7  -4   5   97.35   11.37
   7   4   7   98.01    8.22
   7  -4   7  111.60    8.37
   7  -4   7   94.71   11.23
  -7  -4  -7  108.44   11.04
  -7   4  -7   95.35    8.30
   7   4   9   35.92   10.43
   7  -4   9   28.41   10.64
   7  -4   9   41.37    7.65
  -7  -4  -9   35.28    7.48
  -7   4  -9   37.94    7.65
   7   4  11   17.09   12.53
   7  -4  11   16.64    9.14
  -7  -4 -11    7.26   12.73
  -7   4 -11   18.83   12.60
   7  -4  11   30.33   12.47
  -7  -5   0  533.30   12.99
   7  -5   0  534.77   15.32
   7  -5   0  494.67   15.11
   7   5   0  523.70   12.90
  -7  -5  -2  508.48   10.74
   7  -5   2  494.64   13.58
  -7   5  -2  516.02   13.70
   7  -5   2  526.86   12.19
   7   5   2  503.03   12.46
   7   5   4  512.43   12.40
  -7  -5  -4  508.36   10.63
   7  -5   4  516.40   13.05
   7  -5   4  532.96   13.12
  -7   5  -4  506.57   13.05
   7   5   6   58.90   10.44
   7  -5   6   62.82   10.87
  -7  -5  -6   62.61   10.52
   7  -5   6   66.60    7.75
  -7   5  -6   62.82    7.79
   7   5   8  181.87    8.93
   7  -5   8  185.54    9.13
  -7  -5  -8  180.79    9.01
  -7   5  -8  201.31   11.98
   7  -5   8  208.37   11.83
   7  -5  10   61.27    7.86
   7   5  10   50.27    7.72
   7  -5  10   42.04    8.05
  -7  -5 -10   51.69   10.83
  -7   5 -10   58.34    7.77
   7   5  12   18.97   12.96
   7  -5  12   30.97   12.94
   7  -5  12    6.68   13.35
  -7  -5 -12   17.67    9.24
  -7   5 -12   30.35   13.00
  -7  -6  -1  652.94   13.36
   7  -6   1  617.73   15.22
   7  -6   1  651.98   15.49
   7   6   1  631.96   13.41
   7  -6   3  879.83   15.92
  -7  -6  -3  914.88   14.67
   7  -6   3  827.66   15.72
  -7   6  -3  860.89   15.88
   7   6   3  829.80   12.82
   7   6   5  344.47   12.64
   7  -6   5  346.57   13.17
  -7  -6  -5  341.49   10.29
   7  -6   5  334.68   13.10
  -7   6  -5  345.82   13.24
   7   6   7  106.75    8.36
   7  -6   7  128.89   11.23
   7  -6   7  108.12   11.21
  -7  -6  -7  118.16   11.10
  -7   6  -7  127.85   11.04
   7   6   9  108.16    8.45
   7  -6   9  123.06   11.27
   7  -6   9  112.26   11.28
  -7  -6  -9  123.45   11.28
  -7   6  -9  112.54   11.39
   7   6  11   34.09    9.46
   7  -6  11   53.22    9.61
   7  -6  11   43.72    9.62
  -7  -6 -11   52.38   13.09
  -7  -7   0  406.05   11.78
   7  -7   0  402.09   13.91
   7  -7   0  366.48   13.57
   7   7   0  378.54   11.78
  -7  -7  -2  365.65   11.42
   7  -7   2  328.52   12.29
   7  -7   2  361.34   12.38
   7   7   2  372.31   11.37
  -7  -7  -4  454.88   13.45
   7  -7   4  401.21   14.12
   7  -7   4  430.04   14.05
   7   7   4  399.25   13.41
   7   7   6   97.11   11.01
  -7  -7  -6  104.50   10.92
   7  -7   6  104.90   11.27
   7  -7   6  113.92   11.20
   7   7   8   92.60   11.03
   7  -7   8   83.38    8.42
  -7  -7  -8  105.94   11.06
   7  -7   8   93.65   11.18
   7   7  10   34.93    9.20
   7  -7  10   34.94   13.07
   7  -7  10   37.04    9.24
  -7  -7 -10   37.17   12.86
  -7  -8  -1   28.31    6.30
   7  -8   1   27.14    8.79
   7  -8   1   20.30    8.98
   7   8   1   28.89    8.59
   7  -8   3  142.64   11.83
  -7  -8  -3  127.84    8.76
   7  -8   3  123.45    8.90
   7   8   3  141.31   11.27
  -7  -8  -5   30.96   10.37
   7  -8   5   23.06   10.64
   7  -8   5   21.38    7.65
   7   8   5   28.18    7.43
   7   8   7   -2.17   10.40
  -7  -8  -7   -0.24    7.33
   7  -8   7   -4.34   10.53
   7  -8   7    3.29    7.32
   7   8   9    9.44    7.62
   7  -8   9   17.71   10.67
  -7  -8  -9   20.21   10.41
   7  -8   9   17.29    7.43
   7   8  11    2.37    8.90
   7  -8  11    6.93   12.97
  -7  -8 -11   -3.87   12.72
   7  -8  11    3.97   12.73
  -7  -9   0   79.06    9.06
   7  -9   0   67.49    9.59
   7   9   0   64.98    6.85
   7  -9   0   73.75    9.73
  -7  -9  -2   40.78    7.63
   7  -9   2   38.12   11.03
   7  -9   2   35.69   10.04
   7   9   2   35.56    7.79
   7  -9   4   56.93    7.90
  -7  -9  -4   51.88   10.42
   7  -9   4   54.55   10.76
   7   9   4   54.75   10.56
   7  -9   6   48.80   10.69
  -7  -9  -6   60.18   10.50
   7  -9   6   35.70   10.80
   7   9   6   30.47   10.45
  -7  -9  -8   34.84   10.64
   7  -9   8   21.14   10.88
   7  -9   8   31.67    7.61
   7   9   8   22.46   10.67
   7   9  10   12.59   12.50
   7  -9  10   -0.51    9.22
  -7  -9 -10   -3.93    9.07
   7  -9  10    1.58    8.95
  -7 -10  -1  400.03   13.10
   7 -10   1  357.55   14.34
   7  10   1  397.45   13.02
   7 -10   1  382.69   14.36
  -7 -10  -3  344.19   10.01
   7 -10   3  352.50   13.78
   7 -10   3  324.53   13.66
   7  10   3  327.40   10.00
   7 -10   5  209.54   12.11
  -7 -10  -5  212.37   11.68
   7 -10   5  189.22   11.96
   7  10   5  196.44   11.75
   7 -10   7  215.66    9.61
  -7 -10  -7  212.59   12.36
   7 -10   7  196.72    9.52
   7  10   7  217.02   11.92
   7 -10   9   66.59   13.24
  -7 -10  -9   62.06    9.76
   7 -10   9   64.43   13.42
   7  10   9   53.76    9.52
   7 -10  11    3.01    9.44
   7 -11   0 1063.27   20.16
  -7 -11   0 1127.76   17.05
   7  11   0 1077.59   16.95
   7 -11   0  981.41   19.71
  -7 -11  -2  591.51   11.93
   7 -11   2  571.25   15.88
   7  11   2  575.15   11.86
   7 -11   2  628.88   16.05
  -7 -11  -4  424.13   11.00
   7 -11   4  452.95   14.51
   7 -11   4  405.38   14.19
   7  11   4  436.75   13.34
   7 -11   6  340.83   10.95
  -7 -11  -6  350.42   10.65
   7 -11   6  305.20   10.72
   7  11   6  332.60   10.54
   7 -11   8  156.49    9.23
  -7 -11  -8  152.98   11.82
   7 -11   8  145.74    9.08
   7  11   8  159.90   11.67
   7 -11  10   16.36   13.07
   7 -11  10   16.74   13.23
  -7 -11 -10   16.62    9.32
   7  11  10    4.72   13.06
   7 -12   1  453.47   14.97
  -7 -12  -1  477.68   13.46
   7  12   1  415.77   10.72
   7 -12   1  414.37   14.70
  -7 -12  -3  348.68   12.56
   7 -12   3  302.22   13.36
   7  12   3  310.18   10.03
   7 -12   3  323.64   10.84
  -7 -12  -5  330.20   12.84
   7 -12   5  349.15   13.44
   7 -12   5  286.15   13.23
   7  12   5  325.86   12.66
  -7 -12  -7  203.91   11.88
   7 -12   7  168.29   12.14
   7 -12   7  158.44   12.21
   7  12   7  189.05   11.88
   7 -12   9   41.81   13.13
  -7 -12  -9   36.48   13.11
   7 -12   9   42.62   13.23
   7  12   9   33.33   12.93
  -7 -13   0  109.60    8.13
   7 -13   0  106.78   11.57
  -7  13   0  104.13   11.56
   7  13   0  106.78   11.02
   7 -13   0   95.75   11.49
  -7 -13  -2   78.96    7.94
   7  13   2   84.59   10.62
   7 -13   2   76.51   10.91
   7 -13   2   92.60   10.94
  -7 -13  -4   68.58   10.68
   7 -13   4   56.97   11.02
   7  13   4   54.60   10.68
   7 -13   4   66.74   11.01
  -7 -13  -6   41.85   10.63
   7 -13   6   32.95   10.90
   7 -13   6   44.27    7.84
   7  13   6   40.50    7.70
  -7 -13  -8   17.36   12.79
   7 -13   8   35.26   12.77
   7 -13   8   16.42   13.04
   7  13   8   41.05   12.66
  -7 -14  -1   32.71    7.38
   7 -14   1   43.90   10.50
  -7  14  -1   29.54   10.69
   7  14   1   24.21    7.52
   7 -14   1   28.56   10.67
  -7 -14  -3    7.23   10.07
   7  14   3    6.97   10.11
   7 -14   3    0.69    7.32
   7 -14   3    2.87   10.28
  -7 -14  -5   10.15   10.25
   7 -14   5   12.64   10.24
   7  14   5    4.55   10.25
   7 -14   5    8.55   10.33
  -7 -14  -7   -2.55    8.80
   7 -14   7   -2.03    8.96
   7 -14   7   -0.23   12.63
   7  14   7    4.90   12.39
  -7 -14  -9   -0.11    9.00
   7 -14   9    2.89   12.79
   7 -14   9    5.56   12.79
   7  14   9   -8.45   12.79
  -7 -15   0   22.30    7.18
  -7  15   0   24.72   10.41
   7 -15   0   20.95   10.45
   7  15   0   19.22    7.30
   7 -15   0   19.22   10.33
  -7 -15  -2   24.80   10.37
   7 -15   2   34.22   10.48
   7  15   2   25.29    7.27
  -7  15  -2   21.48   10.60
   7 -15   2   34.13   10.40
  -7 -15  -4   67.74   10.80
   7  15   4   57.14    7.96
   7 -15   4   61.22    8.06
   7 -15   4   75.47   11.01
  -7 -15  -6   13.18   12.68
   7 -15   6   26.06    9.02
   7  15   6   23.61   12.67
   7 -15   6   19.88   12.80
  -7 -15  -8   -3.51   12.84
   7 -15   8   10.62   12.94
   7 -15   8   17.00   12.76
   7  15   8   -2.44    9.30
  -7 -16  -1   70.28    7.89
   7 -16   1   72.78   11.12
   7  16   1   66.29    7.77
   7 -16   1   69.53   10.97
  -7  16  -1   72.17   10.97
   7 -16   3   92.52   11.39
  -7 -16  -3   89.81    8.14
  -7  16  -3   84.78    8.50
   7  16   3   77.69    7.92
   7 -16   3   96.83   11.26
  -7 -16  -5   21.13    8.87
   7  16   5   11.64    9.09
   7 -16   5   13.68   12.78
   7 -16   5   14.81   12.68
  -7 -16  -7   23.02   12.84
   7 -16   7   35.39   12.97
   7  16   7   19.13    9.11
   7 -16   7   22.56    9.50
  -7 -17   0   35.31    7.23
   7  17   0   34.82    7.33
   7 -17   0   29.58   10.76
  -7  17   0   32.24   10.48
   7 -17   0   22.44   10.80
  -7 -17  -2   23.85    7.46
   7 -17   2   28.57    7.61
  -7  17  -2   28.75   10.57
   7  17   2   24.89   10.32
   7 -17   2   22.50   10.53
   7 -17   4   -0.27   12.65
  -7 -17  -4    1.77   12.49
   7  17   4    5.25   12.59
   7 -17   4    5.72   12.52
   7 -17   6   22.24   12.93
  -7 -17  -6    6.97    9.16
   7 -17   6   12.48   12.87
   7  17   6   17.47    8.99
  -7 -18  -1    9.34    7.08
  -7  18  -1    8.95   10.16
   7  18   1   -7.29   10.14
   7 -18   1    4.54   10.37
   7 -18   1   -0.65   10.32
  -7 -18  -3   12.62   12.62
   7 -18   3   18.80    8.97
  -7  18  -3   12.43   12.60
   7  18   3   10.13    8.87
   7 -18   3    8.40   12.63
   7 -18   5    5.37   12.73
  -7 -18  -5    2.63    9.00
   7  18   5    5.17    8.80
   7 -18   5    3.08    8.95
  -7 -19   0    1.67    8.67
   7  19   0   -3.88   11.49
   7 -19   0    1.92   12.56
   7 -19   0    2.25   11.48
  -7  19   0    4.98   12.51
  -7 -19  -2   10.21   12.45
   7 -19   2    3.98   12.51
   7  19   2    4.87   12.46
   7 -19   2    7.06   12.49
  -7  19  -2    4.87   12.50
  -7 -19  -4    3.26    8.86
   7 -19   4   -4.30   12.87
   7  19   4   13.87   12.42
   7 -19   4   -6.00   12.66
  -7  19  -4    3.45   12.77
  -7 -20  -1   -7.62    9.00
   7  20   1    7.78    8.85
  -7  20  -1    5.05    9.06
   7 -20   1   -3.55   12.80
   7 -20   1    8.54   12.68
  -7  20  -3    2.11   12.76
  -7 -20  -3    1.94    8.93
   7 -20   3   -1.41   12.84
   7  20   3   -1.33   12.43
   7 -20   3   -0.01    9.01
  -7 -21   0    2.52   12.65
   7  21   0    3.74   12.74
   7 -21   0   16.48   12.80
   7 -21   0    3.50   12.87
  -7  21   0   10.75   12.99
   7  21   2   -4.74    9.05
   8   0   0  318.31   11.91
  -8   0   0  328.85   12.01
   8   0   2   38.87    8.57
  -8   0  -2   39.36    8.70
   8   0   4   47.17   10.66
  -8   0  -4   47.74    7.52
   8   0   6  176.39   11.38
  -8   0  -6  170.69   11.44
   8   0   8   22.29   10.51
  -8   0  -8   23.59   10.28
   8   0  10  -13.91   12.80
  -8   0 -10    5.81   12.43
   8   0  10   -3.81   12.63
   8   1   1   23.76    8.52
   8  -1   1   21.55    8.53
  -8  -1  -1   23.88    6.12
  -8   1  -1   19.20    8.54
   8   1   3   13.15    8.38
   8  -1   3   14.86    8.50
  -8  -1  -3   17.04    8.29
  -8   1  -3   21.32    5.89
   8   1   5   37.21   10.53
   8  -1   5   32.27    7.63
  -8  -1  -5   45.41   10.27
  -8   1  -5   37.81    7.41
   8   1   7   -2.51   10.15
   8  -1   7   -3.99    7.25
  -8  -1  -7    3.29    9.93
  -8   1  -7   -1.26    7.09
   8  -1   9    5.48   10.19
   8   1   9   -3.73   10.18
   8  -1   9   -1.83    7.33
  -8  -1  -9    0.91    7.15
  -8   1  -9    4.72   10.12
   8   1  11    5.07    8.91
   8  -1  11   -4.95   12.56
   8  -1  11   13.71    8.76
  -8  -1 -11   -1.04    8.91
   8   1  11   -1.30    8.90
  -8   1 -11    9.38    8.91
   8  -2   0   69.71    9.32
  -8  -2   0   69.10    9.23
  -8   2   0   67.18    9.30
   8   2   0   68.41    6.94
   8   2   2  189.47   10.12
   8  -2   2  186.31   10.50
  -8  -2  -2  187.48    8.23
  -8   2  -2  183.81   10.32
   8   2   4   25.32   10.53
   8  -2   4   27.38    7.79
  -8  -2  -4   28.63    7.43
  -8   2  -4   27.20   10.38
   8   2   6   15.42    7.39
   8  -2   6   11.96   10.30
  -8  -2  -6   19.88   10.07
  -8   2  -6   19.49    9.99
   8   2   8  113.34   11.20
   8  -2   8  111.85   11.25
  -8  -2  -8  118.54    8.39
  -8   2  -8  135.27   11.12
   8  -2   8  127.04   11.46
   8   2  10    7.76    8.76
   8  -2  10  -11.08    9.06
  -8  -2 -10    1.83   12.69
  -8   2 -10    1.29    8.69
   8  -2  10    4.35    8.72
   8  -3   1  544.86   14.16
  -8  -3  -1  561.30   13.27
  -8   3  -1  557.37   14.18
   8   3   1  565.42   13.20
   8   3   3  906.98   15.28
   8  -3   3  909.64   16.06
  -8  -3  -3  975.89   14.50
   8  -3   3  942.94   14.51
  -8   3  -3  930.11   16.88
   8   3   5  219.28   11.85
   8  -3   5  208.66    9.39
  -8  -3  -5  247.35   11.91
  -8   3  -5  221.44   12.11
   8  -3   5  231.28   12.22
   8   3   7  178.39    8.82
   8  -3   7  188.23   11.76
   8  -3   7  209.29   11.98
  -8  -3  -7  231.29   11.64
  -8   3  -7  184.96   11.69
   8   3   9   59.45   10.85
   8  -3   9   45.84   10.79
   8  -3   9   43.09   10.83
  -8  -3  -9   45.82    7.80
  -8   3  -9   48.73   10.76
   8   3  11   19.78   12.69
   8  -3  11   -0.47   13.12
   8  -3  11   13.69    9.07
  -8  -3 -11    4.44   12.84
  -8   3 -11   12.35    9.23
   8  -4   0  600.70   15.48
  -8  -4   0  626.87   13.71
  -8   4   0  617.54   15.70
   8   4   0  616.76   13.72
   8  -4   0  628.61   15.76
   8  -4   2  720.13   15.32
  -8  -4  -2  793.11   14.27
  -8   4  -2  758.86   15.33
   8  -4   2  751.84   15.33
   8   4   2  737.77   14.36
   8   4   4  899.01   16.24
   8  -4   4  811.54   16.75
  -8  -4  -4  919.56   16.38
  -8   4  -4  853.65   16.72
   8  -4   4  911.44   16.84
   8   4   6  275.89   12.32
   8  -4   6  305.65   12.83
   8  -4   6  274.92   12.51
  -8  -4  -6  270.30    9.82
  -8   4  -6  294.37   12.59
   8   4   8  166.42   11.70
   8  -4   8  186.06   11.81
   8  -4   8  205.46   12.06
  -8  -4  -8  201.64   11.75
  -8   4  -8  198.08   11.86
  -8   4 -10   39.46   12.80
   8   4  10   20.81    9.21
   8  -4  10   35.92   13.01
  -8  -4 -10   41.15    9.18
   8  -4  10   31.69   12.88
  -8  -5  -1  239.39   10.52
[truncated: 510,550 more chars]
