# Supplementary material for: The crystal structures and Hirshfeld surface analyses of a cadmium(II) and a zinc(II) mononuclear complex of the new tetrakis-substituted pyrazine ligand N,N′,N′′,N′′′-[pyrazine-2,3,5,6-tetra­yltetra­kis­(methyl­ene)]tetra­kis­(N-methyl­aniline)
Source: Acta Crystallogr E Crystallogr Commun. 2020 Feb 18;76(Pt 3):410–6. doi: 10.1107/S2056989020001644 (PMC7057360; doi:10.1107/S2056989020001644)
Supplement: Supplementary file 2 [file e-76-00410-Isup2.hkl]

data_I                                                                          
_shelx_title ' TMACD'                                                           
_shelx_refln_list_code          4                                               
_shelx_F_calc_maximum      455.27                                               
_exptl_crystal_F_000      1808.00                                               
_reflns_d_resolution_high  0.8130                                               
                                                                                
loop_                                                                           
 _space_group_symop_operation_xyz                                               
 'x, y, z'                                                                      
 '-x+1/2, y, -z'                                                                
 'x+1/2, y+1/2, z+1/2'                                                          
 '-x+1, y+1/2, -z+1/2'                                                          
 '-x, -y, -z'                                                                   
 'x-1/2, -y, z'                                                                 
 '-x+1/2, -y+1/2, -z+1/2'                                                       
 'x, -y+1/2, z+1/2'                                                             
                                                                                
_cell_length_a    12.8370                                                       
_cell_length_b    20.1241                                                       
_cell_length_c    15.2568                                                       
_cell_angle_alpha  90.000                                                       
_cell_angle_beta  110.871                                                       
_cell_angle_gamma  90.000                                                       
                                                                                
_shelx_F_squared_multiplier     1.000                                           
                                                                                
loop_                                                                           
 _refln_index_h                                                                 
 _refln_index_k                                                                 
 _refln_index_l                                                                 
 _refln_F_squared_calc                                                          
 _refln_F_squared_meas                                                          
 _refln_F_squared_sigma                                                         
 _refln_observed_status                                                         
   2   0   0     103798.63     102308.27      1018.16 o                         
   4   0   0     171591.05     184961.20      2825.78 o                         
   6   0   0     122045.65     131108.47      1348.34 o                         
   8   0   0       7035.42       7234.57       189.05 o                         
  10   0   0      32018.71      33597.63       475.71 o                         
  12   0   0       1488.25       1333.39       172.85 o                         
  14   0   0        522.07        332.07       204.55 o                         
   1   1   0        421.04        228.24       362.60 o                         
   3   1   0      28740.44      29942.36       303.64 o                         
   5   1   0      14667.68      12931.54       170.73 o                         
   7   1   0      10729.55      10313.02       152.05 o                         
   9   1   0         29.06         48.69        82.28 o                         
  11   1   0       5676.04       5719.70       144.07 o                         
  13   1   0       1691.36       1608.24       124.19 o                         
   0   2   0      20149.77      18318.59       671.77 o                         
   2   2   0      14327.53      14622.40       225.00 o                         
   4   2   0      17919.43      18811.47       215.13 o                         
   6   2   0       4773.96       4550.42       129.95 o                         
   8   2   0       1525.38       1533.11        94.83 o                         
  10   2   0       6071.95       6434.42       149.81 o                         
  12   2   0        662.72        563.47       115.93 o                         
  14   2   0        753.92        579.49       135.38 o                         
   1   3   0     130715.54     129536.42       812.42 o                         
   3   3   0      10127.76      10505.93       200.71 o                         
   5   3   0      82901.91      82895.83       548.76 o                         
   7   3   0       1667.62       1692.99       106.12 o                         
   9   3   0         14.43          4.23        91.36 o                         
  11   3   0       5822.81       6257.76       135.40 o                         
  13   3   0        926.02        807.88       108.87 o                         
   0   4   0     144072.59     152641.92      3150.94 o                         
   2   4   0      36200.78      36537.20       306.78 o                         
   4   4   0       7479.26       6222.13       149.23 o                         
   6   4   0       9986.25      10545.97       140.73 o                         
   8   4   0      14475.50      13827.80       147.76 o                         
  10   4   0      16807.55      16596.91       165.80 o                         
  12   4   0        240.30        248.16       106.52 o                         
  14   4   0        105.52         54.05       120.97 o                         
   1   5   0        203.90        263.37       144.56 o                         
   3   5   0     102405.55     110053.72       790.98 o                         
   5   5   0         75.72        159.07       108.35 o                         
   7   5   0      12277.75      11692.07       164.77 o                         
   9   5   0       8269.73       8306.87       133.41 o                         
  11   5   0        493.54        504.67       106.81 o                         
  13   5   0       3409.94       3300.32       163.81 o                         
   0   6   0      21311.03      19990.48       469.12 o                         
   2   6   0       1981.02       2459.24       135.98 o                         
   4   6   0       7676.29       7827.71       128.09 o                         
   6   6   0       6049.41       5786.41       117.03 o                         
   8   6   0       1538.68       1434.15       104.78 o                         
  10   6   0       5237.55       5880.98       143.09 o                         
  12   6   0         15.69         26.70       119.07 o                         
  14   6   0        959.97        774.50       134.30 o                         
   1   7   0        514.80        537.09       121.41 o                         
   3   7   0      44681.53      43941.17       682.50 o                         
   5   7   0      20498.49      20049.67       279.98 o                         
   7   7   0       9002.47       8704.70       203.67 o                         
   9   7   0         33.09        -36.71       106.85 o                         
  11   7   0       2465.55       2568.62       117.58 o                         
  13   7   0       2623.05       2974.52       158.15 o                         
   0   8   0       1219.04       1148.04       165.16 o                         
   2   8   0     147383.22     156472.38       904.02 o                         
   4   8   0      27053.33      28791.02       205.51 o                         
   6   8   0        855.76       1003.91       100.47 o                         
   8   8   0      56569.46      56193.75       858.81 o                         
  10   8   0        328.23        352.71       105.58 o                         
  12   8   0       2846.51       2996.13       137.53 o                         
   1   9   0       1096.18       1173.54        94.60 o                         
   3   9   0      21584.81      22470.80       258.81 o                         
   5   9   0        234.00        309.22        79.32 o                         
   7   9   0       1711.45       1581.37        95.38 o                         
   9   9   0       3439.90       3288.33       110.88 o                         
  11   9   0        730.84        512.70       107.86 o                         
  13   9   0        925.09        680.59       161.25 o                         
   0  10   0        327.66         63.03       146.46 o                         
   2  10   0      30273.61      29653.90       574.93 o                         
   4  10   0       5671.99       5717.37       121.82 o                         
   6  10   0       3466.22       3540.45        91.11 o                         
   8  10   0       9087.40       9451.30       260.41 o                         
  10  10   0         14.27         -6.59       116.91 o                         
  12  10   0       3039.81       2998.77       147.14 o                         
   1  11   0       2440.71       2536.71        91.15 o                         
   3  11   0      46755.02      46587.41       700.77 o                         
   5  11   0        756.37        782.16        89.25 o                         
   7  11   0      23092.50      23939.35       518.43 o                         
   9  11   0       2042.49       1916.05       110.56 o                         
  11  11   0         76.45         35.75       106.13 o                         
  13  11   0       3752.93       3974.72       181.69 o                         
   0  12   0      14529.37      14348.35       201.44 o                         
   2  12   0       8207.29       9145.89       136.05 o                         
   4  12   0         92.61         88.90        95.17 o                         
   6  12   0       5029.19       4416.90       112.87 o                         
   8  12   0       5877.04       6210.05       223.58 o                         
  10  12   0       1812.85       1794.83       102.54 o                         
  12  12   0         48.78          8.00       149.00 o                         
   1  13   0       6158.85       6305.75       110.73 o                         
   3  13   0        474.27        435.80        80.53 o                         
   5  13   0       7207.50       7620.08       168.85 o                         
   7  13   0       2415.73       2362.18       104.35 o                         
   9  13   0        342.91        321.90       124.67 o                         
  11  13   0       3366.01       2951.15       216.44 o                         
   0  14   0          9.13        -11.22        95.84 o                         
   2  14   0       7927.50       7750.16       128.91 o                         
   4  14   0          5.82          4.57        92.47 o                         
   6  14   0       3525.41       3565.80       103.04 o                         
   8  14   0       4073.75       4453.68       123.79 o                         
  10  14   0         18.17         29.54       102.13 o                         
  12  14   0       2392.39       2361.41       164.49 o                         
   1  15   0       2028.23       1935.39        98.80 o                         
   3  15   0       7139.18       6633.51       208.57 o                         
   5  15   0       6982.49       7819.99       201.77 o                         
   7  15   0        416.28        474.32        87.07 o                         
   9  15   0        167.01        228.99        93.85 o                         
  11  15   0       1360.15       1169.95       139.95 o                         
   0  16   0      20503.20      21616.86       505.56 o                         
   2  16   0       1299.98       1183.55       109.21 o                         
   4  16   0       3940.98       4300.00       122.51 o                         
   6  16   0       6525.63       6793.96       177.24 o                         
   8  16   0        346.02        287.87        94.48 o                         
  10  16   0       2485.31       2577.40       145.10 o                         
   1  17   0        832.53        911.52       105.60 o                         
   3  17   0         67.79         50.12       100.99 o                         
   5  17   0        648.88        575.00       104.94 o                         
   7  17   0        746.12        723.62        88.33 o                         
   9  17   0         66.27        -30.15       146.21 o                         
   0  18   0       3588.80       4020.85       191.56 o                         
   2  18   0        311.56        259.48        94.03 o                         
   4  18   0       1555.42       1833.41       102.06 o                         
   6  18   0        827.73        844.54        98.28 o                         
   8  18   0          2.33         -7.23       103.83 o                         
  10  18   0       1219.04        967.14       176.58 o                         
   1  19   0       8081.11       8344.78       266.30 o                         
   3  19   0        576.80        446.99       116.01 o                         
   5  19   0       6919.33       7423.18       140.63 o                         
   7  19   0        122.14         29.96       110.14 o                         
   9  19   0        626.12        687.92       146.38 o                         
   0  20   0        938.97        943.32       121.76 o                         
   2  20   0        267.34        287.98       102.79 o                         
   4  20   0        111.37         64.72        93.96 o                         
   6  20   0        122.26         95.58       125.16 o                         
   8  20   0        553.30        316.49       129.29 o                         
   1  21   0       1284.32       1233.75        99.84 o                         
   3  21   0       1346.13       1303.42       108.91 o                         
   5  21   0        934.37        877.45       120.43 o                         
   7  21   0        256.32        164.92       128.05 o                         
   0  22   0       1081.38       1146.02       170.07 o                         
   2  22   0         16.65         38.04       118.31 o                         
   4  22   0        598.48        674.34       117.54 o                         
   6  22   0        178.80         92.21       142.05 o                         
   1  23   0          0.71         86.12       114.89 o                         
   3  23   0        386.90        372.89       119.33 o                         
   5  23   0        230.38        169.39       129.34 o                         
   0  24   0         99.24        117.84       164.16 o                         
   2  24   0        890.39        579.93       132.84 o                         
 -14   1   1        792.60        774.58       144.46 o                         
 -12   1   1       1588.62       1635.66       122.28 o                         
 -10   1   1      27248.30      29101.29       235.46 o                         
  -8   1   1        776.93        686.65       100.17 o                         
  -6   1   1      96748.66     104743.18       442.85 o                         
  -4   1   1      52923.16      54037.07       389.76 o                         
  -2   1   1      25711.79      25508.29       497.53 o                         
   2   1   1       1349.74       1276.19       149.04 o                         
   4   1   1      42376.05      42313.83       279.76 o                         
   6   1   1      47994.87      47258.07       537.30 o                         
   8   1   1        547.59        500.74        85.77 o                         
  10   1   1      28983.67      30042.01       225.74 o                         
  12   1   1       1121.78       1010.69       118.25 o                         
  14   1   1        860.26        862.34       147.31 o                         
 -13   2   1       3328.70       3283.96       121.59 o                         
 -11   2   1       8207.82       8465.86       164.90 o                         
  -9   2   1         80.02        154.15        91.20 o                         
  -7   2   1      11146.48      10490.96       162.67 o                         
  -5   2   1      86722.18      86749.38       428.13 o                         
  -3   2   1     102423.58     112291.45       619.40 o                         
  -1   2   1      38605.72      37951.02       434.54 o                         
   1   2   1      37672.75      37046.46       318.75 o                         
   3   2   1     107336.02     114981.26       924.91 o                         
   5   2   1      91959.12      89039.03       912.43 o                         
   7   2   1       4896.72       4578.60       114.46 o                         
   9   2   1        839.83        728.29        95.85 o                         
  11   2   1       9569.90       9903.33       160.24 o                         
  13   2   1       1913.95       1914.41       134.25 o                         
 -14   3   1        568.90        422.28       138.80 o                         
 -12   3   1        568.92        631.08       107.14 o                         
 -10   3   1       5712.70       5400.86       137.67 o                         
  -8   3   1      19320.46      18324.15       182.27 o                         
  -6   3   1       4276.40       4342.76       125.24 o                         
  -4   3   1         64.32         81.08       100.97 o                         
  -2   3   1      39797.03      41065.26       377.11 o                         
   0   3   1         99.57         97.19       164.79 o                         
   2   3   1      40744.32      41653.70       405.30 o                         
   4   3   1      14828.72      14941.35       161.51 o                         
   6   3   1       3744.74       4070.74       113.64 o                         
   8   3   1      12920.87      12468.74       152.89 o                         
  10   3   1       1723.50       1744.09       111.19 o                         
  12   3   1        649.01        681.30        96.51 o                         
  14   3   1       1131.33        928.96       137.92 o                         
 -13   4   1       1196.74       1007.85       113.87 o                         
 -11   4   1       5283.46       5842.37       138.48 o                         
  -9   4   1      13913.09      14277.02       153.91 o                         
  -7   4   1       4140.99       4022.16       117.47 o                         
  -5   4   1      30620.68      31520.04       254.17 o                         
  -3   4   1      10805.90      11749.29       214.50 o                         
  -1   4   1      22576.15      23104.04       269.22 o                         
   1   4   1      34946.86      34411.02       327.67 o                         
   3   4   1      18606.08      19701.74       183.44 o                         
   5   4   1      15051.19      14125.49       152.02 o                         
   7   4   1       1427.61       1383.16        85.17 o                         
   9   4   1       5639.57       5689.31       127.49 o                         
  11   4   1       1743.66       1739.27       109.96 o                         
  13   4   1        287.34        212.70       107.80 o                         
 -14   5   1        199.19        166.18       156.76 o                         
 -12   5   1         21.32         33.36       124.47 o                         
 -10   5   1      15869.75      16708.42       193.62 o                         
  -8   5   1       8888.54       8799.20       149.79 o                         
  -6   5   1      14021.56      14288.33       200.64 o                         
  -4   5   1       3195.36       3165.14       117.23 o                         
  -2   5   1      37024.60      38542.80       322.86 o                         
   0   5   1      94213.47      94818.96       943.06 o                         
   2   5   1      11918.96      11434.26       183.26 o                         
   4   5   1       9450.69       9820.02       144.26 o                         
   6   5   1      29628.23      30121.92       262.37 o                         
   8   5   1       4986.42       5011.51       104.11 o                         
  10   5   1       7333.67       7784.71       128.45 o                         
  12   5   1        218.82        156.35       107.66 o                         
  14   5   1          4.31         52.53       149.88 o                         
 -13   6   1       6805.13       6513.29       158.74 o                         
 -11   6   1       2776.67       2859.01       133.28 o                         
  -9   6   1       2555.80       2892.91       133.24 o                         
  -7   6   1      25979.96      25281.42       491.68 o                         
  -5   6   1      28220.10      27184.20       366.23 o                         
  -3   6   1      79100.89      81616.61       883.78 o                         
  -1   6   1        180.89        327.32       110.00 o                         
   1   6   1        977.02       1117.65       110.78 o                         
   3   6   1      66662.83      66730.47       780.76 o                         
   5   6   1      30521.66      30533.33       464.51 o                         
   7   6   1      14717.89      14293.41       178.21 o                         
   9   6   1       1072.22       1053.85       107.80 o                         
  11   6   1       1568.00       1443.74       125.93 o                         
  13   6   1       6304.21       6685.18       174.31 o                         
 -14   7   1       3676.52       3230.80       159.83 o                         
 -12   7   1       2129.54       2069.85       119.93 o                         
 -10   7   1       3294.93       3559.37       138.00 o                         
  -8   7   1      32522.82      31702.87       364.03 o                         
  -6   7   1         81.80         -3.56        92.77 o                         
  -4   7   1      35555.75      35912.87       453.90 o                         
  -2   7   1      38245.91      39829.44       386.01 o                         
   0   7   1       3428.87       4175.88       129.73 o                         
   2   7   1      85521.51      88312.95      1299.83 o                         
   4   7   1      29859.94      31199.81       482.36 o                         
   6   7   1       1411.76       1491.07        86.79 o                         
   8   7   1      25745.58      25036.88       277.59 o                         
  10   7   1        224.32        265.67       113.56 o                         
  12   7   1       1068.35       1015.30       131.16 o                         
 -13   8   1         28.55         85.24       156.28 o                         
 -11   8   1        264.83        357.65       125.13 o                         
  -9   8   1       2445.35       2577.00       121.64 o                         
  -7   8   1        313.55        252.36       101.08 o                         
  -5   8   1       5364.71       4993.94       112.98 o                         
  -3   8   1       6221.43       5354.24       116.04 o                         
  -1   8   1       5418.06       4783.10       112.53 o                         
   1   8   1       8586.71       8565.25       134.11 o                         
   3   8   1        283.87         51.65        87.52 o                         
   5   8   1      10202.62       9954.32       184.47 o                         
   7   8   1        502.97        597.16        88.30 o                         
   9   8   1        447.14        471.45       116.10 o                         
  11   8   1          2.05        -31.24       104.20 o                         
  13   8   1        283.74        239.96       122.40 o                         
 -12   9   1       4375.39       4503.98       141.59 o                         
 -10   9   1        361.38        486.75       119.02 o                         
  -8   9   1      35898.04      37695.80       853.78 o                         
  -6   9   1       2262.05       2630.49        96.65 o                         
  -4   9   1      11040.81      11053.77       207.93 o                         
  -2   9   1      87809.06      90681.77      1072.42 o                         
   0   9   1        790.42        541.80        90.07 o                         
   2   9   1      83864.84      85036.34       614.68 o                         
   4   9   1       3197.86       3111.07       139.59 o                         
   6   9   1       1716.68       1921.70        94.63 o                         
   8   9   1      27002.63      27865.65       451.50 o                         
  10   9   1        625.78        650.15       121.48 o                         
  12   9   1       5096.10       5416.16       158.35 o                         
 -13  10   1       4196.98       4182.36       181.22 o                         
 -11  10   1        669.04        562.66       111.39 o                         
  -9  10   1       5138.50       4897.73       134.33 o                         
  -7  10   1       8536.01       8596.62       137.53 o                         
  -5  10   1      14362.54      14904.85       241.55 o                         
  -3  10   1      27180.47      25889.48       443.29 o                         
  -1  10   1       5466.66       5900.46       130.43 o                         
   1  10   1        357.80        322.87        80.58 o                         
   3  10   1      46984.04      48315.12       387.07 o                         
   5  10   1       7446.13       7071.47       103.17 o                         
   7  10   1       8273.16       8639.68       184.69 o                         
   9  10   1       3446.22       3230.79       109.21 o                         
  11  10   1        808.34        666.06       106.03 o                         
  13  10   1       3309.53       2919.56       169.04 o                         
 -12  11   1        502.79        456.88       122.91 o                         
 -10  11   1        653.50        574.06        99.79 o                         
  -8  11   1       2266.10       2276.74       132.57 o                         
  -6  11   1       1095.74       1111.40        89.26 o                         
  -4  11   1          2.98        -10.71        97.52 o                         
  -2  11   1       2199.37       2581.30       103.41 o                         
   0  11   1      11357.28      11422.35       164.01 o                         
   2  11   1          9.74         81.36        89.21 o                         
   4  11   1        254.77        302.64        74.50 o                         
   6  11   1       5899.25       5646.55       110.55 o                         
   8  11   1          7.57         30.73        92.08 o                         
  10  11   1        817.70        776.92       107.62 o                         
  12  11   1        698.87        491.30       151.23 o                         
 -13  12   1       2556.74       2900.58       179.41 o                         
 -11  12   1       1645.10       1368.44       118.57 o                         
  -9  12   1        928.67        833.98       123.13 o                         
  -7  12   1      15953.12      16422.02       291.01 o                         
  -5  12   1        312.90        329.47        76.48 o                         
  -3  12   1      17461.21      16952.67       333.86 o                         
  -1  12   1       7311.70       7635.42       130.99 o                         
   1  12   1       3898.62       3961.41       128.84 o                         
   3  12   1      13059.95      12476.86       147.11 o                         
   5  12   1         57.50         90.21        70.76 o                         
   7  12   1       9365.52       9813.83       325.93 o                         
   9  12   1        103.27        132.37       100.76 o                         
  11  12   1        744.04        652.77       143.19 o                         
 -12  13   1       1617.12       1621.78       147.14 o                         
 -10  13   1       1740.02       1853.58       117.11 o                         
  -8  13   1       8245.81       8430.38       243.33 o                         
  -6  13   1        558.50        459.43       107.41 o                         
  -4  13   1         56.86         56.18        83.87 o                         
  -2  13   1      16153.16      16591.50       368.58 o                         
   0  13   1       8306.34       7890.24       130.81 o                         
   2  13   1      16365.27      16454.16       151.94 o                         
   4  13   1        985.68        941.26        88.02 o                         
   6  13   1        147.78         60.86        87.38 o                         
   8  13   1       7548.49       7646.62       130.93 o                         
  10  13   1       1013.41       1077.68       109.26 o                         
  12  13   1        863.85        838.86       143.35 o                         
 -11  14   1       4460.59       3997.87       141.11 o                         
  -9  14   1          0.02         19.60       100.77 o                         
  -7  14   1         38.98         83.42        85.48 o                         
  -5  14   1      10646.38      11166.87       143.56 o                         
  -3  14   1       1956.96       1834.98        87.31 o                         
  -1  14   1       6616.54       6389.26       118.65 o                         
   1  14   1       7240.03       7339.68       125.94 o                         
   3  14   1        216.78        235.97        77.62 o                         
   5  14   1      16522.23      17032.47       249.14 o                         
   7  14   1        957.15        717.30        89.31 o                         
   9  14   1        214.72        230.84       102.51 o                         
  11  14   1       2985.80       2820.76       157.42 o                         
 -12  15   1       2426.87       1715.08       231.15 o                         
 -10  15   1       1027.62        903.67       123.72 o                         
  -8  15   1       1174.07       1292.57        98.48 o                         
  -6  15   1       9164.79       8677.21       128.79 o                         
  -4  15   1       3936.01       4273.97       136.32 o                         
  -2  15   1       4811.00       4592.09       107.82 o                         
   0  15   1       9759.74       9851.37       128.21 o                         
   2  15   1        449.22        414.35        85.69 o                         
   4  15   1        925.36        998.76       121.51 o                         
   6  15   1       2811.69       2899.43        93.65 o                         
   8  15   1          4.53         -6.87       112.98 o                         
  10  15   1        632.59        456.98       128.56 o                         
 -11  16   1         11.92         27.02       123.14 o                         
  -9  16   1        465.43        426.25        96.90 o                         
  -7  16   1       1408.23       1485.68       112.06 o                         
  -5  16   1       1487.96       1542.38        96.81 o                         
  -3  16   1       1287.42       1352.42       100.15 o                         
  -1  16   1         65.02        125.73       105.32 o                         
   1  16   1         75.64        157.59        94.16 o                         
   3  16   1       1255.46       1404.81       118.83 o                         
   5  16   1       1873.30       1894.91        96.58 o                         
   7  16   1       1504.68       1558.74        93.36 o                         
   9  16   1        161.98        243.52       139.32 o                         
 -10  17   1       3013.46       2942.61       153.56 o                         
  -8  17   1        321.34        315.03        96.58 o                         
  -6  17   1       4231.07       4278.13       133.20 o                         
  -4  17   1        983.68       1231.49       107.11 o                         
  -2  17   1        229.68        294.35        87.86 o                         
   0  17   1      11139.56      11946.45       162.59 o                         
   2  17   1        250.50        374.54        86.56 o                         
   4  17   1       1358.12       1592.05       110.55 o                         
   6  17   1       3937.46       3707.08       100.75 o                         
   8  17   1         76.29         14.36        87.68 o                         
  10  17   1       3098.12       2746.09       147.24 o                         
  -9  18   1         61.15         72.40       126.74 o                         
  -7  18   1       1015.66        842.60        97.31 o                         
  -5  18   1       7886.23       7929.10       204.25 o                         
  -3  18   1       1243.15       1138.29        98.98 o                         
  -1  18   1       7139.55       7030.08       158.33 o                         
   1  18   1       3892.38       3984.96       121.31 o                         
   3  18   1          0.63         46.77       100.88 o                         
   5  18   1       3089.13       3161.05       110.51 o                         
   7  18   1        105.61         78.05        92.78 o                         
   9  18   1         77.69        -12.11       116.54 o                         
  -8  19   1        219.05         66.40       115.00 o                         
  -6  19   1        112.94         56.28       103.42 o                         
  -4  19   1         50.55        -10.35       116.21 o                         
  -2  19   1        106.28        148.65       102.48 o                         
   0  19   1         64.13         24.95       102.86 o                         
   2  19   1        593.34        627.21       116.35 o                         
   4  19   1       1410.09       1321.63       110.07 o                         
   6  19   1          0.25          6.22        87.51 o                         
   8  19   1        203.21        165.06       114.25 o                         
  -7  20   1        216.08        109.32       125.35 o                         
  -5  20   1       4155.04       3763.42       120.30 o                         
  -3  20   1        477.03        233.37        94.32 o                         
  -1  20   1       2264.30       2312.10       114.29 o                         
   1  20   1       2174.80       2190.57       112.84 o                         
   3  20   1        305.46        262.67       115.23 o                         
   5  20   1       3464.13       3497.33       232.71 o                         
   7  20   1        131.03         44.85       100.36 o                         
  -8  21   1        349.78        337.78       203.21 o                         
  -6  21   1        575.98        456.55       117.93 o                         
  -4  21   1        502.34        602.60        89.83 o                         
  -2  21   1         22.84         56.47        86.77 o                         
   0  21   1       1355.47       1358.84       102.40 o                         
   2  21   1        219.00        156.95        95.32 o                         
   4  21   1          3.32         35.05       128.71 o                         
   6  21   1        134.92         27.34       115.90 o                         
  -7  22   1         67.93        125.41       200.97 o                         
  -5  22   1          2.29          7.41       140.66 o                         
  -3  22   1        911.21       1045.42       143.97 o                         
  -1  22   1         25.23         94.77        93.25 o                         
   1  22   1         42.20         33.81       117.81 o                         
   3  22   1       1196.01       1121.97       121.50 o                         
   5  22   1          5.92        -24.47       140.81 o                         
  -4  23   1        770.05        597.95       121.20 o                         
  -2  23   1        330.47        330.47       126.63 o                         
   0  23   1        780.67        790.80       110.53 o                         
   2  23   1        511.99        510.42       142.51 o                         
   4  23   1        494.54        369.51       144.36 o                         
  -3  24   1         16.51         42.08       128.85 o                         
  -1  24   1         45.40        -49.34       107.71 o                         
   1  24   1         77.67        185.12       142.37 o                         
   3  24   1          1.81         29.96       202.98 o                         
 -14   0   2        757.81        722.79       222.68 o                         
 -12   0   2       1792.76       1882.47       176.57 o                         
 -10   0   2      51047.96      52316.80       506.90 o                         
  -8   0   2        789.96       1061.33       147.16 o                         
  -6   0   2     135818.11     150017.81       817.30 o                         
  -4   0   2      80048.88      84061.87       775.90 o                         
  -2   0   2      40959.29      36922.39       668.74 o                         
   0   0   2     182900.25     175345.33      1505.83 o                         
   2   0   2      74773.44      75410.77      1671.59 o                         
   4   0   2      26733.82      25411.02       583.35 o                         
   6   0   2      43067.75      43750.44       770.24 o                         
   8   0   2       1008.89        874.37       136.49 o                         
  10   0   2      34169.32      35141.23       333.98 o                         
  12   0   2        768.57        727.66       165.25 o                         
  14   0   2        776.76        977.36       294.19 o                         
 -15   1   2        873.48        897.49       144.76 o                         
 -13   1   2       2235.99       2252.19       145.66 o                         
 -11   1   2       6109.34       6414.12       153.99 o                         
  -9   1   2          4.70          7.70        91.26 o                         
  -7   1   2       2065.87       1861.84       117.32 o                         
  -5   1   2      57153.06      58601.56       404.98 o                         
  -3   1   2      46591.76      52376.84       906.31 o                         
  -1   1   2       3005.58       3230.49       203.25 o                         
   1   1   2        980.83       1006.44       164.94 o                         
   3   1   2      32853.88      34432.23       248.00 o                         
   5   1   2      33998.21      33653.26       370.00 o                         
   7   1   2        561.46        461.14        96.23 o                         
   9   1   2          4.90         69.45        99.94 o                         
  11   1   2       3966.75       4123.82       124.39 o                         
  13   1   2        967.58        854.16       145.47 o                         
 -14   2   2        942.18        940.22       134.57 o                         
 -12   2   2        296.08        317.05       114.37 o                         
 -10   2   2       3086.35       3343.78       139.95 o                         
  -8   2   2       4675.47       4692.20       134.26 o                         
  -6   2   2       8355.71       8377.29       173.75 o                         
  -4   2   2       9333.55      10232.43       224.71 o                         
  -2   2   2      16684.97      15958.13       305.70 o                         
   0   2   2       6896.49       6773.13       197.93 o                         
   2   2   2       4599.10       4666.93       141.21 o                         
   4   2   2       5140.97       5247.41       134.33 o                         
   6   2   2       2546.61       2359.12        96.29 o                         
   8   2   2       4075.29       4178.23       107.82 o                         
  10   2   2       5263.25       5554.45       140.65 o                         
  12   2   2       1031.74        892.80       108.26 o                         
  14   2   2       1421.32       1238.02       303.36 o                         
 -15   3   2       3611.22       3943.87       168.69 o                         
 -13   3   2        365.50        367.73       113.56 o                         
 -11   3   2      15428.64      16799.37       191.53 o                         
  -9   3   2       6189.16       5784.17       139.05 o                         
  -7   3   2       1311.98       1753.19       110.06 o                         
  -5   3   2     134335.84     139330.72       860.82 o                         
  -3   3   2       2714.00       3107.13       221.86 o                         
  -1   3   2      20696.19      20168.57       259.87 o                         
   1   3   2        137.16        224.29       107.20 o                         
   3   3   2      37265.68      36215.49       350.06 o                         
   5   3   2      46236.64      43552.21       838.16 o                         
   7   3   2        293.32        360.70        84.10 o                         
   9   3   2       2783.21       2752.53       116.64 o                         
  11   3   2       8533.47       8847.44       140.37 o                         
  13   3   2         66.87        122.13       115.72 o                         
 -14   4   2        405.13        364.67       138.97 o                         
 -12   4   2        431.30        515.58       115.82 o                         
 -10   4   2      13606.55      13905.08       181.88 o                         
  -8   4   2      32667.46      32989.61       316.76 o                         
  -6   4   2      18306.14      18189.72       218.38 o                         
  -4   4   2       6835.04       6411.21       168.92 o                         
  -2   4   2      99123.58     102754.50      1389.95 o                         
   0   4   2     207275.27     216608.50      2226.85 o                         
   2   4   2      44294.66      44740.83       394.59 o                         
   4   4   2       7308.37       7339.98       119.98 o                         
   6   4   2      28195.74      29491.07       389.08 o                         
   8   4   2      16947.35      16854.52       215.01 o                         
  10   4   2       6928.05       7345.26       132.52 o                         
  12   4   2        690.34        716.07       106.43 o                         
 -13   5   2       8151.13       7882.07       175.73 o                         
 -11   5   2         24.86         -3.97       109.77 o                         
  -9   5   2      11267.30      11230.34       160.85 o                         
  -7   5   2      15062.74      14310.99       203.86 o                         
  -5   5   2        592.10        527.97       107.83 o                         
  -3   5   2      92403.37     102754.08       724.82 o                         
  -1   5   2       3727.75       3271.66       136.35 o                         
   1   5   2       6432.59       5725.92       128.95 o                         
   3   5   2      50050.13      48900.43       392.11 o                         
   5   5   2        226.98        287.87        77.71 o                         
   7   5   2      12045.11      11408.92       123.83 o                         
   9   5   2       8475.72       8551.68       136.33 o                         
  11   5   2         33.90          8.81       102.29 o                         
  13   5   2       4840.72       4596.46       140.62 o                         
 -14   6   2       1553.90       1359.01       169.07 o                         
 -12   6   2         44.17         -1.37       127.74 o                         
 -10   6   2       9453.51       9927.95       166.22 o                         
  -8   6   2        563.87        442.82       108.94 o                         
  -6   6   2      10029.71      10049.94       152.22 o                         
  -4   6   2      15477.74      15853.12       197.94 o                         
  -2   6   2       1053.98       1361.39       130.95 o                         
   0   6   2      43966.20      42708.40       331.70 o                         
   2   6   2       1298.26       1601.63       120.88 o                         
   4   6   2       2330.76       2225.36        98.66 o                         
   6   6   2       2978.89       2740.30       101.64 o                         
   8   6   2        119.47        234.33       114.59 o                         
  10   6   2       5075.21       5504.67       139.01 o                         
  12   6   2        375.87        243.37       120.36 o                         
 -13   7   2       5082.46       5242.97       157.40 o                         
 -11   7   2        863.10        925.19       129.04 o                         
  -9   7   2       2003.68       2050.17       139.08 o                         
  -7   7   2      18866.04      18928.89       292.37 o                         
  -5   7   2      17537.44      17302.70       269.10 o                         
  -3   7   2      36525.54      36220.70       329.54 o                         
  -1   7   2       4086.42       3929.39       126.69 o                         
   1   7   2       6047.54       5997.05       131.71 o                         
   3   7   2      21701.68      20012.12       160.25 o                         
   5   7   2      27394.14      27541.33       621.13 o                         
   7   7   2       7758.57       8017.13       172.70 o                         
   9   7   2        300.19        234.79       103.08 o                         
  11   7   2        312.04        332.80       115.01 o                         
  13   7   2       2899.60       2907.35       160.57 o                         
 -14   8   2       4794.62       4391.77       206.55 o                         
 -12   8   2       7754.90       7599.25       152.30 o                         
 -10   8   2         42.22         23.69       130.15 o                         
  -8   8   2      42348.95      42964.67       556.66 o                         
  -6   8   2        985.44       1027.91        96.96 o                         
  -4   8   2       2052.01       1761.08       110.83 o                         
  -2   8   2      44565.38      43965.52       646.69 o                         
   0   8   2       4741.96       4588.49       108.83 o                         
   2   8   2      86902.95      89823.90       953.83 o                         
   4   8   2       7175.40       6923.55       109.25 o                         
   6   8   2         60.77         68.63        93.31 o                         
   8   8   2      28662.98      29244.53       688.60 o                         
  10   8   2        351.29        318.68        93.57 o                         
  12   8   2       3324.44       3470.45       164.42 o                         
 -13   9   2       1670.48       1488.40       184.41 o                         
 -11   9   2        603.64        497.54       128.56 o                         
  -9   9   2       4157.21       3978.13       153.14 o                         
  -7   9   2        965.00        927.83       109.26 o                         
  -5   9   2       2020.66       2126.90       110.66 o                         
  -3   9   2      19553.01      20806.83       186.44 o                         
  -1   9   2         53.48         56.80        95.32 o                         
   1   9   2        188.29        246.03        80.30 o                         
   3   9   2      13782.98      14197.15       145.89 o                         
   5   9   2       1232.52       1339.98        74.63 o                         
   7   9   2        841.42        846.48        98.23 o                         
   9   9   2       2254.29       2316.05       124.57 o                         
  11   9   2        230.06         84.99       115.39 o                         
  13   9   2       1140.74        737.80       178.05 o                         
 -12  10   2       4518.80       4777.69       165.82 o                         
 -10  10   2         28.51         46.00       107.42 o                         
  -8  10   2       6628.27       7364.27       185.30 o                         
  -6  10   2       3570.50       3543.52       110.66 o                         
  -4  10   2        959.22        956.61       104.76 o                         
  -2  10   2      15376.06      15109.73       162.43 o                         
   0  10   2        183.47        110.13        90.49 o                         
   2  10   2      11579.71      10610.74       132.42 o                         
   4  10   2        284.75        284.22        81.20 o                         
   6  10   2       1949.69       1962.18        94.51 o                         
   8  10   2       3026.38       3178.89       119.48 o                         
  10  10   2         30.24         40.60       113.74 o                         
  12  10   2       2670.71       2676.03       129.80 o                         
 -13  11   2       6861.10       7376.87       245.96 o                         
 -11  11   2         28.51         -5.26       113.86 o                         
  -9  11   2       1793.14       1698.21       118.41 o                         
  -7  11   2       9485.88       9409.21       138.87 o                         
  -5  11   2      10236.94      10550.38       139.32 o                         
  -3  11   2      25409.26      24224.29       182.19 o                         
  -1  11   2         84.98        124.00        90.39 o                         
   1  11   2       1674.37       1731.13        98.38 o                         
   3  11   2      42028.99      41493.38       795.86 o                         
   5  11   2       1564.67       1597.83        84.73 o                         
   7  11   2      13161.18      13186.00       238.74 o                         
   9  11   2        969.80        890.76       116.61 o                         
  11  11   2         14.68         94.58       138.60 o                         
 -12  12   2        281.65        322.22       144.98 o                         
 -10  12   2       1318.95       1470.90       132.24 o                         
  -8  12   2      15080.09      14953.48       374.00 o                         
  -6  12   2       3410.37       2920.27       102.58 o                         
  -4  12   2        330.70        266.88        87.57 o                         
  -2  12   2      11905.80      12513.64       191.60 o                         
   0  12   2      13201.33      13042.23       183.02 o                         
   2  12   2       7947.65       7983.73       170.34 o                         
   4  12   2         50.99        111.57        76.20 o                         
   6  12   2       6033.11       5728.52       119.69 o                         
   8  12   2       5160.91       5260.07       138.16 o                         
  10  12   2       1202.89       1177.95       121.20 o                         
  12  12   2         31.64        -15.52       157.62 o                         
 -11  13   2       4674.96       3948.85       185.64 o                         
  -9  13   2        239.72        317.87       108.71 o                         
  -7  13   2       4133.48       4192.85       134.62 o                         
  -5  13   2       7594.30       7497.67       131.78 o                         
  -3  13   2        494.20        460.40        88.21 o                         
  -1  13   2       6564.99       6669.25       124.65 o                         
   1  13   2       8212.06       8233.93       119.05 o                         
   3  13   2        321.11        364.58        86.17 o                         
   5  13   2       6689.35       6968.30       156.67 o                         
   7  13   2       1774.19       1851.47       109.76 o                         
   9  13   2         51.59         33.99       101.82 o                         
  11  13   2       2195.15       1840.41       137.23 o                         
 -12  14   2       2944.95       2854.30       184.92 o                         
 -10  14   2         22.11         18.55       125.13 o                         
  -8  14   2       4647.72       4920.01       181.24 o                         
  -6  14   2       1685.48       1918.90       116.10 o                         
  -4  14   2        260.91        283.29        84.88 o                         
  -2  14   2      13395.78      13140.59       135.71 o                         
   0  14   2          0.32         16.92        85.95 o                         
   2  14   2      12386.43      12057.73       220.64 o                         
   4  14   2        625.13        781.62       105.92 o                         
   6  14   2        886.79       1000.65        91.57 o                         
   8  14   2       2884.66       3045.20       128.10 o                         
  10  14   2         12.49         86.79       140.16 o                         
 -11  15   2       2048.15       1853.36       135.88 o                         
  -9  15   2        341.05        436.03        94.81 o                         
  -7  15   2        649.04        882.97       105.23 o                         
  -5  15   2       8575.09       9245.40       176.85 o                         
  -3  15   2       5618.06       5394.74       120.20 o                         
  -1  15   2       1983.91       1981.01       104.34 o                         
   1  15   2       2932.20       2890.10        88.74 o                         
   3  15   2       2139.43       2156.38       123.97 o                         
   5  15   2       7134.68       7228.13       163.92 o                         
   7  15   2        539.86        623.34        94.92 o                         
   9  15   2         36.72         64.81       117.96 o                         
 -10  16   2       3162.13       3166.59       172.24 o                         
  -8  16   2         31.17         48.55       104.25 o                         
  -6  16   2       7240.33       7017.33       135.32 o                         
  -4  16   2       1409.05       1640.15       112.72 o                         
  -2  16   2         76.87        107.38       113.61 o                         
   0  16   2       9436.80       9577.16       186.99 o                         
   2  16   2         31.51         -3.33        93.61 o                         
   4  16   2       3306.23       3757.30       119.49 o                         
   6  16   2       6742.86       6575.91       167.40 o                         
   8  16   2         26.91         -8.14       101.83 o                         
  10  16   2       2434.21       2096.65       141.41 o                         
 -11  17   2        605.61        466.16       158.91 o                         
  -9  17   2         50.96         -2.44       102.15 o                         
  -7  17   2       1274.46       1152.10       107.18 o                         
  -5  17   2       1331.72       1372.23       108.29 o                         
  -3  17   2        231.73        322.70       101.28 o                         
  -1  17   2        773.70        753.85        97.78 o                         
   1  17   2        425.34        447.49       105.41 o                         
   3  17   2         10.82         80.63        91.98 o                         
   5  17   2        825.56        753.56       119.29 o                         
   7  17   2        707.45        578.81        89.35 o                         
   9  17   2          0.74        -18.62       140.77 o                         
 -10  18   2       1537.00       1323.20       142.53 o                         
  -8  18   2         20.74        -16.56        93.88 o                         
  -6  18   2        319.02        180.09       105.43 o                         
  -4  18   2       1790.27       1900.02       112.04 o                         
  -2  18   2         10.77         46.78        92.28 o                         
   0  18   2       2523.75       2900.05       127.75 o                         
   2  18   2        113.42         78.16       102.16 o                         
   4  18   2       1783.63       1958.66       111.82 o                         
   6  18   2        355.13        139.59        89.16 o                         
   8  18   2          0.90         78.70       139.87 o                         
  -9  19   2        797.41        833.83       136.15 o                         
  -7  19   2        283.19        157.45       115.21 o                         
  -5  19   2       6461.62       6530.72       296.81 o                         
  -3  19   2         81.79         32.80       113.59 o                         
  -1  19   2       2086.22       2104.69       113.29 o                         
   1  19   2       2049.49       2170.18       112.55 o                         
   3  19   2         15.37        -30.00       102.45 o                         
   5  19   2       4183.82       4292.97       191.28 o                         
   7  19   2        194.96        138.62       124.79 o                         
  -8  20   2        370.58        303.55       128.20 o                         
  -6  20   2        673.42        492.42        97.61 o                         
  -4  20   2         18.11         -4.27       114.37 o                         
  -2  20   2        379.90        437.61       115.53 o                         
   0  20   2        675.77        718.87        90.39 o                         
   2  20   2        251.39        162.40       102.46 o                         
   4  20   2          8.39         -4.65       102.94 o                         
   6  20   2        565.19        536.88       101.33 o                         
  -7  21   2        192.83        108.60       126.84 o                         
  -5  21   2        525.20        419.91       108.30 o                         
  -3  21   2        926.99        725.73        98.35 o                         
  -1  21   2        713.57        746.90        97.53 o                         
   1  21   2        559.30        603.14        96.59 o                         
   3  21   2        735.29        495.92        97.09 o                         
   5  21   2        287.51        209.20       117.27 o                         
   7  21   2         58.08       -105.96       202.31 o                         
  -6  22   2        488.43        349.49       129.01 o                         
  -4  22   2        917.81        847.53       119.66 o                         
  -2  22   2          8.19         44.46       120.11 o                         
   0  22   2       1383.90       1537.94       113.93 o                         
   2  22   2          2.54          4.30       124.49 o                         
   4  22   2        318.09        299.50       127.99 o                         
  -5  23   2        170.39        163.75       128.90 o                         
  -3  23   2        334.26        182.81       129.93 o                         
  -1  23   2         23.01        -53.80       114.88 o                         
   1  23   2          4.82        125.76       140.50 o                         
   3  23   2        265.63        181.29       117.66 o                         
  -2  24   2        822.11        523.51       120.64 o                         
   0  24   2         79.60         18.68       142.47 o                         
   2  24   2        354.06        281.10       110.48 o                         
 -14   1   3        617.03        733.06       143.46 o                         
 -12   1   3        470.25        521.95       120.82 o                         
 -10   1   3      32125.37      33248.72       275.91 o                         
  -8   1   3        734.71        623.61       101.25 o                         
  -6   1   3      53892.88      57086.09       396.56 o                         
  -4   1   3      28546.50      28342.34       343.03 o                         
  -2   1   3       1687.56       1829.05       152.33 o                         
   0   1   3     120250.75     117776.38       850.86 o                         
   2   1   3        820.35        932.54       102.60 o                         
   4   1   3      20335.71      19665.38       282.17 o                         
   6   1   3      32070.30      31657.30       650.01 o                         
   8   1   3        378.55        387.13        83.63 o                         
  10   1   3      10838.08      11221.58       155.62 o                         
  12   1   3        350.27        227.95        95.39 o                         
 -15   2   3       2858.86       3085.22       171.36 o                         
 -13   2   3       2799.17       2812.14       137.27 o                         
 -11   2   3      16427.17      17161.72       218.56 o                         
  -9   2   3        696.26        542.93       105.86 o                         
  -7   2   3       5032.19       4610.95       149.55 o                         
  -5   2   3      94786.60      92454.89       605.73 o                         
  -3   2   3      49116.36      53101.52       457.17 o                         
  -1   2   3      35937.28      37271.86       357.26 o                         
   1   2   3     143258.03     144176.88      1490.65 o                         
   3   2   3       6406.61       6373.99       126.76 o                         
   5   2   3     107075.43     107778.16       474.90 o                         
   7   2   3       1616.48       1360.80        90.84 o                         
   9   2   3       1756.85       1966.71       110.65 o                         
  11   2   3       8065.39       8119.09       170.08 o                         
  13   2   3        494.34        449.15       129.34 o                         
 -14   3   3        813.76        686.61       145.77 o                         
 -12   3   3        287.12        263.51       113.86 o                         
 -10   3   3       2346.66       2266.44       135.46 o                         
  -8   3   3      23547.43      23692.87       226.81 o                         
  -6   3   3      13098.31      13631.93       246.34 o                         
  -4   3   3       7667.38       8568.69       236.62 o                         
  -2   3   3       4657.76       4683.19       177.29 o                         
   0   3   3      93588.73      97549.29      1069.31 o                         
   2   3   3      11201.48      11945.59       150.01 o                         
   4   3   3        314.68        336.02        79.63 o                         
   6   3   3       1736.66       1625.94        82.66 o                         
   8   3   3      21420.34      20914.48       240.68 o                         
  10   3   3        320.05        338.26        82.12 o                         
  12   3   3        567.33        566.80       114.93 o                         
 -15   4   3       1935.76       1866.02       187.87 o                         
 -13   4   3       1029.15        966.21       136.22 o                         
 -11   4   3       2592.23       3044.46       147.20 o                         
  -9   4   3      11886.37      11306.96       182.26 o                         
  -7   4   3      10042.20       9940.15       246.24 o                         
  -5   4   3      36938.71      38119.34       354.23 o                         
  -3   4   3       5865.06       6322.50       169.93 o                         
  -1   4   3      41787.68      40634.77       516.40 o                         
   1   4   3      18504.72      18234.12       202.79 o                         
   3   4   3       3546.36       3863.12       101.66 o                         
   5   4   3      13862.70      13278.08       166.78 o                         
   7   4   3       2771.19       2661.48        90.81 o                         
   9   4   3       4433.38       4610.13       107.70 o                         
  11   4   3       2509.35       2612.05       100.49 o                         
  13   4   3        656.36        556.29       130.38 o                         
 -14   5   3          0.09         -1.35       168.78 o                         
 -12   5   3         30.70         56.88       132.62 o                         
 -10   5   3      14514.69      15505.77       221.31 o                         
  -8   5   3      16833.48      17258.05       214.90 o                         
  -6   5   3      17171.62      17712.37       246.91 o                         
  -4   5   3       5088.00       4518.71       144.59 o                         
  -2   5   3       9226.07       8752.86       175.19 o                         
   0   5   3      91436.09      93975.32       925.41 o                         
   2   5   3       9792.65       9385.98       127.48 o                         
   4   5   3      10257.52       9927.29       173.58 o                         
   6   5   3       7733.70       7178.73       130.54 o                         
   8   5   3       6080.16       6176.21       128.38 o                         
  10   5   3       8072.87       8392.31       228.82 o                         
  12   5   3        111.12        120.75       129.76 o                         
 -13   6   3       9765.12       9721.17       223.81 o                         
 -11   6   3        613.81        554.06       141.00 o                         
  -9   6   3       7993.22       7985.88       158.53 o                         
  -7   6   3      26577.50      25895.66       549.93 o                         
  -5   6   3      12013.24      12009.24       213.67 o                         
  -3   6   3     128937.45     133915.73      1372.43 o                         
  -1   6   3        837.70        913.14       112.65 o                         
   1   6   3         71.44         61.10        84.35 o                         
   3   6   3      82950.68      83625.65      1009.73 o                         
   5   6   3      14659.48      13656.82       148.75 o                         
   7   6   3      19814.44      19276.10       309.91 o                         
   9   6   3       4983.66       4796.05       110.31 o                         
  11   6   3        411.11        287.06       116.30 o                         
  13   6   3       3466.75       3181.98       194.22 o                         
 -14   7   3       3338.20       2803.03       190.18 o                         
 -12   7   3       1143.62       1121.45       168.51 o                         
 -10   7   3        197.22        -10.34       161.55 o                         
  -8   7   3      16611.68      15434.83       195.25 o                         
  -6   7   3         24.57         23.98       111.16 o                         
  -4   7   3       7685.15       8245.78       144.43 o                         
  -2   7   3      64512.18      67079.22       351.52 o                         
   0   7   3       2729.10       2295.81        97.89 o                         
   2   7   3      18686.72      19382.84       186.81 o                         
   4   7   3       8722.89       8569.59       123.39 o                         
   6   7   3        711.91        663.43        79.66 o                         
   8   7   3      10795.97      11033.64       257.65 o                         
  10   7   3        370.90        321.94        94.34 o                         
  12   7   3       1015.32        950.83       133.39 o                         
 -13   8   3        326.17        515.61       168.66 o                         
 -11   8   3          0.04         97.10       127.83 o                         
  -9   8   3        497.54        584.65       146.77 o                         
  -7   8   3       7258.30       7261.73       143.86 o                         
  -5   8   3       3409.39       3204.17       124.39 o                         
  -3   8   3       5902.87       5906.52       139.46 o                         
  -1   8   3        341.45        412.85        98.79 o                         
   1   8   3        497.02        472.00        96.45 o                         
   3   8   3        931.84        721.28        88.43 o                         
   5   8   3        410.72        250.99        77.76 o                         
   7   8   3       2674.90       2954.81       110.84 o                         
   9   8   3        435.74        442.89        95.14 o                         
  11   8   3          2.18         29.57        93.21 o                         
 -14   9   3       1481.83       1284.63       213.64 o                         
 -12   9   3       6121.43       6070.58       292.40 o                         
 -10   9   3        698.19        812.91       162.82 o                         
  -8   9   3      25886.65      25706.58       403.20 o                         
  -6   9   3        320.37        393.17       102.38 o                         
  -4   9   3       6375.79       6260.63       128.65 o                         
  -2   9   3      59738.40      58671.98       463.94 o                         
   0   9   3       6221.49       5833.14       128.71 o                         
   2   9   3      51549.99      49885.60       783.95 o                         
   4   9   3       3929.25       3634.02       135.29 o                         
   6   9   3        237.93        322.63        76.81 o                         
   8   9   3      17060.46      17455.29       182.50 o                         
  10   9   3         71.00         44.51       102.40 o                         
  12   9   3       2459.95       2481.01       155.63 o                         
 -13  10   3       5655.48       5932.47       236.63 o                         
 -11  10   3       1904.18       1772.91       142.09 o                         
  -9  10   3       1698.53       1670.41       124.66 o                         
  -7  10   3       8525.66       8517.71       133.80 o                         
  -5  10   3       9177.00       9459.19       137.50 o                         
  -3  10   3      52289.40      54280.14       424.10 o                         
  -1  10   3       3021.46       3400.86       110.18 o                         
   1  10   3       5765.23       5923.42       112.82 o                         
   3  10   3      40138.40      40915.39       213.70 o                         
   5  10   3       2233.68       2297.35        78.49 o                         
   7  10   3       7314.76       7534.40       144.43 o                         
   9  10   3       1756.74       1591.53       120.96 o                         
  11  10   3        320.15        291.44       125.67 o                         
 -12  11   3        800.37        756.40       139.99 o                         
 -10  11   3        284.04        273.69       104.40 o                         
  -8  11   3        326.10        193.77       129.02 o                         
  -6  11   3       9423.08       9048.93       145.45 o                         
  -4  11   3          9.22        101.90        86.90 o                         
  -2  11   3        638.01        650.59        94.89 o                         
   0  11   3      13603.91      14323.78       202.70 o                         
   2  11   3        396.39        462.78       100.11 o                         
   4  11   3        355.22        331.25        79.25 o                         
   6  11   3       4156.00       4362.38       133.62 o                         
   8  11   3       1097.20       1078.03       106.35 o                         
  10  11   3        348.47        245.22       116.40 o                         
  12  11   3        277.72        176.32       129.42 o                         
 -13  12   3       2116.96       2228.23       217.98 o                         
 -11  12   3       1364.30       1053.07       224.89 o                         
  -9  12   3        657.63        588.33       111.58 o                         
  -7  12   3      12721.22      13409.15       227.18 o                         
  -5  12   3        457.34        467.04        78.54 o                         
  -3  12   3      15503.11      15021.52       175.08 o                         
  -1  12   3       3347.05       3407.21       104.50 o                         
   1  12   3       1984.21       1992.21        91.23 o                         
   3  12   3      12371.32      12125.36       233.45 o                         
   5  12   3         11.13          6.95        87.86 o                         
   7  12   3       6925.53       7183.51       193.34 o                         
   9  12   3        510.78        359.50       104.15 o                         
  11  12   3       1008.53        849.82       131.11 o                         
 -12  13   3       1471.80       1526.38       208.94 o                         
 -10  13   3       1644.13       2005.40       123.57 o                         
  -8  13   3       8784.47       9322.70       283.42 o                         
  -6  13   3        859.81        823.58       112.02 o                         
  -4  13   3        603.28        425.59        86.58 o                         
  -2  13   3      17221.98      17901.70       305.62 o                         
   0  13   3       4669.80       4326.27       116.65 o                         
   2  13   3      16002.89      16058.51       187.18 o                         
   4  13   3        547.61        584.50        84.87 o                         
   6  13   3         76.12        125.32        94.09 o                         
   8  13   3       8204.38       8474.51       251.33 o                         
  10  13   3        633.51        557.65       129.61 o                         
 -11  14   3       3923.74       3807.19       189.41 o                         
  -9  14   3         54.35          2.23       107.22 o                         
  -7  14   3          0.01         -6.65        92.72 o                         
  -5  14   3      11390.08      11997.70       278.56 o                         
  -3  14   3       1896.10       1638.65        92.98 o                         
  -1  14   3       8435.53       8120.82       116.55 o                         
   1  14   3       6511.01       6720.31       136.29 o                         
   3  14   3        275.05        204.76       105.16 o                         
   5  14   3      10505.44      10836.78       134.95 o                         
   7  14   3         21.16         92.13       102.28 o                         
   9  14   3         12.79         55.84        93.67 o                         
 -12  15   3       1948.27       1598.08       215.84 o                         
 -10  15   3       1409.02       1211.95       119.19 o                         
  -8  15   3       1407.10       1368.71        96.12 o                         
  -6  15   3       5693.55       5501.17       120.96 o                         
  -4  15   3       2182.12       2402.71       115.44 o                         
  -2  15   3       1013.26        927.27        87.61 o                         
   0  15   3       3969.27       3947.62       112.52 o                         
   2  15   3       1119.14       1118.80       109.64 o                         
   4  15   3       1077.58       1243.63       118.38 o                         
   6  15   3       4090.08       3870.73       103.73 o                         
   8  15   3        549.90        422.64       104.83 o                         
  10  15   3        766.21        547.60       144.68 o                         
 -11  16   3          4.40         45.92       143.67 o                         
  -9  16   3        233.59        269.87       125.21 o                         
  -7  16   3       1606.48       1737.07       121.67 o                         
  -5  16   3       1429.52       1593.04       104.68 o                         
  -3  16   3        100.70        105.36       114.42 o                         
  -1  16   3        638.84        871.95       107.77 o                         
   1  16   3        237.51        259.51       105.36 o                         
   3  16   3       1576.76       1651.76       108.88 o                         
   5  16   3        637.58        684.79        80.82 o                         
   7  16   3       2008.47       1949.65        90.91 o                         
   9  16   3         12.39         11.07       114.53 o                         
 -10  17   3       3642.97       3789.13       141.73 o                         
  -8  17   3        340.87        295.28       103.06 o                         
  -6  17   3       4315.44       4016.59       146.17 o                         
  -4  17   3       3173.87       3814.71       130.73 o                         
  -2  17   3         20.95         90.96       112.61 o                         
   0  17   3      15043.14      15749.78       359.29 o                         
   2  17   3        953.81        996.97       104.71 o                         
   4  17   3       2777.71       2874.28       107.41 o                         
   6  17   3       2881.62       2830.50       101.90 o                         
   8  17   3         35.07         48.38       139.29 o                         
  -9  18   3         81.31        221.52       129.51 o                         
  -7  18   3        416.23        218.17       115.58 o                         
  -5  18   3       1795.05       1898.12       112.64 o                         
  -3  18   3        856.59        838.11        96.31 o                         
  -1  18   3        886.50        880.38        90.64 o                         
   1  18   3        719.44        862.26       106.67 o                         
   3  18   3         38.14         68.43       101.28 o                         
   5  18   3       3354.54       3436.50       125.05 o                         
   7  18   3        336.64        284.98       106.59 o                         
  -8  19   3        259.61        164.49       126.10 o                         
  -6  19   3         41.02         60.69       102.94 o                         
  -4  19   3        414.70        293.22       116.47 o                         
  -2  19   3        308.95        235.46       102.76 o                         
   0  19   3         64.05         17.20       102.56 o                         
   2  19   3        140.92         80.46       101.46 o                         
   4  19   3        136.10        103.04       103.45 o                         
   6  19   3         78.53         -1.52       126.45 o                         
   8  19   3        157.16        161.61       127.31 o                         
  -9  20   3        919.40        765.20       124.54 o                         
  -7  20   3         12.53         35.39       125.49 o                         
  -5  20   3       3286.10       3530.95       133.62 o                         
  -3  20   3        627.01        511.03       117.00 o                         
  -1  20   3       1617.77       1753.26       100.83 o                         
   1  20   3       1648.67       1647.51       110.45 o                         
   3  20   3        216.87        103.00       102.55 o                         
   5  20   3       2078.28       2192.86       124.37 o                         
   7  20   3         63.23          8.01       107.14 o                         
  -8  21   3         68.63        -28.47       117.69 o                         
  -6  21   3        899.58        817.35       129.79 o                         
  -4  21   3         44.91         25.70       104.22 o                         
  -2  21   3        142.21        156.48        93.81 o                         
   0  21   3       1409.08       1537.31       135.81 o                         
   2  21   3        159.91        162.22        94.58 o                         
   4  21   3        329.39        299.05       117.35 o                         
   6  21   3        848.74        549.19       121.28 o                         
  -7  22   3        176.99        182.04       129.15 o                         
  -5  22   3          1.06        -68.08       141.40 o                         
  -3  22   3        968.06        799.10       111.29 o                         
  -1  22   3         36.64         59.97       139.85 o                         
   1  22   3          0.85          9.16       114.19 o                         
   3  22   3        389.72        408.28       142.98 o                         
   5  22   3          5.39         12.30       108.02 o                         
  -4  23   3        858.66        677.07       120.42 o                         
  -2  23   3        347.77        287.01       101.73 o                         
   0  23   3        523.12        536.60       143.44 o                         
   2  23   3        336.48        139.41       128.68 o                         
  -3  24   3         51.90         76.82       128.85 o                         
  -1  24   3         42.42         -8.72       116.25 o                         
   1  24   3         17.95         22.91       128.80 o                         
 -14   0   4        112.98         82.32       178.77 o                         
 -12   0   4       1211.79       1239.81       171.58 o                         
 -10   0   4      42861.18      41444.55       489.91 o                         
  -8   0   4      18870.29      19098.62       337.84 o                         
  -6   0   4      18280.58      18548.98       352.12 o                         
  -4   0   4      14263.42      12315.16       320.08 o                         
  -2   0   4     176441.94     178570.48      1945.41 o                         
   0   0   4     173670.73     175446.23      4606.70 o                         
   2   0   4        117.51        102.56       132.10 o                         
   4   0   4      23067.34      21913.82       242.00 o                         
   6   0   4      39720.66      40854.30       686.97 o                         
   8   0   4       1116.45       1063.03       137.37 o                         
  10   0   4      16373.32      16951.89       358.69 o                         
  12   0   4        126.52        140.49       197.82 o                         
 -15   1   4        889.43        885.60       167.65 o                         
 -13   1   4       1858.62       1797.58       144.57 o                         
 -11   1   4       4574.67       4625.48       162.86 o                         
  -9   1   4          8.10         40.81       101.44 o                         
  -7   1   4        312.76        174.11       108.58 o                         
  -5   1   4      52743.02      53280.91       754.94 o                         
  -3   1   4       8738.83       9217.43       201.35 o                         
  -1   1   4     154621.12     160410.75      1808.04 o                         
   1   1   4      17239.86      16645.24       189.40 o                         
   3   1   4       7420.88       7398.45       144.59 o                         
   5   1   4      28337.68      27828.33       439.54 o                         
   7   1   4       1221.07       1183.11        81.86 o                         
   9   1   4         92.04         94.64       113.17 o                         
  11   1   4       2798.78       2875.97       127.97 o                         
  13   1   4        358.76        288.83       110.13 o                         
 -14   2   4       1095.66       1041.13       137.14 o                         
 -12   2   4        322.08        324.25       132.24 o                         
 -10   2   4       4536.90       4787.58       169.36 o                         
  -8   2   4       4533.90       4369.56       154.23 o                         
  -6   2   4      10195.88      10417.05       238.21 o                         
  -4   2   4       7862.84       7989.56       175.97 o                         
  -2   2   4      10141.96       9852.33       187.80 o                         
   0   2   4      56451.47      55518.61       420.07 o                         
   2   2   4      15087.48      14755.05       206.88 o                         
   4   2   4      16273.73      16057.80       198.73 o                         
   6   2   4      10754.89      10637.73       209.06 o                         
   8   2   4        568.84        612.22        97.20 o                         
  10   2   4        493.91        459.33        97.46 o                         
  12   2   4        132.11         93.17       107.02 o                         
 -15   3   4       3686.51       3927.99       222.56 o                         
 -13   3   4        388.35        505.54       136.25 o                         
 -11   3   4      19219.23      20169.66       236.02 o                         
  -9   3   4       3814.39       3723.29       149.21 o                         
  -7   3   4       2479.74       2476.10       160.76 o                         
  -5   3   4      73434.86      73398.11       670.09 o                         
  -3   3   4       7471.19       7671.27       183.89 o                         
  -1   3   4      36623.19      37579.93       360.59 o                         
   1   3   4      59690.56      58984.19       717.87 o                         
   3   3   4       1849.94       2149.83        95.89 o                         
   5   3   4      69566.05      69911.05       934.15 o                         
   7   3   4       1552.80       1582.69        83.13 o                         
   9   3   4       5444.18       5551.91       112.99 o                         
  11   3   4       5686.28       5769.61       136.48 o                         
  13   3   4         35.41         38.51       118.60 o                         
 -14   4   4        739.74        745.28       222.90 o                         
 -12   4   4        764.68        717.52       165.81 o                         
 -10   4   4       6478.28       6572.81       210.45 o                         
  -8   4   4      22084.43      22083.26       262.78 o                         
  -6   4   4      14867.37      16311.80       250.70 o                         
  -4   4   4        282.95        463.63       113.96 o                         
  -2   4   4      33022.91      31446.14       259.66 o                         
   0   4   4     102010.55     102006.38      1060.99 o                         
   2   4   4      58127.04      57020.15       630.82 o                         
   4   4   4        203.18        202.95        71.69 o                         
   6   4   4       2200.77       2077.99        88.10 o                         
   8   4   4      18970.21      19704.48       409.96 o                         
  10   4   4       4931.58       5290.37       115.90 o                         
  12   4   4        332.16        269.11       116.26 o                         
 -15   5   4        196.39        253.66       203.12 o                         
 -13   5   4       5784.77       5576.23       206.84 o                         
 -11   5   4        267.19        108.87       134.94 o                         
  -9   5   4       9296.47       9239.60       184.51 o                         
  -7   5   4      19043.40      18945.59       252.76 o                         
  -5   5   4       1115.02       1074.33       131.72 o                         
  -3   5   4      84331.16      88267.21       693.96 o                         
  -1   5   4       8591.20       7971.67       142.83 o                         
   1   5   4       9449.35       8995.82       123.60 o                         
   3   5   4      47235.55      48485.18       875.01 o                         
   5   5   4       2162.60       2182.41        90.22 o                         
   7   5   4      11472.84      11508.00       123.23 o                         
   9   5   4       4374.37       4609.48       116.15 o                         
  11   5   4         29.78         -9.83        87.07 o                         
 -14   6   4       1487.09       1198.29       209.53 o                         
 -12   6   4         10.22         44.19       158.70 o                         
 -10   6   4       6354.03       7087.07       208.34 o                         
  -8   6   4       1437.81       1252.90       125.51 o                         
  -6   6   4       6775.55       6513.79       182.33 o                         
  -4   6   4      13742.00      13664.69       169.18 o                         
  -2   6   4       1981.09       2204.61       114.28 o                         
   0   6   4      21062.94      20616.46       328.77 o                         
   2   6   4       8962.12       9282.18       111.72 o                         
   4   6   4      17447.89      17388.36       225.17 o                         
   6   6   4       4092.61       3931.82       100.22 o                         
   8   6   4       1302.67       1389.58       108.58 o                         
  10   6   4       3313.05       3394.06        98.64 o                         
  12   6   4          0.39         50.79       126.00 o                         
 -13   7   4       4061.26       4387.58       200.59 o                         
 -11   7   4       3228.71       3602.45       157.69 o                         
  -9   7   4        158.46        173.83       146.25 o                         
  -7   7   4       7571.77       7704.86       155.93 o                         
  -5   7   4      18625.07      18548.75       212.12 o                         
  -3   7   4      34414.14      34238.97       236.25 o                         
  -1   7   4       2499.24       2554.89       110.11 o                         
   1   7   4        368.83        399.10        96.12 o                         
   3   7   4      29080.18      27816.10       552.17 o                         
   5   7   4       9170.34       8449.62       153.69 o                         
   7   7   4       9195.14       9453.47       272.52 o                         
   9   7   4        178.82        148.02       104.09 o                         
  11   7   4        394.37        452.74       121.32 o                         
 -14   8   4       2568.22       2266.01       220.51 o                         
 -12   8   4       1968.17       2041.18       149.70 o                         
 -10   8   4       2659.13       2654.69       176.49 o                         
  -8   8   4      42055.73      41991.35       322.55 o                         
  -6   8   4        627.84        738.64        89.88 o                         
  -4   8   4      20654.46      21561.83       216.54 o                         
  -2   8   4     105125.81     110662.45      1190.06 o                         
   0   8   4       2998.47       2768.92       100.16 o                         
   2   8   4      62516.45      61248.93       827.65 o                         
   4   8   4       8756.42       8353.38       239.03 o                         
   6   8   4          8.03        -71.96        92.19 o                         
   8   8   4      20728.04      21270.91       374.84 o                         
  10   8   4         13.46         57.60       113.73 o                         
  12   8   4       1470.23       1409.00       136.05 o                         
 -13   9   4       1276.86        973.23       172.41 o                         
 -11   9   4       1446.82       1171.22       166.04 o                         
  -9   9   4       3344.43       3314.53       138.07 o                         
  -7   9   4       1753.96       1654.02       110.79 o                         
  -5   9   4        258.25        215.30        86.89 o                         
  -3   9   4      23253.65      24343.04       401.43 o                         
  -1   9   4        918.12        894.46        96.34 o                         
   1   9   4        414.20        435.05        93.50 o                         
   3   9   4       6597.49       6973.93       162.53 o                         
   5   9   4        502.56        485.09        77.62 o                         
   7   9   4       1062.40       1228.91       108.01 o                         
   9   9   4       1105.58       1069.98       119.11 o                         
  11   9   4        308.13        318.27       140.24 o                         
 -14  10   4         30.81         35.54       203.36 o                         
 -12  10   4       2914.39       3303.02       183.92 o                         
 -10  10   4        887.89       1274.83       135.97 o                         
  -8  10   4       5773.09       6566.01       180.89 o                         
  -6  10   4       1719.33       1756.18       101.80 o                         
  -4  10   4        305.93        321.82        94.45 o                         
  -2  10   4      28858.03      28372.02       207.65 o                         
   0  10   4        602.77        773.56        85.34 o                         
   2  10   4       9983.97       9194.59       131.41 o                         
   4  10   4       1152.10       1028.63        89.83 o                         
   6  10   4        983.95       1006.63        92.57 o                         
   8  10   4       1907.59       2082.06       113.60 o                         
  10  10   4         33.46         43.04        94.33 o                         
 -13  11   4       3956.57       4134.77       230.07 o                         
 -11  11   4        525.50        549.18       163.91 o                         
  -9  11   4        681.21        688.21       164.55 o                         
  -7  11   4      11946.63      12589.11       223.12 o                         
  -5  11   4        550.63        536.85        98.03 o                         
  -3  11   4      48848.77      48651.27       533.14 o                         
  -1  11   4       1271.84       1411.71        78.53 o                         
   1  11   4        826.62        850.51        84.32 o                         
   3  11   4      25801.94      25640.38       183.96 o                         
   5  11   4       2216.58       2090.96        97.84 o                         
   7  11   4       9181.05       9603.38       194.21 o                         
   9  11   4       1683.73       1429.79       109.83 o                         
  11  11   4         59.10         66.65       127.00 o                         
 -12  12   4          0.16         21.10       198.18 o                         
 -10  12   4       2427.73       2539.22       186.33 o                         
  -8  12   4       9466.28       9656.50       389.11 o                         
  -6  12   4       3115.49       2887.28       112.48 o                         
  -4  12   4        128.29         95.18        85.71 o                         
  -2  12   4       4722.75       5130.94       107.12 o                         
   0  12   4      10031.71       9674.48       119.43 o                         
   2  12   4       5674.10       5636.15       107.27 o                         
   4  12   4         45.22         61.95        77.32 o                         
   6  12   4        866.56        812.01        96.91 o                         
   8  12   4       2865.50       2902.42       117.32 o                         
  10  12   4       1271.56       1137.52       132.51 o                         
 -13  13   4        120.91         55.92       204.78 o                         
 -11  13   4       2956.06       2553.80       179.25 o                         
  -9  13   4          3.51         -7.05       129.91 o                         
  -7  13   4       4394.12       4332.45       118.80 o                         
  -5  13   4       5578.91       5429.68       121.33 o                         
  -3  13   4       1529.08       1612.55        94.83 o                         
  -1  13   4      13780.08      13158.70       156.24 o                         
   1  13   4      12813.32      12794.86       224.32 o                         
   3  13   4        616.65        560.82        98.66 o                         
   5  13   4       6584.25       7176.69       143.82 o                         
   7  13   4       1289.23       1393.08       121.20 o                         
   9  13   4         37.88        -38.42       103.05 o                         
 -12  14   4       2062.60       2032.27       212.69 o                         
 -10  14   4         25.96         25.69       139.26 o                         
  -8  14   4       2102.14       2309.89       121.65 o                         
  -6  14   4       1752.33       1829.79       120.85 o                         
  -4  14   4       1214.85       1136.27        89.17 o                         
  -2  14   4       8002.42       7676.21       115.06 o                         
   0  14   4         67.39         87.19        86.15 o                         
   2  14   4      11748.62      12037.13       150.43 o                         
   4  14   4        273.28        260.87        77.52 o                         
   6  14   4        488.91        525.51        87.28 o                         
   8  14   4       1598.13       1551.28       103.93 o                         
  10  14   4         79.32        195.07       141.75 o                         
 -11  15   4        894.21       1054.23       202.41 o                         
  -9  15   4          4.46        -92.58       124.86 o                         
  -7  15   4       1194.81       1421.26       108.94 o                         
  -5  15   4      11689.85      12301.78       290.14 o                         
  -3  15   4       1283.49       1195.63       120.74 o                         
  -1  15   4       3498.30       3235.35       113.66 o                         
   1  15   4       3215.25       3506.71       132.06 o                         
   3  15   4       1458.78       1468.54        93.41 o                         
   5  15   4       1881.04       2116.50       102.89 o                         
   7  15   4       1471.57       1434.44       102.04 o                         
   9  15   4          1.35        -60.75       125.51 o                         
 -10  16   4       3248.46       3352.08       179.62 o                         
  -8  16   4        122.30         64.33       101.80 o                         
  -6  16   4       7109.21       6968.77       163.70 o                         
  -4  16   4       1562.43       1876.94       101.77 o                         
  -2  16   4       1167.40       1145.77       119.19 o                         
   0  16   4      18496.88      18207.34       357.57 o                         
   2  16   4        589.72        588.94        95.26 o                         
   4  16   4       3089.53       3185.65       107.45 o                         
   6  16   4       6252.84       6351.94       140.14 o                         
   8  16   4         23.62        -62.78       139.70 o                         
 -11  17   4       1309.67       1054.21       184.33 o                         
  -9  17   4         10.34         73.27       111.12 o                         
  -7  17   4        844.05        746.35       109.26 o                         
  -5  17   4       1111.46       1110.63       120.91 o                         
  -3  17   4        685.38        788.33       105.51 o                         
  -1  17   4       1585.06       1635.40       111.45 o                         
   1  17   4       2397.30       2521.20       107.42 o                         
   3  17   4        172.16        117.63        92.28 o                         
   5  17   4        318.27        249.15        94.74 o                         
   7  17   4        185.07         69.80       140.41 o                         
   9  17   4         63.49        -34.87       290.62 o                         
 -10  18   4       1589.09       1564.36       166.37 o                         
  -8  18   4         10.40         83.37       113.63 o                         
  -6  18   4        755.99        768.05       118.35 o                         
  -4  18   4       4262.73       4713.57       135.34 o                         
  -2  18   4        281.22        207.55       102.31 o                         
   0  18   4       5259.07       5624.31       138.88 o                         
   2  18   4        133.53        109.84       102.15 o                         
   4  18   4       1072.36       1102.93        91.89 o                         
   6  18   4        527.55        425.19       121.00 o                         
   8  18   4         19.53         47.35       141.16 o                         
  -9  19   4        449.87        448.48       134.28 o                         
  -7  19   4         19.33         81.16       118.40 o                         
  -5  19   4       4250.81       4551.84       121.97 o                         
  -3  19   4         74.99         99.43        92.06 o                         
  -1  19   4       2563.37       2464.45       114.27 o                         
   1  19   4       2076.78       2165.71       104.95 o                         
   3  19   4          5.42         48.46        92.30 o                         
   5  19   4       3086.69       3187.45       134.40 o                         
   7  19   4         66.75         49.41       115.24 o                         
  -8  20   4        400.86        377.40       143.22 o                         
  -6  20   4        519.35        284.96        98.45 o                         
  -4  20   4         18.49        -10.99        92.89 o                         
  -2  20   4         38.94         21.60       114.29 o                         
   0  20   4        855.15        859.74       106.41 o                         
   2  20   4         68.53         63.34       102.17 o                         
   4  20   4          5.99         61.77       114.10 o                         
   6  20   4        121.36         90.77       116.51 o                         
  -7  21   4         65.66        -35.63       127.73 o                         
  -5  21   4        453.81        407.05       116.42 o                         
  -3  21   4        405.53        294.47       115.60 o                         
  -1  21   4        198.68        139.70       115.87 o                         
   1  21   4        561.06        512.15       105.59 o                         
   3  21   4        982.07        905.69       111.34 o                         
   5  21   4        585.88        528.57       130.66 o                         
  -6  22   4        303.75        216.49       116.71 o                         
  -4  22   4        486.14        384.58       117.32 o                         
  -2  22   4         34.90         34.82       113.11 o                         
   0  22   4        975.53        957.35       145.67 o                         
   2  22   4         42.31        -32.93       114.93 o                         
   4  22   4        781.51        588.56       133.01 o                         
  -5  23   4        185.64        267.28       128.33 o                         
  -3  23   4        269.21        179.54       128.77 o                         
  -1  23   4         39.43         -2.32       126.53 o                         
   1  23   4          0.04         67.92       141.94 o                         
   3  23   4        365.50        241.73       168.43 o                         
  -2  24   4        814.39        647.37       209.13 o                         
   0  24   4        192.04        141.72       168.30 o                         
 -14   1   5        703.12        616.44       156.78 o                         
 -12   1   5       1494.08       1419.78       157.05 o                         
 -10   1   5      26927.79      26954.60       287.80 o                         
  -8   1   5       3576.84       3522.85       147.79 o                         
  -6   1   5      53290.06      55711.56       548.68 o                         
  -4   1   5      19019.63      17644.47       225.29 o                         
  -2   1   5       5307.39       6281.67       118.18 o                         
   0   1   5     150911.86     151937.66      2092.11 o                         
   2   1   5       2475.33       2310.21       107.60 o                         
   4   1   5      12699.69      12460.25       134.36 o                         
   6   1   5      18373.85      17424.69       234.47 o                         
   8   1   5        838.98        845.24        96.30 o                         
  10   1   5       6498.65       6786.95       144.75 o                         
  12   1   5         66.52         56.89       127.04 o                         
 -15   2   5       4006.35       4265.26       264.32 o                         
 -13   2   5       1512.60       1525.44       150.48 o                         
 -11   2   5      20385.47      20691.88       268.64 o                         
  -9   2   5       1526.34       1392.53       128.61 o                         
  -7   2   5         52.95         34.15       136.10 o                         
  -5   2   5     113302.34     115611.58      1621.72 o                         
  -3   2   5      18766.26      18738.00       197.08 o                         
  -1   2   5       6770.81       7128.41       125.13 o                         
   1   2   5      22075.91      21526.92       209.49 o                         
   3   2   5      29608.28      28003.68       378.58 o                         
   5   2   5      45362.25      43889.61      1004.17 o                         
   7   2   5        922.25        991.72       103.99 o                         
   9   2   5       1621.96       1685.13       100.64 o                         
  11   2   5       5071.49       4703.53       119.48 o                         
 -14   3   5       1707.45       1480.13       228.89 o                         
 -12   3   5       2771.26       2748.72       198.83 o                         
 -10   3   5        658.53        458.25       187.78 o                         
  -8   3   5      16283.15      15573.45       252.68 o                         
  -6   3   5       5301.71       5500.34       174.56 o                         
  -4   3   5        276.18        392.44        97.48 o                         
  -2   3   5       6478.77       5907.66       151.59 o                         
   0   3   5       8771.37       9460.12       130.41 o                         
   2   3   5      28496.16      29195.91       519.08 o                         
   4   3   5       1736.65       1688.08        88.84 o                         
   6   3   5        284.19        370.11        85.00 o                         
   8   3   5       4754.53       5018.93       120.18 o                         
  10   3   5        589.62        569.96        89.61 o                         
  12   3   5        201.87        159.59       128.36 o                         
 -15   4   5       1992.48       2022.02       241.55 o                         
 -13   4   5        961.66        810.26       170.53 o                         
 -11   4   5       1561.53       1911.25       178.31 o                         
  -9   4   5       7557.03       7452.85       193.55 o                         
  -7   4   5       1973.11       1831.58       154.35 o                         
  -5   4   5      20405.36      20374.47       244.98 o                         
  -3   4   5       6282.52       6518.49       144.53 o                         
  -1   4   5      42931.15      41593.98       363.81 o                         
   1   4   5      28105.56      27833.44       285.10 o                         
   3   4   5      15046.28      15145.39       132.35 o                         
   5   4   5      15817.40      15616.89       316.96 o                         
   7   4   5       2130.48       2135.10        96.60 o                         
   9   4   5       2415.12       2583.22        92.53 o                         
  11   4   5       1295.62       1318.31       111.49 o                         
 -14   5   5          6.63         38.22       196.48 o                         
 -12   5   5        454.70        452.85       162.97 o                         
 -10   5   5      13984.67      15009.48       254.26 o                         
  -8   5   5       9056.15       9603.10       207.22 o                         
  -6   5   5      17674.51      18046.89       260.55 o                         
  -4   5   5      11359.99      10925.34       174.41 o                         
  -2   5   5       3882.24       3596.36       119.71 o                         
   0   5   5      30471.38      28435.82       331.77 o                         
   2   5   5      15631.05      15398.35       220.51 o                         
   4   5   5         79.45         94.48        69.09 o                         
   6   5   5       1782.67       1676.95        83.60 o                         
   8   5   5       1708.26       1776.22       101.23 o                         
  10   5   5       4027.86       4215.78       146.49 o                         
  12   5   5        116.43        131.40       128.35 o                         
 -15   6   5        139.80        129.23       201.94 o                         
 -13   6   5       8333.09       8563.51       225.10 o                         
 -11   6   5        946.88        988.29       138.41 o                         
  -9   6   5       4828.84       5011.71       187.11 o                         
  -7   6   5      12493.23      11425.01       194.69 o                         
  -5   6   5      20693.71      20362.40       301.18 o                         
  -3   6   5      37145.52      34694.75       232.04 o                         
  -1   6   5       8596.76       9189.69       125.06 o                         
   1   6   5        102.17         98.83        74.15 o                         
   3   6   5      53679.24      51936.04      1064.51 o                         
   5   6   5       9230.32       9353.55       134.91 o                         
   7   6   5       7487.28       7657.42       123.06 o                         
   9   6   5        715.09        689.45        96.17 o                         
  11   6   5        792.52        683.12       117.99 o                         
 -14   7   5       3360.98       3266.14       221.72 o                         
 -12   7   5        688.12        697.82       164.40 o                         
 -10   7   5        533.99        748.67       165.03 o                         
  -8   7   5      35071.77      33481.54       359.02 o                         
  -6   7   5        367.41        378.17       104.11 o                         
  -4   7   5      17413.21      18279.47       190.15 o                         
  -2   7   5      52505.87      52002.75       513.30 o                         
   0   7   5          2.74          5.82        92.51 o                         
   2   7   5      21111.04      21459.69       256.35 o                         
   4   7   5       6507.54       6434.09       116.84 o                         
   6   7   5        357.09        377.84        97.19 o                         
   8   7   5       8990.34       9122.38       264.10 o                         
  10   7   5        208.24        248.45       115.46 o                         
  12   7   5        661.54        552.03       133.20 o                         
 -13   8   5        348.92        453.44       170.08 o                         
 -11   8   5         11.89         74.94       158.23 o                         
  -9   8   5       1358.03       1478.56       172.69 o                         
  -7   8   5       1363.23       1518.14       125.65 o                         
  -5   8   5      14114.07      14858.68       169.48 o                         
  -3   8   5         26.44         68.16        95.22 o                         
  -1   8   5         25.57         20.30        91.22 o                         
   1   8   5        685.08        618.97        84.83 o                         
   3   8   5        447.18        234.27        83.85 o                         
   5   8   5        617.31        530.32        72.75 o                         
   7   8   5        497.66        579.82        96.80 o                         
   9   8   5        495.03        519.60       105.56 o                         
  11   8   5         17.53        -10.67       126.59 o                         
 -14   9   5       1903.09       1830.94       214.30 o                         
 -12   9   5       5729.14       5947.87       178.42 o                         
 -10   9   5        134.73         91.97       160.20 o                         
  -8   9   5      31321.19      33110.12       290.14 o                         
  -6   9   5          1.41         17.89        89.85 o                         
  -4   9   5       5722.43       5185.29       128.74 o                         
  -2   9   5      29596.69      29021.65       465.22 o                         
   0   9   5       7535.86       7017.75       115.95 o                         
   2   9   5      40504.65      40239.03       308.23 o                         
   4   9   5       1687.77       1570.76        93.15 o                         
   6   9   5         70.11        154.23        86.33 o                         
   8   9   5      12272.00      12218.40       408.30 o                         
  10   9   5        245.57        306.62       110.95 o                         
 -13  10   5       5325.38       5546.28       232.84 o                         
 -11  10   5        471.03        324.54       132.90 o                         
  -9  10   5       9863.70       9602.66       193.37 o                         
  -7  10   5      25618.04      25680.55       554.31 o                         
  -5  10   5        921.87        882.84        93.02 o                         
  -3  10   5      47870.84      48572.62       553.08 o                         
  -1  10   5         17.43         21.15        80.67 o                         
   1  10   5         23.13         30.15        79.17 o                         
   3  10   5      19767.71      19000.37       331.06 o                         
   5  10   5       1945.85       1952.82       110.39 o                         
   7  10   5       3997.30       4523.90       132.69 o                         
   9  10   5       1295.05       1166.66       120.09 o                         
  11  10   5         58.94         63.29       126.66 o                         
 -14  11   5          6.82        -64.03       205.34 o                         
 -12  11   5       1503.53       1616.58       145.76 o                         
 -10  11   5       1146.10        963.58       120.77 o                         
  -8  11   5         11.07         21.10       146.66 o                         
  -6  11   5       6387.47       5959.71       123.66 o                         
  -4  11   5        848.95        850.79        84.60 o                         
  -2  11   5        118.34         13.35        90.23 o                         
   0  11   5       5349.10       5409.31       118.44 o                         
   2  11   5         69.21        119.58        66.02 o                         
   4  11   5         63.02         68.06        75.87 o                         
   6  11   5       1473.85       1560.74       108.74 o                         
   8  11   5        144.31        155.22       103.15 o                         
  10  11   5        423.84        252.01       143.18 o                         
 -13  12   5       2337.33       2391.76       184.32 o                         
 -11  12   5       1165.43        934.07       139.02 o                         
  -9  12   5        261.95        257.37       139.38 o                         
  -7  12   5      10031.28      11031.80       200.92 o                         
  -5  12   5        578.11        532.15       105.74 o                         
  -3  12   5      14738.50      14619.92       150.41 o                         
  -1  12   5       8634.53       8615.45       119.55 o                         
   1  12   5       6998.31       7022.36       112.74 o                         
   3  12   5      14211.14      13560.19       249.74 o                         
   5  12   5        619.02        669.69        78.55 o                         
   7  12   5       6792.06       7251.65       226.80 o                         
   9  12   5        554.75        418.92       125.02 o                         
 -12  13   5       1211.39       1455.50       170.45 o                         
 -10  13   5       1345.12       1637.31       170.24 o                         
  -8  13   5       8298.36       8457.24       208.92 o                         
  -6  13   5        563.26        562.01       124.57 o                         
  -4  13   5         57.89        147.81        83.79 o                         
  -2  13   5       6837.64       7015.42       126.29 o                         
   0  13   5       7598.24       7353.56       128.51 o                         
   2  13   5       2646.78       2547.59        87.32 o                         
   4  13   5        437.58        595.05        95.20 o                         
   6  13   5       1113.73       1027.09        97.91 o                         
   8  13   5        862.80        858.17       106.74 o                         
  10  13   5       1057.57       1192.01       121.82 o                         
 -11  14   5       3421.09       3235.89       222.88 o                         
  -9  14   5          0.06         -0.80       115.87 o                         
  -7  14   5          7.76         39.08       105.12 o                         
  -5  14   5       7919.22       8784.99       176.24 o                         
  -3  14   5       2460.79       2178.78       103.58 o                         
  -1  14   5       1957.02       1776.83        87.38 o                         
   1  14   5         21.10         10.46        95.78 o                         
   3  14   5       5203.90       5270.14       122.70 o                         
   5  14   5       1441.52       1622.51       100.01 o                         
   7  14   5        164.35        200.62       114.76 o                         
   9  14   5          8.43         51.93       125.51 o                         
 -12  15   5       2095.25       1662.94       180.89 o                         
 -10  15   5        353.57        245.05       164.55 o                         
  -8  15   5         77.34        122.32        98.10 o                         
  -6  15   5       5023.85       4952.81       142.35 o                         
  -4  15   5       1824.93       1983.38       123.84 o                         
  -2  15   5       4127.24       4076.56       114.42 o                         
   0  15   5      12725.83      12570.26       247.11 o                         
   2  15   5       3684.00       3883.09       142.91 o                         
   4  15   5       2167.06       2251.48       101.32 o                         
   6  15   5       4802.99       4741.74       125.87 o                         
   8  15   5        273.10        151.14       116.66 o                         
 -11  16   5         70.42          5.25       142.50 o                         
  -9  16   5          6.80         86.53       113.19 o                         
  -7  16   5       1970.33       1951.16       114.89 o                         
  -5  16   5        107.80        206.18       103.57 o                         
  -3  16   5       2284.86       2407.27       124.16 o                         
  -1  16   5        434.21        389.72        90.84 o                         
   1  16   5        243.74        394.12       103.72 o                         
   3  16   5       2244.85       2284.82       101.68 o                         
   5  16   5        620.95        650.60        92.74 o                         
   7  16   5        360.94        347.28       115.98 o                         
   9  16   5        122.47         81.15       205.44 o                         
 -10  17   5       4874.16       5153.99       204.84 o                         
  -8  17   5          4.24         60.47       118.12 o                         
  -6  17   5       7769.73       7569.04       165.46 o                         
  -4  17   5       4677.99       5306.45       217.12 o                         
  -2  17   5         64.88         78.23       112.98 o                         
   0  17   5       8639.08       9078.32       246.29 o                         
   2  17   5         20.95         -9.06       101.25 o                         
   4  17   5       1819.29       1826.21        95.18 o                         
   6  17   5       2219.73       2110.95        98.63 o                         
   8  17   5          5.86        -26.07       115.79 o                         
  -9  18   5          1.40         30.92       125.55 o                         
  -7  18   5        191.96        108.65       120.19 o                         
  -5  18   5       2147.23       2208.19       106.63 o                         
  -3  18   5        245.52        245.58       101.83 o                         
  -1  18   5       2059.02       2124.68       122.78 o                         
   1  18   5       1232.37       1279.88        92.79 o                         
   3  18   5         41.10         17.02       102.00 o                         
   5  18   5       2099.72       2011.33       112.39 o                         
   7  18   5        102.23         88.64       106.68 o                         
 -10  19   5        272.30        268.13       272.13 o                         
  -8  19   5        243.35        261.38       130.15 o                         
  -6  19   5          6.98         31.52       102.30 o                         
  -4  19   5         53.14         -0.78       103.35 o                         
  -2  19   5         28.56        -15.80        92.43 o                         
   0  19   5          0.66        -48.13        93.63 o                         
   2  19   5          1.47         36.47       113.27 o                         
   4  19   5        233.10        230.92        95.64 o                         
   6  19   5          1.22         60.97       107.34 o                         
  -9  20   5       1139.97        895.78       118.95 o                         
  -7  20   5         76.61         36.31       125.70 o                         
  -5  20   5       2865.52       2977.98       124.40 o                         
  -3  20   5        640.52        569.35       115.90 o                         
  -1  20   5       1604.46       1756.57       111.59 o                         
   1  20   5       1846.92       1937.88       112.53 o                         
   3  20   5        396.30        260.48       115.55 o                         
   5  20   5       1707.66       1630.06       167.70 o                         
  -8  21   5        155.07         42.15       121.25 o                         
  -6  21   5        381.21        260.87       127.23 o                         
  -4  21   5         81.48        126.57       125.71 o                         
  -2  21   5         45.37         26.25        94.72 o                         
   0  21   5       1082.91        970.84       111.53 o                         
   2  21   5         32.49        134.69       125.17 o                         
   4  21   5        169.43        168.92       101.36 o                         
  -7  22   5         91.26         21.91       202.09 o                         
  -5  22   5          4.01        -49.76       115.98 o                         
  -3  22   5        590.37        545.09       127.85 o                         
  -1  22   5         84.66        155.94       115.64 o                         
   1  22   5         70.92         84.66       125.62 o                         
   3  22   5        410.20        490.30       128.26 o                         
  -4  23   5        730.60        628.93       146.59 o                         
  -2  23   5        311.12        267.09       117.52 o                         
   0  23   5        464.82        438.00       117.67 o                         
   2  23   5        662.09        365.98       120.83 o                         
 -14   0   6        441.61        489.42       219.13 o                         
 -12   0   6       1504.80       1629.32       216.95 o                         
 -10   0   6      26406.07      26754.55       427.27 o                         
  -8   0   6       2828.33       2639.67       186.19 o                         
  -6   0   6      72930.85      76665.66      1152.00 o                         
  -4   0   6      41359.34      38021.05       314.50 o                         
  -2   0   6        212.23        369.37       102.76 o                         
   0   0   6     164258.77     158245.19      3742.34 o                         
   2   0   6       1436.95       1448.88       128.62 o                         
   4   0   6      17429.61      16805.02       376.91 o                         
   6   0   6      14710.97      14377.18       239.31 o                         
   8   0   6       3755.92       3880.87       180.36 o                         
  10   0   6       7588.99       7495.46       600.57 o                         
  12   0   6          8.16        135.10       163.85 o                         
 -15   1   6       1803.50       1774.39       285.59 o                         
 -13   1   6        600.26        553.00       164.00 o                         
 -11   1   6       8156.46       7945.37       209.82 o                         
  -9   1   6        376.46        332.07       124.59 o                         
  -7   1   6       1363.73        937.11       108.16 o                         
  -5   1   6      35897.16      34815.00       501.20 o                         
  -3   1   6      25699.33      25452.14       182.82 o                         
  -1   1   6      18789.72      19026.55       317.35 o                         
   1   1   6       4163.03       3852.25        94.35 o                         
   3   1   6       3221.70       3154.95        91.26 o                         
   5   1   6      15643.40      15713.21       265.91 o                         
   7   1   6         19.57         -4.43        85.01 o                         
   9   1   6        219.05        173.80        93.43 o                         
  11   1   6       1609.11       1561.65       107.64 o                         
 -14   2   6       1873.58       1705.33       217.03 o                         
 -12   2   6       1744.04       1747.07       190.96 o                         
 -10   2   6       3834.15       3888.75       206.91 o                         
  -8   2   6       3689.29       3582.60       186.01 o                         
  -6   2   6       8766.91       8906.10       180.21 o                         
  -4   2   6       8492.46       8691.78       145.21 o                         
  -2   2   6       3554.67       3339.84       102.54 o                         
   0   2   6       6680.12       6607.57       106.49 o                         
   2   2   6        413.65        371.56        69.73 o                         
   4   2   6       2138.44       2150.63        98.06 o                         
   6   2   6        376.62        322.75        95.17 o                         
   8   2   6        281.57        371.34       102.44 o                         
  10   2   6       1178.71       1214.33        92.82 o                         
  12   2   6        225.11        165.94       103.60 o                         
 -15   3   6       4464.02       4740.49       247.68 o                         
 -13   3   6        254.14        333.85       180.29 o                         
 -11   3   6      13001.15      13757.43       268.96 o                         
  -9   3   6       3103.01       3110.13       161.71 o                         
  -7   3   6        185.27        278.93       140.04 o                         
  -5   3   6      83374.19      85579.59       984.05 o                         
  -3   3   6         17.58         66.29        98.34 o                         
  -1   3   6      78450.85      79672.80       678.09 o                         
   1   3   6      25660.96      25390.15       290.08 o                         
   3   3   6        351.13        231.77        71.86 o                         
   5   3   6      29189.95      28727.02       391.78 o                         
   7   3   6          1.61         -7.47        80.01 o                         
   9   3   6       1297.17       1447.15       106.31 o                         
  11   3   6       2704.94       2673.03       136.83 o                         
 -14   4   6        996.05        793.32       206.12 o                         
 -12   4   6       1038.95       1033.31       166.61 o                         
 -10   4   6       9246.13       9356.09       233.78 o                         
  -8   4   6      22012.70      21702.47       364.27 o                         
  -6   4   6       7353.46       7372.66       176.85 o                         
  -4   4   6         65.93         10.08       102.86 o                         
  -2   4   6      74746.07      73764.18       494.20 o                         
   0   4   6      13655.25      12360.95       134.06 o                         
   2   4   6      35033.43      35699.73       596.62 o                         
   4   4   6        354.20        420.69        65.84 o                         
   6   4   6       3887.27       3836.78       140.12 o                         
   8   4   6       6183.59       6327.48       138.50 o                         
  10   4   6       1837.90       1823.87       110.98 o                         
 -15   5   6        277.37        307.55       221.67 o                         
 -13   5   6       5884.30       5701.56       207.31 o                         
 -11   5   6         34.48         48.70       161.94 o                         
  -9   5   6       9416.19       9249.64       174.59 o                         
  -7   5   6      12143.28      11206.64       261.55 o                         
  -5   5   6       2476.17       2302.41       129.70 o                         
  -3   5   6      32726.79      30919.65       345.29 o                         
  -1   5   6        958.37       1385.47        91.94 o                         
   1   5   6         25.13        120.58        72.04 o                         
   3   5   6       6117.18       5929.63       100.41 o                         
   5   5   6       3489.39       3494.99        98.97 o                         
   7   5   6       1297.36       1415.89        91.41 o                         
   9   5   6       1345.84       1411.11        98.54 o                         
  11   5   6          0.69        114.58       125.96 o                         
 -14   6   6       1466.26       1258.55       209.13 o                         
 -12   6   6          0.19         80.80       158.07 o                         
 -10   6   6       6236.22       6986.37       209.12 o                         
  -8   6   6        502.96        411.60       119.68 o                         
  -6   6   6       2870.79       2935.78       121.06 o                         
  -4   6   6       9513.51       9318.64       155.55 o                         
  -2   6   6       1012.97       1169.51       101.71 o                         
   0   6   6       7235.03       6343.59       110.81 o                         
   2   6   6        691.71        792.08       105.06 o                         
   4   6   6       2440.41       2372.21        90.79 o                         
   6   6   6       1272.21       1307.60        98.31 o                         
   8   6   6        255.41        181.41        95.61 o                         
  10   6   6        911.20        905.88        93.48 o                         
 -15   7   6        811.30        726.69       212.19 o                         
 -13   7   6       4535.69       4984.83       204.46 o                         
 -11   7   6       2264.86       2648.64       175.92 o                         
  -9   7   6         19.15         29.82       136.42 o                         
  -7   7   6       3330.83       3369.92       159.26 o                         
  -5   7   6      24226.94      25329.46       291.17 o                         
  -3   7   6      10403.56       9420.95       149.52 o                         
  -1   7   6       2700.57       2872.62        99.44 o                         
   1   7   6        808.94        787.60        84.93 o                         
   3   7   6      13992.66      13415.17       263.67 o                         
   5   7   6       7977.69       7787.73       147.81 o                         
   7   7   6       2087.95       2355.53       124.04 o                         
   9   7   6         71.12         69.38       115.11 o                         
  11   7   6        380.22        238.78       129.00 o                         
 -14   8   6       4665.64       4447.36       232.90 o                         
 -12   8   6       5875.00       6265.08       200.72 o                         
 -10   8   6       1360.99       1310.23       140.44 o                         
  -8   8   6      54148.92      52321.64       363.73 o                         
  -6   8   6       1459.30       1465.59       103.16 o                         
  -4   8   6      16961.64      16692.23       167.51 o                         
  -2   8   6      43989.57      42933.22       350.33 o                         
   0   8   6       3708.84       3571.74        95.73 o                         
   2   8   6      44232.75      43548.73       622.51 o                         
   4   8   6       3060.38       3022.35        92.69 o                         
   6   8   6        172.22        165.80       101.66 o                         
   8   8   6      13013.06      13219.11       345.09 o                         
  10   8   6          2.08         61.89       104.98 o                         
 -13   9   6       2327.09       1979.91       174.30 o                         
 -11   9   6        148.51         82.28       129.58 o                         
  -9   9   6       4199.79       4479.15       188.78 o                         
  -7   9   6        442.99        296.09       121.83 o                         
  -5   9   6       3056.72       2883.49       116.55 o                         
  -3   9   6       4530.91       4418.90       114.94 o                         
  -1   9   6         48.84         -8.47        81.09 o                         
   1   9   6        289.70        357.25        66.28 o                         
   3   9   6       6242.02       6182.94       110.28 o                         
   5   9   6        132.43        165.74       101.13 o                         
   7   9   6        898.64       1047.24       138.13 o                         
   9   9   6        855.02        676.74        99.03 o                         
  11   9   6         50.38        -89.59       118.38 o                         
 -14  10   6         95.12        177.39       202.81 o                         
 -12  10   6       3885.71       4142.30       190.00 o                         
 -10  10   6         63.86         35.57       111.60 o                         
  -8  10   6       5895.63       6568.31       371.65 o                         
  -6  10   6       2937.44       2794.56       119.87 o                         
  -4  10   6        791.63        649.85       101.06 o                         
  -2  10   6       9017.84       8531.86       181.44 o                         
   0  10   6         12.94         20.26        85.50 o                         
   2  10   6       5935.64       5771.91       104.36 o                         
   4  10   6        171.98        139.25       116.84 o                         
   6  10   6       1395.92       1464.68       108.39 o                         
   8  10   6       2018.73       2111.39       113.74 o                         
  10  10   6          1.98         61.36       125.65 o                         
 -13  11   6       7878.41       8148.12       662.27 o                         
 -11  11   6        637.10        453.47       137.26 o                         
  -9  11   6       9674.03       9645.83       214.19 o                         
  -7  11   6      22089.39      23542.00       530.06 o                         
  -5  11   6         87.94        135.62        94.58 o                         
  -3  11   6      34348.27      33998.69       362.10 o                         
  -1  11   6        809.12        905.21        84.52 o                         
   1  11   6        892.85        842.29        71.75 o                         
   3  11   6      16474.04      16235.70       288.41 o                         
   5  11   6        400.91        383.73       104.71 o                         
   7  11   6       7295.23       7446.24       172.47 o                         
   9  11   6       1502.27       1301.53       132.13 o                         
 -12  12   6          3.74        -41.52       199.95 o                         
 -10  12   6       4889.53       5272.58       187.79 o                         
  -8  12   6       2342.10       2076.22       126.05 o                         
  -6  12   6       8069.17       7930.68       153.09 o                         
  -4  12   6       1187.03       1359.52        93.35 o                         
  -2  12   6       2276.24       2366.86        87.46 o                         
   0  12   6       7712.02       7594.08       120.00 o                         
   2  12   6       4605.02       4251.34        91.22 o                         
   4  12   6          4.63         19.21       102.05 o                         
   6  12   6       1832.51       1870.41       110.29 o                         
   8  12   6        617.56        507.21        97.05 o                         
  10  12   6        793.29        720.29       132.92 o                         
 -13  13   6         79.94         61.95       143.91 o                         
 -11  13   6       3330.79       3090.66       182.02 o                         
  -9  13   6         79.76         54.21       132.55 o                         
  -7  13   6       4861.31       4888.32       133.16 o                         
  -5  13   6       5700.48       5549.47       157.86 o                         
  -3  13   6        326.52        433.63        86.16 o                         
  -1  13   6       1006.79        898.55        89.54 o                         
   1  13   6       1177.91       1331.68       102.10 o                         
   3  13   6        101.16         97.00       103.10 o                         
   5  13   6       2148.86       2245.90       103.57 o                         
   7  13   6        996.94        917.60        99.58 o                         
   9  13   6        123.44        155.98       127.34 o                         
 -12  14   6       1742.37       1600.40       177.93 o                         
 -10  14   6        264.41        452.58       162.82 o                         
  -8  14   6       2748.90       3113.82       127.74 o                         
  -6  14   6        890.82        704.19       130.37 o                         
  -4  14   6         10.37        -41.19       103.47 o                         
  -2  14   6       2432.99       2627.42       116.21 o                         
   0  14   6       1581.55       1707.94       111.07 o                         
   2  14   6        624.13        650.43        97.25 o                         
   4  14   6          0.51         34.05        85.78 o                         
   6  14   6         52.42         83.35       102.85 o                         
   8  14   6        713.99        644.00       118.56 o                         
 -11  15   6        602.61        700.86       202.09 o                         
  -9  15   6          1.30        -20.18       107.13 o                         
  -7  15   6       1654.08       1901.20       106.63 o                         
  -5  15   6       2846.74       3363.21       132.13 o                         
  -3  15   6       7254.25       7174.75       145.70 o                         
  -1  15   6        187.52        184.50        95.96 o                         
   1  15   6        117.86        177.92        93.30 o                         
   3  15   6       2823.32       3012.35       125.19 o                         
   5  15   6       1340.90       1424.95        93.69 o                         
   7  15   6        541.59        473.50       127.29 o                         
 -10  16   6       4340.54       4511.57       224.46 o                         
  -8  16   6        257.52        195.63        99.18 o                         
  -6  16   6      11642.66      11022.47       186.44 o                         
  -4  16   6       2562.56       2902.73       116.47 o                         
  -2  16   6        861.07        706.30        97.39 o                         
   0  16   6       7507.69       7374.26       120.29 o                         
   2  16   6          0.20         54.26        91.70 o                         
   4  16   6       1701.21       1707.17       101.70 o                         
   6  16   6       2762.88       2731.17       130.69 o                         
   8  16   6         56.57        155.73       114.96 o                         
 -11  17   6        775.15        350.50       207.31 o                         
  -9  17   6        122.10         94.32       139.40 o                         
  -7  17   6        833.22        729.10       100.69 o                         
  -5  17   6        263.40        167.41       105.29 o                         
  -3  17   6         67.00        103.44       113.14 o                         
  -1  17   6        484.74        375.86        95.34 o                         
   1  17   6        410.47        411.78       116.37 o                         
   3  17   6          0.48        -39.32        93.25 o                         
   5  17   6        508.96        372.66        84.23 o                         
   7  17   6        370.66        321.17       117.32 o                         
 -10  18   6       1880.77       1730.16       162.20 o                         
  -8  18   6        119.24        165.89       113.12 o                         
  -6  18   6        662.25        571.76       106.97 o                         
  -4  18   6        921.08        958.35       108.22 o                         
  -2  18   6         60.27         -7.87        91.83 o                         
   0  18   6       2644.24       2791.26       151.69 o                         
   2  18   6          4.92         51.48        85.67 o                         
   4  18   6        983.76       1004.84        99.39 o                         
   6  18   6        478.51        403.97       117.34 o                         
  -9  19   6        601.43        551.94       131.36 o                         
  -7  19   6        148.67         61.11       124.95 o                         
  -5  19   6       5399.30       5486.00       196.79 o                         
  -3  19   6         79.26         71.74        86.74 o                         
  -1  19   6       2497.59       2463.08       125.99 o                         
   1  19   6       1801.24       1929.23       103.85 o                         
   3  19   6         75.82         79.59        93.15 o                         
   5  19   6       1707.19       1629.89       109.03 o                         
  -8  20   6        547.20        486.22       151.60 o                         
  -6  20   6        348.11        136.58       141.39 o                         
  -4  20   6         93.14         -7.13       104.25 o                         
  -2  20   6        374.29        305.34       116.62 o                         
   0  20   6        213.47        175.60        94.87 o                         
   2  20   6        144.47        142.04       126.06 o                         
   4  20   6          0.08        -73.57       116.30 o                         
  -7  21   6        141.95        104.14       127.46 o                         
  -5  21   6        709.98        669.85       129.81 o                         
  -3  21   6        588.87        441.68       108.08 o                         
  -1  21   6        488.57        537.77       117.15 o                         
   1  21   6        414.57        361.56       108.51 o                         
   3  21   6        354.95        164.58       102.07 o                         
  -6  22   6         93.34        126.58       115.67 o                         
  -4  22   6        432.29        362.14       128.06 o                         
  -2  22   6         10.00        -70.56       116.35 o                         
   0  22   6        601.42        446.51       110.38 o                         
   2  22   6         10.82         52.54       127.99 o                         
  -3  23   6        137.24         97.16       128.11 o                         
  -1  23   6         82.30         48.76       116.80 o                         
 -14   1   7        176.16        194.06       202.41 o                         
 -12   1   7        112.72        129.52       181.17 o                         
 -10   1   7      14886.77      15354.70       239.73 o                         
  -8   1   7       1904.46       1919.25       120.67 o                         
  -6   1   7      23852.29      23359.15       291.79 o                         
  -4   1   7       6697.87       5982.07       119.47 o                         
  -2   1   7        339.61        581.71        82.62 o                         
   0   1   7      60293.70      59168.22      1015.44 o                         
   2   1   7         48.54         28.26        80.29 o                         
   4   1   7       9123.73       8792.61       128.94 o                         
   6   1   7       6473.61       6638.65       130.52 o                         
   8   1   7          1.57        -30.11        92.22 o                         
  10   1   7       4285.54       4437.02       150.38 o                         
 -15   2   7       3279.54       3517.62       285.63 o                         
 -13   2   7       1761.52       1691.80       196.61 o                         
 -11   2   7      14340.16      14637.80       288.24 o                         
  -9   2   7        895.59        395.91       220.04 o                         
  -7   2   7          3.98         79.85       107.90 o                         
  -5   2   7      56260.76      53748.33       408.97 o                         
  -3   2   7       5560.23       5340.97       105.58 o                         
  -1   2   7      11672.27      12517.24       202.13 o                         
   1   2   7      17388.86      16990.75       262.52 o                         
   3   2   7       5305.80       4946.06        86.73 o                         
   5   2   7      30269.31      30181.09       401.92 o                         
   7   2   7        624.84        759.38        93.39 o                         
   9   2   7        369.94        322.40        73.78 o                         
  11   2   7       2473.83       2188.48       127.75 o                         
 -14   3   7       1660.67       1463.51       235.81 o                         
 -12   3   7        389.20        376.11       162.33 o                         
 -10   3   7       1347.30       1068.88       180.51 o                         
  -8   3   7      24222.86      23812.93       481.19 o                         
  -6   3   7        353.14        297.96       114.75 o                         
  -4   3   7      11070.39      12099.92       133.44 o                         
  -2   3   7      58111.45      57161.48       455.58 o                         
   0   3   7       3307.59       3071.83        93.47 o                         
   2   3   7      15228.20      15729.28       283.07 o                         
   4   3   7        204.49        239.84        68.92 o                         
   6   3   7        488.53        415.92        83.76 o                         
   8   3   7       4113.76       4419.12       193.77 o                         
  10   3   7          2.33         34.42       114.67 o                         
 -15   4   7       1931.63       1958.20       222.72 o                         
 -13   4   7       1732.19       1472.72       176.24 o                         
 -11   4   7       3681.78       4301.64       202.33 o                         
  -9   4   7       7758.95       7391.26       193.48 o                         
  -7   4   7       3449.82       3212.60       149.44 o                         
  -5   4   7      24572.40      24439.18       198.22 o                         
  -3   4   7       2413.07       2478.17       108.33 o                         
  -1   4   7       5548.76       5211.47       112.34 o                         
   1   4   7       9634.80       9470.10       134.17 o                         
   3   4   7       6483.85       6604.87       115.32 o                         
   5   4   7       7132.07       6843.54       144.84 o                         
   7   4   7       2370.39       2282.26        91.47 o                         
   9   4   7       2231.42       2250.08        92.78 o                         
  11   4   7        745.82        556.96       104.97 o                         
 -14   5   7         52.48         26.29       217.57 o                         
 -12   5   7        370.85        479.20       177.34 o                         
 -10   5   7      12810.24      13585.71       252.90 o                         
  -8   5   7       7387.43       7558.34       195.22 o                         
  -6   5   7       6575.85       6177.13       152.01 o                         
  -4   5   7        813.59       1206.44       127.24 o                         
  -2   5   7      13571.35      14474.71       137.26 o                         
   0   5   7      18503.87      16780.51       317.03 o                         
   2   5   7       8953.43       8736.66       233.26 o                         
   4   5   7       2729.94       2366.20        83.11 o                         
   6   5   7       4248.59       4129.56        96.94 o                         
   8   5   7       2003.50       2004.74       102.24 o                         
  10   5   7       1705.72       1749.21       107.07 o                         
 -15   6   7        214.92        191.04       221.46 o                         
 -13   6   7       4097.00       4129.53       199.81 o                         
 -11   6   7       5984.79       5927.14       203.57 o                         
  -9   6   7        853.04        893.08       171.67 o                         
  -7   6   7       6834.00       6418.34       179.02 o                         
  -5   6   7      12966.03      12213.95       169.63 o                         
  -3   6   7      56738.68      55168.24       479.45 o                         
  -1   6   7        446.24        404.20        83.61 o                         
   1   6   7        827.79        889.92        69.47 o                         
   3   6   7      15607.02      14677.58       331.88 o                         
   5   6   7       7114.00       7345.52       173.02 o                         
   7   6   7       2441.84       2621.10       103.65 o                         
   9   6   7        375.63        282.51        82.75 o                         
  11   6   7         90.90         46.02       117.37 o                         
 -14   7   7       3931.86       3585.00       247.33 o                         
 -12   7   7       3316.37       3245.39       188.34 o                         
 -10   7   7       2007.57       2619.38       179.64 o                         
  -8   7   7      14762.37      13295.97       367.07 o                         
  -6   7   7        714.70        854.77        97.80 o                         
  -4   7   7       7827.19       7545.85       129.33 o                         
  -2   7   7      13346.92      13117.55       144.04 o                         
   0   7   7       1171.31       1143.83        84.70 o                         
   2   7   7      19412.94      19705.53       393.87 o                         
   4   7   7       3084.18       2991.93        99.43 o                         
   6   7   7       1601.61       1675.45        99.07 o                         
   8   7   7       6564.06       6904.00       126.22 o                         
  10   7   7        338.92        301.58       117.02 o                         
 -13   8   7          9.55         95.53       166.60 o                         
 -11   8   7        163.68        244.79       133.86 o                         
  -9   8   7       3389.76       3391.94       184.52 o                         
  -7   8   7        771.51        801.56       119.12 o                         
  -5   8   7       2861.35       3161.25       118.50 o                         
  -3   8   7        548.85        539.91        88.69 o                         
  -1   8   7        342.99        287.47        80.64 o                         
   1   8   7        219.11        252.49        69.82 o                         
   3   8   7         19.59        -51.22        79.19 o                         
   5   8   7       3252.77       3379.95       127.10 o                         
   7   8   7         71.83         -9.83        94.86 o                         
   9   8   7        240.81        236.40       112.22 o                         
 -14   9   7       1172.87       1264.40       210.07 o                         
 -12   9   7       3141.35       3399.70       188.74 o                         
 -10   9   7       1045.44       1230.27       166.21 o                         
  -8   9   7      18486.11      19933.31       244.21 o                         
  -6   9   7          5.04         20.11       101.01 o                         
  -4   9   7       5338.47       5089.22       115.64 o                         
  -2   9   7      33611.78      33615.16       444.62 o                         
   0   9   7        141.95        129.14        72.08 o                         
   2   9   7      17592.89      16849.29       304.76 o                         
   4   9   7       1403.77       1349.54        93.66 o                         
   6   9   7        416.65        437.90        94.34 o                         
   8   9   7       4596.68       4556.38       155.04 o                         
  10   9   7         15.73        -63.30       142.61 o                         
 -13  10   7       5747.63       5999.61       238.45 o                         
 -11  10   7        199.62        198.78       161.71 o                         
  -9  10   7       2540.20       2259.05       149.53 o                         
  -7  10   7       4956.36       5267.30       166.04 o                         
  -5  10   7       2146.29       1898.02        90.52 o                         
  -3  10   7      22892.36      23020.46       208.38 o                         
  -1  10   7        299.28        164.61        79.19 o                         
   1  10   7        923.03        858.83        75.16 o                         
   3  10   7      13760.17      14377.63       165.45 o                         
   5  10   7        558.76        561.04        94.52 o                         
   7  10   7       4745.42       4690.69       118.74 o                         
   9  10   7       1649.58       1510.97       134.65 o                         
 -14  11   7        399.48        185.35       168.70 o                         
 -12  11   7       1052.98        883.92       187.11 o                         
 -10  11   7        881.35        641.29       163.99 o                         
  -8  11   7        521.74        533.28       157.64 o                         
  -6  11   7       5895.99       5729.98       146.08 o                         
  -4  11   7        299.59        255.58        79.73 o                         
  -2  11   7        277.81        277.87        98.35 o                         
   0  11   7       4053.31       3790.05        84.51 o                         
   2  11   7        336.00        402.78       108.39 o                         
   4  11   7        431.93        406.44        94.50 o                         
   6  11   7       2824.04       2823.92       122.16 o                         
   8  11   7          4.78        -59.91        94.26 o                         
 -13  12   7       2800.75       2884.26       167.63 o                         
 -11  12   7       1626.16       1333.05       170.63 o                         
  -9  12   7       1272.09       1355.71       166.37 o                         
  -7  12   7      10644.85      11215.03       167.93 o                         
  -5  12   7        581.89        532.50        97.92 o                         
  -3  12   7       8356.37       8407.36       151.27 o                         
  -1  12   7       4779.88       4635.93       102.06 o                         
   1  12   7       2479.89       2613.32        99.45 o                         
   3  12   7       7583.53       7691.93       255.65 o                         
   5  12   7       1117.18       1112.67        98.06 o                         
   7  12   7       3819.94       4070.43       213.70 o                         
   9  12   7        304.77        185.79       143.61 o                         
 -12  13   7        355.08        274.21       202.80 o                         
 -10  13   7       2623.95       2937.69       181.07 o                         
  -8  13   7       3279.46       3506.89       146.87 o                         
  -6  13   7       3018.20       3063.12       139.19 o                         
  -4  13   7        523.68        677.40       107.15 o                         
  -2  13   7       1631.91       1858.36       103.93 o                         
   0  13   7      10634.96      10392.28       140.16 o                         
   2  13   7        609.73        538.59        96.60 o                         
   4  13   7       1013.05       1097.45        89.93 o                         
   6  13   7        893.77        794.42       106.82 o                         
   8  13   7       1304.90       1300.03       121.83 o                         
 -11  14   7       2654.04       2418.32       207.34 o                         
  -9  14   7          5.06       -105.23       130.39 o                         
  -7  14   7        122.76        174.04       106.31 o                         
  -5  14   7       3286.50       3762.53       133.72 o                         
  -3  14   7       4186.28       4095.37       121.76 o                         
  -1  14   7       1081.42       1001.77        86.84 o                         
   1  14   7        739.06        905.63        97.23 o                         
   3  14   7        565.70        470.42        78.47 o                         
   5  14   7       2324.19       2324.12       105.20 o                         
   7  14   7          9.45         -8.07       114.45 o                         
 -12  15   7       2017.76       1768.51       352.65 o                         
 -10  15   7        607.48        590.49       164.31 o                         
  -8  15   7        983.64       1083.61       116.79 o                         
  -6  15   7       4306.07       3962.72       123.21 o                         
  -4  15   7        900.93       1040.88        98.00 o                         
  -2  15   7       1890.89       1939.18       122.79 o                         
   0  15   7       3091.71       3099.08       127.61 o                         
   2  15   7       1740.78       1876.30       101.36 o                         
   4  15   7       1170.35       1195.88       111.50 o                         
   6  15   7       1911.55       1775.45       113.74 o                         
   8  15   7        191.84        191.69       128.88 o                         
 -11  16   7         31.04        -14.03       165.11 o                         
  -9  16   7         13.63         59.41       107.85 o                         
  -7  16   7       1952.77       1964.26       118.65 o                         
  -5  16   7         20.83         54.18       116.79 o                         
  -3  16   7       1298.85       1278.51        92.92 o                         
  -1  16   7          5.90         52.01        86.52 o                         
   1  16   7         83.61         82.38        93.90 o                         
   3  16   7        857.92        941.16        80.14 o                         
   5  16   7         82.70         78.23       104.77 o                         
   7  16   7        687.68        543.51       119.25 o                         
 -10  17   7       3417.70       3702.05       332.87 o                         
  -8  17   7          2.73         55.54       125.29 o                         
  -6  17   7       2842.05       2582.49       121.54 o                         
  -4  17   7       2220.65       2517.51       113.76 o                         
  -2  17   7        176.99        118.66        93.04 o                         
   0  17   7       5766.39       6180.88       143.18 o                         
   2  17   7        365.30        370.25        93.85 o                         
   4  17   7       2430.89       2091.85       105.96 o                         
   6  17   7       1548.11       1247.37       134.73 o                         
  -9  18   7          8.70         57.32       121.27 o                         
  -7  18   7        498.61        282.15       115.99 o                         
  -5  18   7       3121.55       3187.46       132.47 o                         
  -3  18   7          0.53         -1.45        92.73 o                         
  -1  18   7       2120.68       1926.99       112.40 o                         
   1  18   7       1145.03       1186.46        92.89 o                         
   3  18   7          2.74         -8.83       102.85 o                         
   5  18   7        789.66        670.89       119.61 o                         
  -8  19   7        103.93         21.04       148.15 o                         
  -6  19   7          5.58        -12.86       106.38 o                         
  -4  19   7        456.93        459.64       105.72 o                         
  -2  19   7         79.80         54.50        86.54 o                         
   0  19   7         18.94         -5.08        94.14 o                         
   2  19   7         96.69        131.61        89.86 o                         
   4  19   7        144.86        114.99       107.00 o                         
  -7  20   7         57.81         75.01       124.62 o                         
  -5  20   7       1163.66       1085.40       147.06 o                         
  -3  20   7        272.46        202.28       116.29 o                         
  -1  20   7       1050.28        998.27       119.59 o                         
   1  20   7        729.55        741.02       130.32 o                         
   3  20   7        119.69        187.54       106.13 o                         
  -6  21   7        385.60        227.45       116.29 o                         
  -4  21   7        130.51        100.13       116.27 o                         
  -2  21   7         78.97         89.64       125.00 o                         
   0  21   7        818.99        753.40       110.80 o                         
   2  21   7         73.68         95.10       116.10 o                         
  -5  22   7         16.30         25.67       142.04 o                         
  -3  22   7        662.45        401.04       121.46 o                         
  -1  22   7        100.35        121.28       116.32 o                         
   1  22   7        105.06         92.25       127.23 o                         
 -12   0   8         12.17         26.18       183.96 o                         
 -10   0   8      21844.46      22607.41       336.72 o                         
  -8   0   8        309.22        211.10       126.52 o                         
  -6   0   8      39085.39      39510.53      1074.38 o                         
  -4   0   8      28954.84      26756.67       296.47 o                         
  -2   0   8       1028.53       1124.32       109.25 o                         
   0   0   8      46781.50      46792.34      1381.05 o                         
   2   0   8       1414.83       1465.27       121.10 o                         
   4   0   8       4780.95       4720.53       140.46 o                         
   6   0   8       7580.04       7513.80       233.61 o                         
   8   0   8        588.49        512.98       164.29 o                         
  10   0   8       4817.56       4717.84       277.98 o                         
 -15   1   8        869.93        799.77       331.72 o                         
 -13   1   8        470.19        488.12       220.71 o                         
 -11   1   8       6031.51       5727.09       211.08 o                         
  -9   1   8         25.49         45.60       103.40 o                         
  -7   1   8       1887.63       1749.75       101.06 o                         
  -5   1   8      24581.83      22406.60       181.54 o                         
  -3   1   8      20449.48      19785.96       150.15 o                         
  -1   1   8       7387.87       7348.46       101.99 o                         
   1   1   8       6305.64       6016.61       100.85 o                         
   3   1   8       1214.39       1129.41        89.74 o                         
   5   1   8       7873.52       8268.95       151.62 o                         
   7   1   8         91.04         97.53        91.55 o                         
   9   1   8        401.87        330.12        88.84 o                         
 -14   2   8        425.78        327.34       224.37 o                         
 -12   2   8        141.12        145.44       160.59 o                         
 -10   2   8       1113.26       1441.74       200.04 o                         
  -8   2   8         37.48         22.25       105.28 o                         
  -6   2   8       1000.16        964.29        99.26 o                         
  -4   2   8       4820.00       4322.55       101.57 o                         
  -2   2   8         96.27        129.93       102.41 o                         
   0   2   8       5332.20       5029.85        97.26 o                         
   2   2   8       5695.46       5653.73       100.79 o                         
   4   2   8       2836.75       2864.22        89.50 o                         
   6   2   8       3057.29       3055.77        88.79 o                         
   8   2   8       2620.25       2714.26       104.48 o                         
  10   2   8        761.81        586.43       119.64 o                         
 -15   3   8       3378.60       3558.12       261.71 o                         
 -13   3   8        302.93        302.13       167.32 o                         
 -11   3   8       9240.13       9581.93       244.69 o                         
  -9   3   8       5790.21       5751.85       184.63 o                         
  -7   3   8        863.94        845.27       111.19 o                         
  -5   3   8      41187.02      40310.36       232.05 o                         
  -3   3   8          6.90         47.83        73.39 o                         
  -1   3   8      37148.38      37693.04       553.99 o                         
   1   3   8      11262.49      11186.49       250.28 o                         
   3   3   8         57.86         17.66        85.19 o                         
   5   3   8      15727.18      16931.12       251.17 o                         
   7   3   8          0.74        -42.36        85.60 o                         
   9   3   8       1168.11       1209.93       107.71 o                         
 -14   4   8        794.09        708.36       203.75 o                         
 -12   4   8         13.76         64.22       159.72 o                         
 -10   4   8       4767.37       4501.36       204.93 o                         
  -8   4   8      21436.40      21238.36       272.60 o                         
  -6   4   8       6346.73       6135.65       142.25 o                         
  -4   4   8        284.54        437.42        78.74 o                         
  -2   4   8      20313.76      19382.34       156.81 o                         
   0   4   8      26654.66      25192.89       340.16 o                         
   2   4   8       7636.95       7303.10        98.91 o                         
   4   4   8        194.08        205.82        71.32 o                         
   6   4   8       1730.11       1681.90        83.63 o                         
   8   4   8       4006.68       4300.78       134.83 o                         
  10   4   8        908.80        781.31       104.80 o                         
 -15   5   8        218.89        203.72       223.57 o                         
 -13   5   8       3229.45       2855.29       227.07 o                         
 -11   5   8        186.39         90.31       162.82 o                         
  -9   5   8       2475.53       2710.87       183.35 o                         
  -7   5   8       4759.13       4191.77       129.79 o                         
  -5   5   8        671.20        549.98        88.64 o                         
  -3   5   8      24066.03      22544.72       154.12 o                         
  -1   5   8        413.68        326.24        91.03 o                         
   1   5   8       5214.24       5246.95       104.87 o                         
   3   5   8      12888.22      12992.53       141.24 o                         
   5   5   8         71.40         27.47        82.28 o                         
   7   5   8       4181.76       4234.06       113.74 o                         
   9   5   8       1490.72       1402.97        99.89 o                         
 -14   6   8        867.35        728.15       205.02 o                         
 -12   6   8          7.44        -36.75       160.27 o                         
 -10   6   8       1710.01       2011.68       178.78 o                         
  -8   6   8        123.70          5.77       139.79 o                         
  -6   6   8       1192.85       1111.27        94.48 o                         
  -4   6   8       5828.37       5878.28       128.85 o                         
  -2   6   8       1331.39       1303.10        78.04 o                         
   0   6   8       9281.32       8991.02       106.44 o                         
   2   6   8        462.19        523.58        89.47 o                         
   4   6   8       5178.06       5241.45       125.31 o                         
   6   6   8       1275.70       1335.29        76.95 o                         
   8   6   8        148.67         78.32        82.58 o                         
  10   6   8        859.50        669.33       112.86 o                         
 -15   7   8        662.48        528.25       295.98 o                         
 -13   7   8       3285.06       3507.85       195.77 o                         
 -11   7   8       1837.32       2111.05       174.20 o                         
  -9   7   8        561.83        558.76       169.69 o                         
  -7   7   8       7416.24       7230.10       147.45 o                         
  -5   7   8       5832.13       5980.66       130.83 o                         
  -3   7   8      17675.79      17015.54       163.33 o                         
  -1   7   8       2258.67       2141.77        79.50 o                         
   1   7   8       1473.04       1607.98        85.36 o                         
   3   7   8       4860.74       4452.01       101.60 o                         
   5   7   8       3337.87       3301.62       111.12 o                         
   7   7   8       1986.68       2079.49       113.93 o                         
   9   7   8         59.08         79.65       141.35 o                         
 -14   8   8       2902.47       2679.60       222.88 o                         
 -12   8   8       1924.43       2087.24       177.43 o                         
 -10   8   8        752.60        796.51       163.84 o                         
  -8   8   8      16002.57      16742.75       255.61 o                         
  -6   8   8         55.56         23.79        86.42 o                         
  -4   8   8       3783.95       3650.32       116.09 o                         
  -2   8   8      28281.31      27352.96       355.11 o                         
   0   8   8        685.53        677.18        75.26 o                         
   2   8   8      21594.05      21082.04       167.67 o                         
   4   8   8       4455.56       4484.20       106.37 o                         
   6   8   8        727.79        732.18       116.22 o                         
   8   8   8       5440.06       5060.56       130.95 o                         
  10   8   8          2.53        146.30       162.65 o                         
 -13   9   8        840.61        628.49       205.73 o                         
 -11   9   8        584.13        339.72       133.03 o                         
  -9   9   8       1726.19       1639.97       172.46 o                         
  -7   9   8        812.95        720.79       111.54 o                         
  -5   9   8         89.75         58.54        76.59 o                         
  -3   9   8       5280.64       4914.86       122.46 o                         
  -1   9   8        323.52        376.50        85.16 o                         
   1   9   8        333.23        297.43        77.98 o                         
   3   9   8       3250.50       3322.10       111.26 o                         
   5   9   8         41.01         89.66        99.92 o                         
   7   9   8        732.87        636.44       107.39 o                         
   9   9   8        654.94        418.96       120.22 o                         
 -14  10   8          7.17        -64.87       203.35 o                         
 -12  10   8       2997.92       3077.38       186.05 o                         
 -10  10   8        223.71        299.57       114.29 o                         
  -8  10   8       1544.92       2214.07       151.06 o                         
  -6  10   8       1095.49        965.74       101.63 o                         
  -4  10   8        122.48        198.14        85.36 o                         
  -2  10   8       3990.05       4085.99       109.03 o                         
   0  10   8        477.52        503.96        67.32 o                         
   2  10   8       5451.10       5552.29       119.59 o                         
   4  10   8       1168.69       1194.54       107.25 o                         
   6  10   8       1126.92       1085.65        86.34 o                         
   8  10   8       1101.57       1085.73       146.49 o                         
 -13  11   8       5646.50       5674.26       211.07 o                         
 -11  11   8         13.79        -70.97       160.75 o                         
  -9  11   8       2916.41       2854.31       177.89 o                         
  -7  11   8       8260.12       8977.09       173.97 o                         
  -5  11   8        848.88       1041.50       100.48 o                         
  -3  11   8      21123.06      20049.00       361.77 o                         
  -1  11   8       3288.17       3491.25        87.14 o                         
   1  11   8       3076.74       3042.00        99.84 o                         
   3  11   8      14957.84      14909.80       456.64 o                         
   5  11   8        131.21         64.39       102.28 o                         
   7  11   8       3431.14       3426.62       114.13 o                         
   9  11   8        335.60        167.68       129.37 o                         
 -12  12   8         51.99        103.63       212.04 o                         
 -10  12   8       1986.53       2040.89       173.64 o                         
  -8  12   8       2813.29       2750.67       131.99 o                         
  -6  12   8       1805.75       1640.28       115.25 o                         
  -4  12   8        193.71        140.08       115.51 o                         
  -2  12   8        450.12        485.63       107.96 o                         
   0  12   8       9965.42      10107.46       215.18 o                         
   2  12   8       1193.21       1166.45        91.80 o                         
   4  12   8        769.83        791.69        85.30 o                         
   6  12   8        647.17        679.30        96.77 o                         
   8  12   8        904.72        719.94       105.69 o                         
 -13  13   8        217.23        320.88       205.97 o                         
 -11  13   8       2955.97       2559.15       153.44 o                         
  -9  13   8        235.13        163.11       130.84 o                         
  -7  13   8        691.23        854.53       124.24 o                         
  -5  13   8       1313.66       1384.15       107.89 o                         
  -3  13   8         13.71        166.04        95.25 o                         
  -1  13   8       2451.35       2409.98       121.26 o                         
   1  13   8       5838.15       6095.52       144.95 o                         
   3  13   8       1090.60       1137.58        81.31 o                         
   5  13   8       2092.88       1935.56        91.31 o                         
   7  13   8        612.58        623.32       143.21 o                         
 -12  14   8       1075.12        915.30       151.35 o                         
 -10  14   8        105.41         89.52       164.71 o                         
  -8  14   8       1354.30       1555.11       124.52 o                         
  -6  14   8          3.90        -38.29       102.75 o                         
  -4  14   8         16.65         36.78        91.98 o                         
  -2  14   8       3081.69       3370.86       103.77 o                         
   0  14   8          7.34         48.74        94.16 o                         
   2  14   8       3260.14       3368.15       167.01 o                         
   4  14   8        913.96        810.46       106.75 o                         
   6  14   8        446.48        303.56       127.16 o                         
   8  14   8        525.14        260.66       212.60 o                         
 -11  15   8        288.87        305.25       201.50 o                         
  -9  15   8        143.34         90.38       139.31 o                         
  -7  15   8       2493.26       2717.56       130.09 o                         
  -5  15   8        620.84        807.74       106.58 o                         
  -3  15   8       3352.41       3360.51       122.45 o                         
  -1  15   8        167.73        168.89       103.87 o                         
   1  15   8         15.05         26.89        86.25 o                         
   3  15   8        562.59        589.06        88.94 o                         
   5  15   8       1427.84       1343.27       104.73 o                         
   7  15   8        240.64        106.01       129.63 o                         
 -10  16   8       3152.70       3028.45       183.60 o                         
  -8  16   8          2.89         26.84       109.53 o                         
  -6  16   8       6010.69       5873.50       136.26 o                         
  -4  16   8       2209.50       2645.79       126.97 o                         
  -2  16   8        753.70        554.83       104.57 o                         
   0  16   8       8412.84       8390.99       232.77 o                         
   2  16   8        926.54        929.16        90.19 o                         
   4  16   8       1040.31        938.27        98.28 o                         
   6  16   8       1445.02       1182.18       114.44 o                         
 -11  17   8        363.42         47.62       293.07 o                         
  -9  17   8         76.43         17.43       154.00 o                         
  -7  17   8        337.63        282.10       116.56 o                         
  -5  17   8         20.16         13.54        87.63 o                         
  -3  17   8         13.83        102.95       101.65 o                         
  -1  17   8        381.51        249.06       116.46 o                         
   1  17   8        383.10        415.94        95.14 o                         
   3  17   8        122.29        153.90       103.18 o                         
   5  17   8        360.57        314.40       116.85 o                         
 -10  18   8       1254.45       1269.48       177.43 o                         
  -8  18   8         25.87          5.10       128.70 o                         
  -6  18   8        151.08        241.87       105.37 o                         
  -4  18   8        517.88        580.06       105.68 o                         
  -2  18   8         16.46         29.12        86.26 o                         
   0  18   8       1187.40       1372.96       101.44 o                         
   2  18   8        106.63        -44.45        88.95 o                         
   4  18   8        685.91        542.54       111.54 o                         
  -9  19   8        227.02        202.78       127.42 o                         
  -7  19   8         29.56         -1.00       114.20 o                         
  -5  19   8       2884.34       2641.64       113.31 o                         
  -3  19   8          5.35        -12.97        93.21 o                         
  -1  19   8       1001.89        834.64        98.20 o                         
   1  19   8        752.29        797.47       118.26 o                         
   3  19   8         12.60         24.39       114.52 o                         
  -8  20   8        145.83          6.37       133.43 o                         
  -6  20   8        565.02        402.48       128.73 o                         
  -4  20   8         17.70        -15.54       140.49 o                         
  -2  20   8         18.34        -68.19       125.34 o                         
   0  20   8        204.72         96.25       127.56 o                         
   2  20   8        148.62         46.47       101.63 o                         
  -7  21   8        133.94         29.96       207.01 o                         
  -5  21   8        695.98        686.85       145.74 o                         
  -3  21   8        656.27        517.60       109.77 o                         
  -1  21   8        282.09        330.20       116.13 o                         
   1  21   8        258.64        149.12       102.04 o                         
  -4  22   8        253.66        142.55       118.19 o                         
  -2  22   8         29.40        -35.20       116.50 o                         
 -14   1   9        161.60        152.26       247.14 o                         
 -12   1   9        575.31        528.16       172.15 o                         
 -10   1   9      14512.68      14816.06       217.04 o                         
  -8   1   9        996.18        808.93        93.49 o                         
  -6   1   9      15169.53      15187.96       158.62 o                         
  -4   1   9       2939.38       2612.69       101.48 o                         
  -2   1   9       2499.15       2203.38        88.53 o                         
   0   1   9      27067.04      26346.95       356.97 o                         
   2   1   9        393.75        360.73        68.18 o                         
   4   1   9       2674.78       2925.34       104.38 o                         
   6   1   9       4513.38       4753.97       112.04 o                         
   8   1   9         12.19         20.16        86.23 o                         
  10   1   9       1861.08       1863.82       136.83 o                         
 -15   2   9       3369.75       3243.40       332.11 o                         
 -13   2   9        458.82        433.55       183.31 o                         
 -11   2   9      12326.09      12127.02       274.33 o                         
  -9   2   9        609.34        541.66       116.74 o                         
  -7   2   9         84.77        171.52        78.25 o                         
  -5   2   9      42776.76      41059.72       339.99 o                         
  -3   2   9         25.50         48.82        80.60 o                         
  -1   2   9      20535.39      21092.37       318.47 o                         
   1   2   9      14450.38      14022.59       264.46 o                         
   3   2   9        949.22       1011.95        74.22 o                         
   5   2   9      14672.72      15083.86       573.27 o                         
   7   2   9         48.27         53.80        92.88 o                         
   9   2   9        282.88        133.30       107.78 o                         
 -14   3   9        586.70        562.24       199.49 o                         
 -12   3   9        222.00        165.56       162.26 o                         
 -10   3   9         18.16         -9.69       169.90 o                         
  -8   3   9      12646.40      11338.72       181.09 o                         
  -6   3   9         67.78         91.12        82.41 o                         
  -4   3   9       1897.83       1942.55        89.62 o                         
  -2   3   9       8766.42       8350.62       127.65 o                         
   0   3   9       4395.54       4319.02       106.94 o                         
   2   3   9       6692.14       6559.79       158.62 o                         
   4   3   9         44.58         79.14       103.62 o                         
   6   3   9         15.53         20.66        93.22 o                         
   8   3   9       1194.31       1089.47        99.30 o                         
  10   3   9         92.82         87.06       102.41 o                         
 -15   4   9       1605.23       1710.99       240.72 o                         
 -13   4   9       1662.06       1553.97       179.33 o                         
 -11   4   9       3177.65       3747.90       209.40 o                         
  -9   4   9       6235.56       6187.37       211.03 o                         
  -7   4   9       2604.73       2394.20       117.01 o                         
  -5   4   9      15147.85      15429.01       139.13 o                         
  -3   4   9       3607.26       3543.89       103.89 o                         
  -1   4   9       3252.69       3071.41        98.25 o                         
   1   4   9       3283.62       3273.83        86.76 o                         
   3   4   9       1014.51       1079.43        72.98 o                         
   5   4   9       2307.65       2380.86        90.94 o                         
   7   4   9        790.38        825.72        84.45 o                         
   9   4   9        914.84        798.44       104.21 o                         
 -14   5   9         16.96         65.89       219.27 o                         
 -12   5   9        643.50        678.81       166.77 o                         
 -10   5   9       3400.43       3458.16       191.98 o                         
  -8   5   9       7057.80       7336.58       168.29 o                         
  -6   5   9       3935.39       3794.84       114.16 o                         
  -4   5   9        730.17        851.76        74.44 o                         
  -2   5   9        261.60        261.90        75.46 o                         
   0   5   9      22508.42      22604.61       408.69 o                         
   2   5   9       1176.75       1177.82        84.75 o                         
   4   5   9       1653.83       1757.12        92.88 o                         
   6   5   9        415.22        428.72        93.23 o                         
   8   5   9        849.37        847.65        98.92 o                         
 -15   6   9         66.64         77.10       203.12 o                         
 -13   6   9       4622.11       4482.73       205.47 o                         
 -11   6   9        582.98        583.84       164.40 o                         
  -9   6   9       7377.76       7410.66       213.71 o                         
  -7   6   9      10206.63       9504.45       160.34 o                         
  -5   6   9       3794.69       3626.58       109.39 o                         
  -3   6   9      19670.65      18329.36       219.87 o                         
  -1   6   9        467.19        490.82        74.88 o                         
   1   6   9        184.03        187.61        85.65 o                         
   3   6   9      11882.38      12176.93       226.90 o                         
   5   6   9        624.69        572.07        82.87 o                         
   7   6   9       2576.28       2575.53       105.03 o                         
   9   6   9        381.43        248.68       101.87 o                         
 -14   7   9       2685.53       2309.44       239.48 o                         
 -12   7   9       1204.66       1108.03       170.64 o                         
 -10   7   9        406.49        510.61       164.79 o                         
  -8   7   9      12363.86      12364.56       222.68 o                         
  -6   7   9        923.22       1073.97       108.05 o                         
  -4   7   9       4628.42       4719.26       106.69 o                         
  -2   7   9      11168.46      10567.32       147.76 o                         
   0   7   9        436.61        439.91        64.92 o                         
   2   7   9       9930.57       9836.15       144.15 o                         
   4   7   9       1750.60       1682.26       102.78 o                         
   6   7   9         66.85         49.19        92.60 o                         
   8   7   9       1802.31       1888.86       134.66 o                         
 -13   8   9        305.97        506.80       169.53 o                         
 -11   8   9        231.40         39.67       161.39 o                         
  -9   8   9         83.66        -13.51       164.78 o                         
  -7   8   9       2425.57       2695.40       126.06 o                         
  -5   8   9        624.81        675.04        97.56 o                         
  -3   8   9          2.56        -12.74        76.77 o                         
  -1   8   9        405.18        444.76        64.62 o                         
   1   8   9         30.54         72.42        93.02 o                         
   3   8   9         55.86         23.64       106.05 o                         
   5   8   9        319.40        319.86        85.27 o                         
   7   8   9        406.84        351.67        96.79 o                         
   9   8   9         13.80         93.67       127.17 o                         
 -14   9   9       1028.32        828.15       175.19 o                         
 -12   9   9       3205.83       3399.73       188.16 o                         
 -10   9   9        104.14         54.77       161.63 o                         
  -8   9   9      20961.51      22762.25       356.17 o                         
  -6   9   9         20.10         71.53       115.43 o                         
  -4   9   9       2520.97       2221.29        98.84 o                         
  -2   9   9      15649.01      15764.28       127.16 o                         
   0   9   9        858.46        812.13        62.57 o                         
   2   9   9       9233.58       9438.31       220.19 o                         
   4   9   9       1470.36       1479.61       100.06 o                         
   6   9   9         46.64         13.79        93.58 o                         
   8   9   9       2342.18       2190.87       129.01 o                         
 -13  10   9       3060.02       2748.15       223.88 o                         
 -11  10   9        476.74        293.84       164.79 o                         
  -9  10   9       1308.26       1114.62       168.74 o                         
  -7  10   9       3592.12       3850.12       149.33 o                         
  -5  10   9       1120.65       1278.76       120.60 o                         
  -3  10   9      13340.47      12120.58       228.89 o                         
  -1  10   9        122.94        160.44        75.13 o                         
   1  10   9       1414.64       1308.72       107.83 o                         
   3  10   9       9589.52       9726.78       128.71 o                         
   5  10   9         48.24        -32.63       113.31 o                         
   7  10   9       1496.62       1360.80       123.46 o                         
 -12  11   9        408.75        158.21       202.57 o                         
 -10  11   9          8.36         34.67       112.85 o                         
  -8  11   9        891.58        702.52       117.46 o                         
  -6  11   9       1680.73       1518.96       123.57 o                         
  -4  11   9         16.27         68.91        94.68 o                         
  -2  11   9        266.31        264.36        91.13 o                         
   0  11   9       1550.86       1684.75       108.10 o                         
   2  11   9         13.79        -47.45        82.06 o                         
   4  11   9          7.98        -38.09       102.01 o                         
   6  11   9        277.65        204.40        95.23 o                         
   8  11   9         51.38        172.55       142.99 o                         
 -13  12   9       2224.68       2447.79       189.13 o                         
 -11  12   9       1408.26       1076.91       142.48 o                         
  -9  12   9       1007.91       1058.19       138.61 o                         
  -7  12   9       6838.77       7275.76       145.32 o                         
  -5  12   9        508.41        468.78        94.94 o                         
  -3  12   9       5206.18       5713.69       142.47 o                         
  -1  12   9       1963.75       2140.14        95.45 o                         
   1  12   9        660.94        621.17        83.49 o                         
   3  12   9       2180.40       2276.25       114.15 o                         
   5  12   9         15.65         -0.87        93.87 o                         
   7  12   9        876.66        864.07       146.41 o                         
 -12  13   9        227.40        161.54       204.22 o                         
 -10  13   9       1179.26       1308.85       169.77 o                         
  -8  13   9       2791.32       3196.63       159.97 o                         
  -6  13   9        191.40        109.22       104.05 o                         
  -4  13   9        186.94        206.90       102.04 o                         
  -2  13   9       4578.23       4898.10       151.17 o                         
   0  13   9          5.36          0.20        86.37 o                         
   2  13   9       5667.19       5602.55       160.07 o                         
   4  13   9        271.40        264.03        94.46 o                         
   6  13   9         58.23          9.22       126.73 o                         
 -11  14   9       1279.45       1266.17       206.11 o                         
  -9  14   9        144.75        -28.90       153.55 o                         
  -7  14   9          4.44        -12.12        96.91 o                         
  -5  14   9       4316.36       4505.97       125.55 o                         
  -3  14   9         97.12         -7.82       102.77 o                         
  -1  14   9       5017.75       4962.88       178.85 o                         
   1  14   9       1850.11       2092.45       102.07 o                         
   3  14   9         81.53        103.60        80.73 o                         
   5  14   9       1352.27       1320.89       121.29 o                         
   7  14   9          3.87         -0.79       127.62 o                         
 -10  15   9       1039.69        746.36       169.09 o                         
  -8  15   9        461.86        486.82        99.47 o                         
  -6  15   9       3336.50       3206.55       123.42 o                         
  -4  15   9        855.52        915.48        97.56 o                         
  -2  15   9        606.43        594.19        89.17 o                         
   0  15   9        949.39        865.46        97.37 o                         
   2  15   9        286.67        280.60        81.01 o                         
   4  15   9         20.70          4.14       107.09 o                         
   6  15   9        663.46        476.62       119.72 o                         
 -11  16   9         37.80        175.07       166.34 o                         
  -9  16   9         71.88         67.27       139.88 o                         
  -7  16   9        424.97        449.43       113.58 o                         
  -5  16   9        205.29        256.59       106.16 o                         
  -3  16   9        566.38        692.22       106.38 o                         
  -1  16   9         79.14         73.36       103.43 o                         
   1  16   9          2.90         -1.75        86.67 o                         
   3  16   9        506.78        432.94        83.49 o                         
   5  16   9          1.92         16.87       108.22 o                         
 -10  17   9       2336.40       2164.47       220.42 o                         
  -8  17   9          5.30          7.66       124.69 o                         
  -6  17   9       2126.53       1991.72       133.01 o                         
  -4  17   9       1849.64       2171.81       114.11 o                         
  -2  17   9        212.04        117.44       102.75 o                         
   0  17   9       4065.52       4081.53       209.76 o                         
   2  17   9         89.14          3.34        98.01 o                         
   4  17   9       1014.96        922.77       145.80 o                         
  -9  18   9         32.95        155.27       159.20 o                         
  -7  18   9        303.27        356.21       140.57 o                         
  -5  18   9       2045.45       1907.80       108.50 o                         
  -3  18   9          7.44          0.64        93.29 o                         
  -1  18   9        558.42        446.92       117.23 o                         
   1  18   9        353.15        432.73       107.27 o                         
   3  18   9          3.62         12.09       106.97 o                         
  -8  19   9         26.53        123.26       141.37 o                         
  -6  19   9          6.38          2.79       115.36 o                         
  -4  19   9        497.33        336.40       128.84 o                         
  -2  19   9         16.25        -14.00       113.85 o                         
   0  19   9         67.20         70.74       107.00 o                         
   2  19   9         80.05         15.25       115.35 o                         
  -7  20   9         89.44         30.75       143.60 o                         
  -5  20   9        817.04        934.17       131.33 o                         
  -3  20   9        109.58         53.22       115.81 o                         
  -1  20   9        489.06        410.77       129.22 o                         
   1  20   9        444.55        415.00       109.58 o                         
  -4  21   9        243.70        224.37       110.08 o                         
  -2  21   9          5.44         62.37       106.80 o                         
   0  21   9        560.76        333.64        99.41 o                         
 -12   0  10       1510.33       1394.51       246.59 o                         
 -10   0  10      14636.45      14583.31       455.26 o                         
  -8   0  10       2357.01       2201.48       155.62 o                         
  -6   0  10      20041.49      19432.20       363.05 o                         
  -4   0  10       2552.62       2263.33       133.33 o                         
  -2   0  10        451.93        281.48       112.50 o                         
   0   0  10      25272.50      25342.88      1018.81 o                         
   2   0  10        316.60        302.00        92.68 o                         
   4   0  10       4406.49       4430.02       158.71 o                         
   6   0  10       7316.73       7935.52       203.83 o                         
   8   0  10         49.55        -86.60       162.85 o                         
 -13   1  10        431.52        338.59       173.75 o                         
 -11   1  10       3179.99       3017.59       155.31 o                         
  -9   1  10        404.08        413.59       108.60 o                         
  -7   1  10         21.65         -4.00        82.83 o                         
  -5   1  10      14500.60      13677.24       163.19 o                         
  -3   1  10       2706.21       2580.98        86.69 o                         
  -1   1  10       3735.39       3461.60        77.65 o                         
   1   1  10        582.58        571.25        74.76 o                         
   3   1  10       1584.50       1799.66        98.87 o                         
   5   1  10       1671.10       1722.70        85.90 o                         
   7   1  10        411.06        355.94        81.88 o                         
   9   1  10          1.64         -1.76       107.06 o                         
 -14   2  10        513.31        358.52       202.89 o                         
 -12   2  10       1303.70       1174.16       159.99 o                         
 -10   2  10       3693.31       3766.79       144.79 o                         
  -8   2  10       3672.71       3422.68       118.39 o                         
  -6   2  10       5308.75       4997.21       105.11 o                         
  -4   2  10       6713.22       6765.49       115.36 o                         
  -2   2  10       1539.03       1477.31        80.11 o                         
   0   2  10       2583.48       2729.81        78.69 o                         
   2   2  10        303.72        347.09        83.23 o                         
   4   2  10       1094.49       1139.40        90.90 o                         
   6   2  10        414.01        458.71        78.13 o                         
   8   2  10         30.68         19.06        92.97 o                         
 -15   3  10       2702.61       2642.79       231.49 o                         
 -13   3  10          2.33         -2.12       200.19 o                         
 -11   3  10       9024.34       8871.30       198.11 o                         
  -9   3  10       3542.34       3559.87       134.33 o                         
  -7   3  10        419.24        383.52        86.26 o                         
  -5   3  10      21064.31      20194.83       153.81 o                         
  -3   3  10       4614.90       4585.08        96.56 o                         
  -1   3  10       5655.49       5583.73       120.37 o                         
   1   3  10       2916.41       2964.40        94.95 o                         
   3   3  10        262.83        331.15       102.21 o                         
   5   3  10       6383.27       6707.59       160.71 o                         
   7   3  10         54.93         53.86        86.12 o                         
   9   3  10        475.66        336.35       118.72 o                         
 -14   4  10        556.32        461.55       220.82 o                         
 -12   4  10        778.52        786.31       169.22 o                         
 -10   4  10       2354.65       2474.56       187.55 o                         
  -8   4  10       6841.79       6832.17       149.16 o                         
  -6   4  10       5729.90       5505.40       105.39 o                         
  -4   4  10       1936.72       1926.58        83.44 o                         
  -2   4  10        793.73        897.31       100.83 o                         
   0   4  10       9207.23       8638.41       233.55 o                         
   2   4  10       2554.01       2635.93        87.65 o                         
   4   4  10        101.58         16.82       101.24 o                         
   6   4  10        582.16        654.21        78.32 o                         
   8   4  10        823.94        766.17       109.48 o                         
 -15   5  10        170.50        170.23       250.23 o                         
 -13   5  10       2932.51       2608.81       190.55 o                         
 -11   5  10        216.92        315.08       164.39 o                         
  -9   5  10       6934.37       6822.22       180.23 o                         
  -7   5  10       9351.30       8492.91       125.87 o                         
  -5   5  10        467.27        628.54        84.24 o                         
  -3   5  10      20519.99      20440.66       152.68 o                         
  -1   5  10       2914.52       2816.60        93.85 o                         
   1   5  10       3459.24       3335.34        94.06 o                         
   3   5  10       8007.25       7871.45       138.40 o                         
   5   5  10         61.85         64.81       102.36 o                         
   7   5  10       1261.64       1204.19        82.47 o                         
   9   5  10        499.26        348.05       120.37 o                         
 -14   6  10       1203.27        967.80       210.63 o                         
 -12   6  10        441.13        366.13       164.79 o                         
 -10   6  10       5532.80       6195.54       205.34 o                         
  -8   6  10       3594.94       3097.87       160.07 o                         
  -6   6  10       3049.50       3039.37        94.57 o                         
  -4   6  10       8867.50       8424.99       111.29 o                         
  -2   6  10        250.21        191.93        80.17 o                         
   0   6  10       1425.36       1337.90        83.73 o                         
   2   6  10         38.68        108.39        89.32 o                         
   4   6  10        584.47        646.31       104.17 o                         
   6   6  10        195.22        140.37        94.78 o                         
   8   6  10        253.33        218.03       128.43 o                         
 -13   7  10       3126.45       3555.54       226.99 o                         
 -11   7  10         98.59        130.26       131.01 o                         
  -9   7  10        918.45        738.01       172.93 o                         
  -7   7  10       3952.63       4218.85       129.12 o                         
  -5   7  10       2782.32       2777.35        83.34 o                         
  -3   7  10       8983.05       8500.52       104.41 o                         
  -1   7  10        233.88        226.20        71.09 o                         
   1   7  10          5.98         31.47       102.75 o                         
   3   7  10       3046.01       3200.91       110.38 o                         
   5   7  10       1093.27       1208.60        97.50 o                         
   7   7  10        767.73        805.45       118.77 o                         
 -14   8  10       2317.79       2069.05       220.27 o                         
 -12   8  10       1024.96        969.42       172.21 o                         
 -10   8  10         46.35         35.10       159.97 o                         
  -8   8  10      13051.18      13587.32       433.18 o                         
  -6   8  10          7.94        -23.15       106.23 o                         
  -4   8  10       4360.73       4063.93        91.93 o                         
  -2   8  10      18050.12      17679.67       209.91 o                         
   0   8  10        335.00        325.69       102.52 o                         
   2   8  10       9631.99       9831.85       205.67 o                         
   4   8  10        442.24        446.15        88.30 o                         
   6   8  10          8.61         72.32       103.28 o                         
   8   8  10       1881.19       1663.70       119.29 o                         
 -13   9  10        780.38        364.66       208.80 o                         
 -11   9  10         19.26          5.09       129.93 o                         
  -9   9  10       3054.79       3121.88       153.58 o                         
  -7   9  10       1197.81       1076.83       108.49 o                         
  -5   9  10          0.53         27.68        93.42 o                         
  -3   9  10       2799.16       2697.54       110.53 o                         
  -1   9  10          9.40        -34.62        86.19 o                         
   1   9  10         87.40         64.76        93.20 o                         
   3   9  10        952.61       1023.92       119.81 o                         
   5   9  10        271.69        172.93        87.38 o                         
   7   9  10         42.40         37.86       108.05 o                         
 -12  10  10       1398.28       1450.84       172.45 o                         
 -10  10  10         49.04         68.26       129.56 o                         
  -8  10  10       3196.99       3762.19       142.06 o                         
  -6  10  10       1926.99       1845.52       123.96 o                         
  -4  10  10       1193.25       1130.21        94.22 o                         
  -2  10  10       3172.42       3623.42       105.09 o                         
   0  10  10         34.33         30.72        79.57 o                         
   2  10  10        986.12       1047.65        92.36 o                         
   4  10  10         17.75         52.56        92.24 o                         
   6  10  10          9.41         -1.72       113.77 o                         
 -13  11  10       2681.14       2669.74       225.97 o                         
 -11  11  10        127.38        112.60       115.30 o                         
  -9  11  10        939.60        984.05       138.74 o                         
  -7  11  10       5596.92       6133.83       153.75 o                         
  -5  11  10        182.69        298.50       103.65 o                         
  -3  11  10      11272.95      11291.72       173.63 o                         
  -1  11  10        934.96       1007.29        97.08 o                         
   1  11  10        553.29        571.26        81.55 o                         
   3  11  10       2611.49       2832.76       107.65 o                         
   5  11  10        418.55        378.98        88.80 o                         
   7  11  10        543.18        310.19       131.40 o                         
 -12  12  10         87.07         64.41       182.53 o                         
 -10  12  10        358.03        303.04       163.21 o                         
  -8  12  10       1477.01       1445.78       119.93 o                         
  -6  12  10       1460.16       1555.17       120.92 o                         
  -4  12  10          3.07         30.24        93.62 o                         
  -2  12  10        904.57       1114.64       107.26 o                         
   0  12  10       2243.13       2177.63        95.90 o                         
   2  12  10        949.69        900.08       106.52 o                         
   4  12  10         11.11         75.01       101.15 o                         
   6  12  10         90.03         74.27       116.21 o                         
 -11  13  10       1870.77       1632.76       153.33 o                         
  -9  13  10        113.26         65.70       134.44 o                         
  -7  13  10       2649.31       2696.50       123.19 o                         
  -5  13  10       3390.30       3238.21       111.68 o                         
  -3  13  10       1365.87       1634.93       111.41 o                         
  -1  13  10       1407.11       1425.87        99.06 o                         
   1  13  10        538.55        598.53        88.69 o                         
   3  13  10         15.23         30.60       101.89 o                         
   5  13  10        375.51        455.36       125.98 o                         
 -12  14  10       1424.83       1235.86       226.79 o                         
 -10  14  10          2.92        187.38       196.96 o                         
  -8  14  10       1957.48       2391.41       165.68 o                         
  -6  14  10       1533.51       1487.05       112.25 o                         
  -4  14  10        771.16        647.93       105.93 o                         
  -2  14  10       2552.18       2733.12        98.32 o                         
   0  14  10        146.63         42.66        86.33 o                         
   2  14  10        447.15        493.94        82.39 o                         
   4  14  10         53.29         -5.02       106.69 o                         
   6  14  10        122.98        144.78       128.33 o                         
 -11  15  10        379.09        293.66       206.84 o                         
  -9  15  10          5.50        -96.40       162.24 o                         
  -7  15  10         70.53         29.68       104.02 o                         
  -5  15  10       2768.87       2992.43       121.06 o                         
  -3  15  10        140.07        114.00       101.91 o                         
  -1  15  10        698.89        676.22        96.86 o                         
   1  15  10        146.51        196.52        81.55 o                         
   3  15  10        268.90        219.10       115.37 o                         
   5  15  10        415.68        494.65       129.15 o                         
 -10  16  10       1613.06       1398.66       211.58 o                         
  -8  16  10          5.28         15.51       134.38 o                         
  -6  16  10       3947.63       3474.28       201.25 o                         
  -4  16  10       1102.48       1269.21       101.98 o                         
  -2  16  10        561.25        468.44       117.25 o                         
   0  16  10       3950.21       4162.23       119.10 o                         
   2  16  10        152.23        238.11        93.99 o                         
   4  16  10        769.63        507.55       130.62 o                         
  -9  17  10          1.61          1.72       159.98 o                         
  -7  17  10        808.24        778.73       151.04 o                         
  -5  17  10        227.97        119.47       105.35 o                         
  -3  17  10         22.49         37.93       114.56 o                         
  -1  17  10         85.34          6.44        94.78 o                         
   1  17  10         67.28        101.99       125.34 o                         
   3  17  10          1.49        -57.45       100.47 o                         
  -8  18  10         43.04         26.72       115.43 o                         
  -6  18  10        775.42        647.43       147.12 o                         
  -4  18  10        530.37        526.25       143.40 o                         
  -2  18  10         39.20        106.10       113.32 o                         
   0  18  10        850.06        795.24       104.62 o                         
   2  18  10          4.10       -115.63       126.44 o                         
  -7  19  10          0.16         13.46       155.57 o                         
  -5  19  10        854.26        868.90       146.58 o                         
  -3  19  10         14.74         55.33       140.09 o                         
  -1  19  10        450.47        401.05       117.17 o                         
   1  19  10        357.41        286.34       109.15 o                         
  -6  20  10        326.50        110.91       130.72 o                         
  -4  20  10         29.50        125.35       115.67 o                         
  -2  20  10          0.12          6.09       126.79 o                         
   0  20  10        122.03         56.89       117.42 o                         
 -14   1  11        483.90        567.01       349.89 o                         
 -12   1  11        854.77        698.68       158.54 o                         
 -10   1  11       7918.09       7907.53       178.55 o                         
  -8   1  11         37.29         61.71       114.29 o                         
  -6   1  11      12443.35      11921.09       156.16 o                         
  -4   1  11       4239.93       3998.25        93.69 o                         
  -2   1  11        328.67        258.52        67.43 o                         
   0   1  11      17599.46      17499.73       281.18 o                         
   2   1  11        128.28        182.56        80.43 o                         
   4   1  11       4464.52       4512.51       125.85 o                         
   6   1  11       1928.83       2039.28        95.65 o                         
   8   1  11         21.04         87.98        84.62 o                         
 -15   2  11       1216.45       1220.20       343.33 o                         
 -13   2  11        866.20        774.93       171.53 o                         
 -11   2  11       4760.00       4571.19       155.20 o                         
  -9   2  11          3.86         44.08       109.12 o                         
  -7   2  11         39.42         -7.44       116.32 o                         
  -5   2  11      10874.64      10177.46       127.41 o                         
  -3   2  11       3595.11       3454.19        93.04 o                         
  -1   2  11       2897.11       2816.82        83.95 o                         
   1   2  11       1548.46       1602.44        79.76 o                         
   3   2  11       1320.93       1486.07        97.58 o                         
   5   2  11       4004.28       4497.54       162.36 o                         
   7   2  11         40.37         74.05        99.03 o                         
 -14   3  11       1442.51       1287.95       197.38 o                         
 -12   3  11        648.63        635.95       145.49 o                         
 -10   3  11        963.38        877.76       122.45 o                         
  -8   3  11       1432.04       1388.41       114.72 o                         
  -6   3  11       2074.06       1809.94        89.79 o                         
  -4   3  11       1170.27       1076.19        73.31 o                         
  -2   3  11       2876.67       2713.95       108.02 o                         
   0   3  11        968.40        984.33        98.22 o                         
   2   3  11       3213.16       3490.63        99.34 o                         
   4   3  11         93.98        123.82        86.59 o                         
   6   3  11         15.25         12.46        93.86 o                         
   8   3  11        309.16        233.51       109.11 o                         
 -13   4  11        189.83        116.23       161.82 o                         
 -11   4  11        810.99        966.35       142.78 o                         
  -9   4  11       2277.97       2287.63       112.52 o                         
  -7   4  11        334.09        343.40        89.49 o                         
  -5   4  11       4158.11       4357.60        95.29 o                         
  -3   4  11       4664.96       4470.10       108.19 o                         
  -1   4  11       3609.05       3429.13        94.31 o                         
   1   4  11       2741.16       2882.82       103.29 o                         
   3   4  11       1890.71       1886.68       108.16 o                         
   5   4  11       1911.31       1901.57        95.12 o                         
   7   4  11        374.73        401.84       115.84 o                         
 -14   5  11         21.39         45.93       221.56 o                         
 -12   5  11         31.75        -51.48       164.31 o                         
 -10   5  11       5248.52       5799.38       167.68 o                         
  -8   5  11       1202.90       1272.34       115.37 o                         
  -6   5  11       6205.22       6217.15       120.74 o                         
  -4   5  11         42.67        -60.95        85.34 o                         
  -2   5  11       3708.25       3751.80        98.58 o                         
   0   5  11       5104.55       5311.04       117.02 o                         
   2   5  11        950.90        998.55        98.52 o                         
   4   5  11        145.46        146.32        80.04 o                         
   6   5  11        909.59        943.38        92.27 o                         
   8   5  11         34.90         55.54       116.33 o                         
 -13   6  11       4528.54       4723.99       237.33 o                         
 -11   6  11        634.08        553.03       166.36 o                         
  -9   6  11        326.15        254.68       137.46 o                         
  -7   6  11       1144.18       1308.39        96.77 o                         
  -5   6  11       4263.94       4307.08       112.62 o                         
  -3   6  11       4712.44       4570.24       101.87 o                         
  -1   6  11          7.75        -50.65       103.71 o                         
   1   6  11        217.30        291.81       101.84 o                         
   3   6  11       3973.38       4145.94       113.57 o                         
   5   6  11        355.15        337.28       104.18 o                         
   7   6  11       1204.88       1034.73       113.72 o                         
 -14   7  11       1431.99       1272.55       213.84 o                         
 -12   7  11        161.51         90.84       165.26 o                         
 -10   7  11        921.64       1206.91       167.48 o                         
  -8   7  11       5997.99       5334.71       136.83 o                         
  -6   7  11        335.35        439.64        83.61 o                         
  -4   7  11       6130.39       6104.86       108.52 o                         
  -2   7  11       6594.05       6607.42       129.79 o                         
   0   7  11         67.78         46.07       102.02 o                         
   2   7  11       4344.82       4475.74       121.02 o                         
   4   7  11        537.39        592.56        96.09 o                         
   6   7  11        116.39         32.80       124.78 o                         
 -13   8  11         27.24         35.18       206.99 o                         
 -11   8  11          0.86        -61.03       161.00 o                         
  -9   8  11        184.82        157.59       123.56 o                         
  -7   8  11        166.49        272.79       108.45 o                         
  -5   8  11        890.88       1060.02        97.26 o                         
  -3   8  11        208.85        410.67        94.25 o                         
  -1   8  11          0.12         42.71       101.33 o                         
   1   8  11          8.49        -21.58        92.37 o                         
   3   8  11        482.93        558.06        88.63 o                         
   5   8  11         76.50         17.76        94.88 o                         
   7   8  11         11.17         52.12       127.13 o                         
 -12   9  11       2496.20       2877.60       183.12 o                         
 -10   9  11        113.89        228.77       160.73 o                         
  -8   9  11       7784.76       7922.53       149.07 o                         
  -6   9  11        204.38        237.48        86.12 o                         
  -4   9  11       2352.04       2228.58       102.79 o                         
  -2   9  11       5761.31       6091.50       145.91 o                         
   0   9  11         27.56        -14.56        91.26 o                         
   2   9  11       5289.49       5491.32       209.19 o                         
   4   9  11        300.12        224.14        94.40 o                         
   6   9  11        509.22        387.98       127.91 o                         
 -13  10  11       1905.65       1946.66       217.58 o                         
 -11  10  11        200.90         98.70       116.34 o                         
  -9  10  11       2087.90       2008.23       158.34 o                         
  -7  10  11       1694.76       1932.04       117.87 o                         
  -5  10  11        294.50        309.79        80.72 o                         
  -3  10  11       8685.69       8547.15       113.11 o                         
  -1  10  11         31.37         22.63        79.29 o                         
   1  10  11        184.97        215.19        93.41 o                         
   3  10  11       1011.52       1108.98        98.77 o                         
   5  10  11        705.36        616.43       108.06 o                         
   7  10  11        253.07         67.29       211.03 o                         
 -12  11  11        315.78        187.64       167.15 o                         
 -10  11  11        563.52        460.54       118.95 o                         
  -8  11  11         50.23         26.32       112.78 o                         
  -6  11  11        657.20        513.87       104.25 o                         
  -4  11  11          4.64         65.15        92.25 o                         
  -2  11  11          0.08         20.27        76.62 o                         
   0  11  11        154.69        174.60        85.67 o                         
   2  11  11          5.05         34.53        93.34 o                         
   4  11  11         57.48         54.24       103.45 o                         
   6  11  11        295.99        213.18       143.67 o                         
 -11  12  11        505.50        377.13       166.35 o                         
  -9  12  11        251.54        229.44       141.06 o                         
  -7  12  11       3052.57       3496.47       126.96 o                         
  -5  12  11        360.60        242.02       114.92 o                         
  -3  12  11       1827.55       2006.22        95.92 o                         
  -1  12  11        659.66        617.21        78.94 o                         
   1  12  11        589.86        657.53        89.19 o                         
   3  12  11       1078.48       1042.86       100.09 o                         
   5  12  11        177.99        100.59       100.22 o                         
 -12  13  11        655.50        499.56       172.46 o                         
 -10  13  11        302.40        360.61       163.45 o                         
  -8  13  11       3121.82       3332.41       144.96 o                         
  -6  13  11         19.67        -56.79       104.14 o                         
  -4  13  11         76.68         41.72        75.37 o                         
  -2  13  11       2360.17       2451.13       104.52 o                         
   0  13  11        287.85        308.59        83.04 o                         
   2  13  11       1095.91        922.95        86.84 o                         
   4  13  11         66.82         27.13       140.83 o                         
 -11  14  11        881.68        591.31       173.73 o                         
  -9  14  11         29.14        106.81       149.32 o                         
  -7  14  11        134.18         48.33       107.62 o                         
  -5  14  11       1977.99       2183.11       126.22 o                         
  -3  14  11        282.90        246.81        80.92 o                         
  -1  14  11        832.41        565.44        85.05 o                         
   1  14  11        521.84        465.33       104.69 o                         
   3  14  11          0.23         -3.29       124.91 o                         
   5  14  11        900.06        660.35       135.35 o                         
 -10  15  11        272.06        216.89       175.26 o                         
  -8  15  11        162.30        112.01       150.31 o                         
  -6  15  11       1338.78       1245.12       122.05 o                         
  -4  15  11         80.20        115.46       114.62 o                         
  -2  15  11        573.72        604.70       103.32 o                         
   0  15  11        659.47        577.02        84.14 o                         
   2  15  11        487.92        636.72       141.50 o                         
   4  15  11        412.27        285.51       117.64 o                         
  -9  16  11          9.99         -9.50       159.33 o                         
  -7  16  11        286.79        279.17       126.67 o                         
  -5  16  11        215.00        326.59       117.99 o                         
  -3  16  11        126.00        104.57       103.49 o                         
  -1  16  11         10.96         92.36        87.39 o                         
   1  16  11          4.72         63.11        99.04 o                         
   3  16  11         61.38        -13.85       127.55 o                         
  -8  17  11         18.68         74.32       118.48 o                         
  -6  17  11       1256.92       1272.40       132.12 o                         
  -4  17  11        493.17        504.74       143.16 o                         
  -2  17  11         42.04        -80.32        93.87 o                         
   0  17  11       1074.69       1068.26       120.89 o                         
   2  17  11         26.53        150.96        93.97 o                         
  -7  18  11         24.50         63.67       131.07 o                         
  -5  18  11        551.33        544.51       144.68 o                         
  -3  18  11         21.65         65.27       140.43 o                         
  -1  18  11        426.69        285.81       116.91 o                         
   1  18  11        345.26        265.65       103.13 o                         
  -6  19  11         28.26        -22.38       128.89 o                         
  -4  19  11        157.91        126.67       143.26 o                         
  -2  19  11         63.31        -22.96       100.84 o                         
   0  19  11         15.42        -58.67       102.16 o                         
  -3  20  11        134.99         74.02       145.35 o                         
 -12   0  12       1652.04       1366.33       228.84 o                         
 -10   0  12       7221.97       7466.70       268.65 o                         
  -8   0  12        457.12        470.76       164.77 o                         
  -6   0  12      11433.79      11480.74       237.32 o                         
  -4   0  12       2734.14       2817.37       154.68 o                         
  -2   0  12       2934.44       2964.52       157.61 o                         
   0   0  12      25919.58      26910.67       819.84 o                         
   2   0  12       2666.41       2568.79       105.96 o                         
   4   0  12       5511.31       5559.33       131.99 o                         
   6   0  12       4631.64       4921.15       150.87 o                         
 -13   1  12        681.02        590.33       247.23 o                         
 -11   1  12       1232.36       1129.91       138.22 o                         
  -9   1  12         48.12         -8.52       118.64 o                         
  -7   1  12        850.04        821.88       107.49 o                         
  -5   1  12       2495.00       2560.33       113.50 o                         
  -3   1  12       1866.30       1897.64       101.98 o                         
  -1   1  12         66.91        170.54        85.57 o                         
   1   1  12          1.89        -15.88        73.16 o                         
   3   1  12        747.15        794.70        78.91 o                         
   5   1  12        335.59        329.78        96.45 o                         
   7   1  12        349.14        180.00       101.42 o                         
 -14   2  12        778.94        651.31       254.88 o                         
 -12   2  12        298.46        275.42       164.55 o                         
 -10   2  12       1201.66       1344.74       137.16 o                         
  -8   2  12        888.90        937.61       119.39 o                         
  -6   2  12        122.60        284.81       119.14 o                         
  -4   2  12       3598.61       3715.59       100.44 o                         
  -2   2  12       2426.22       2299.87        97.22 o                         
   0   2  12        702.22        805.88        82.83 o                         
   2   2  12        687.91        721.35        95.10 o                         
   4   2  12        633.77        638.62        96.03 o                         
   6   2  12         28.78         -3.99       106.16 o                         
 -13   3  12         46.40         53.97       185.77 o                         
 -11   3  12       1447.55       1420.46       139.28 o                         
  -9   3  12         33.63         58.44       108.29 o                         
  -7   3  12        411.82        469.05       116.16 o                         
  -5   3  12       4650.59       4980.50       113.12 o                         
  -3   3  12       2806.98       2937.24       101.04 o                         
  -1   3  12       4197.21       4270.58       122.05 o                         
   1   3  12       3386.65       3627.04       103.34 o                         
   3   3  12          2.78        -32.73        86.34 o                         
   5   3  12       2672.06       2732.45       105.35 o                         
   7   3  12         13.71         15.34        89.61 o                         
 -14   4  12        364.01        291.70       189.63 o                         
 -12   4  12          6.54        -14.57       150.74 o                         
 -10   4  12       3865.42       4019.62       142.89 o                         
  -8   4  12       3159.12       3326.37       115.08 o                         
  -6   4  12       2035.83       1957.65        95.91 o                         
  -4   4  12          7.83        -60.10        95.77 o                         
  -2   4  12       1731.97       1834.96       112.85 o                         
   0   4  12       2929.93       2963.38       101.90 o                         
   2   4  12       1082.05       1107.98        89.91 o                         
   4   4  12        163.50         91.79        76.38 o                         
   6   4  12        511.75        473.27       108.29 o                         
 -13   5  12       1279.04       1089.67       183.26 o                         
 -11   5  12         27.84        -31.53       133.28 o                         
  -9   5  12       1462.62       1482.58       117.19 o                         
  -7   5  12       1191.06       1163.54       107.99 o                         
  -5   5  12         82.13        124.36        88.64 o                         
  -3   5  12       5004.17       5051.67       120.44 o                         
  -1   5  12         66.38         24.73       114.84 o                         
   1   5  12        335.61        365.27        93.70 o                         
   3   5  12       2772.89       2842.15       180.56 o                         
   5   5  12         20.05        -10.83       103.23 o                         
   7   5  12        663.90        464.06       119.21 o                         
 -14   6  12        396.65        308.45       168.81 o                         
 -12   6  12        147.22         38.44       117.23 o                         
 -10   6  12        710.77        810.43       136.89 o                         
  -8   6  12          2.35         43.26        95.42 o                         
  -6   6  12        188.64        246.06        87.66 o                         
  -4   6  12       1253.65       1354.49       109.05 o                         
  -2   6  12        121.25        124.30       115.58 o                         
   0   6  12       2694.04       3013.19       137.52 o                         
   2   6  12        151.66        188.55       114.82 o                         
   4   6  12        648.00        551.16       106.10 o                         
   6   6  12        562.25        348.01       102.58 o                         
 -13   7  12        742.10        684.82       211.66 o                         
 -11   7  12        946.69        809.14       168.81 o                         
  -9   7  12         74.58         75.99        94.38 o                         
  -7   7  12        664.89        918.61        91.78 o                         
  -5   7  12       3476.41       3962.32       110.62 o                         
  -3   7  12       2751.60       2931.24        96.87 o                         
  -1   7  12        340.60        357.29        93.02 o                         
   1   7  12         28.29         67.43        92.48 o                         
   3   7  12        904.28       1022.21       118.98 o                         
   5   7  12        330.50        250.53       127.26 o                         
 -12   8  12       2095.78       2242.81       216.72 o                         
 -10   8  12        544.96        519.28       166.76 o                         
  -8   8  12      10040.77       9740.68       140.64 o                         
  -6   8  12        776.08        748.91        95.86 o                         
  -4   8  12       2438.81       2180.18        95.71 o                         
  -2   8  12       5187.60       5258.10       143.33 o                         
   0   8  12         11.43        -26.75       100.43 o                         
   2   8  12       4271.02       4324.58       178.89 o                         
   4   8  12       1082.67       1127.88       107.35 o                         
   6   8  12        922.18        696.34       131.35 o                         
 -13   9  12        185.38        124.39       167.86 o                         
 -11   9  12        186.36        132.29       133.19 o                         
  -9   9  12        600.95        562.10       134.05 o                         
  -7   9  12         83.21         66.40        82.75 o                         
  -5   9  12          1.06          0.15        84.71 o                         
  -3   9  12       1150.41       1117.82        93.55 o                         
  -1   9  12         25.25        -91.89        91.89 o                         
   1   9  12         26.17        -14.03        80.08 o                         
   3   9  12        590.85        729.15        97.24 o                         
   5   9  12          0.58         11.62       114.96 o                         
 -12  10  12       1037.20       1043.11       173.87 o                         
 -10  10  12         95.08         78.22       132.09 o                         
  -8  10  12        856.33       1082.93       108.82 o                         
  -6  10  12        691.52        610.74        95.39 o                         
  -4  10  12        259.75        237.75        93.27 o                         
  -2  10  12       1225.93       1519.20        87.71 o                         
   0  10  12        170.08        181.73       101.07 o                         
   2  10  12       1232.85       1290.11       121.01 o                         
   4  10  12        431.11        451.85       116.23 o                         
   6  10  12        363.38        184.02       130.89 o                         
 -11  11  12          0.27         55.48       198.59 o                         
  -9  11  12        703.09        587.89       137.47 o                         
  -7  11  12       3005.97       3515.55       118.66 o                         
  -5  11  12        265.50        238.94        81.69 o                         
  -3  11  12       1638.90       1891.33       102.09 o                         
  -1  11  12         16.19         45.30        79.45 o                         
   1  11  12        174.85         15.33       102.56 o                         
   3  11  12       1442.13       1581.48       111.60 o                         
   5  11  12         48.48        -48.91       116.70 o                         
 -12  12  12         21.00        124.22       202.57 o                         
 -10  12  12        256.98        266.09       142.11 o                         
  -8  12  12       1037.11        884.29        98.07 o                         
  -6  12  12        824.73        660.73        97.46 o                         
  -4  12  12        217.22        143.48       102.30 o                         
  -2  12  12       1459.62       1480.82        93.98 o                         
   0  12  12       1008.59       1046.55       107.70 o                         
   2  12  12        731.10        503.05        98.62 o                         
   4  12  12         24.31         56.59       140.91 o                         
 -11  13  12       1248.89        874.57       152.52 o                         
  -9  13  12        100.70        110.48       149.76 o                         
  -7  13  12        428.45        468.23       109.57 o                         
  -5  13  12        487.75        475.97       103.43 o                         
  -3  13  12        195.47        257.30        88.00 o                         
  -1  13  12        505.47        332.86        83.38 o                         
   1  13  12        376.20        357.84        95.40 o                         
   3  13  12        314.39        326.61       127.71 o                         
 -10  14  12         68.95        227.14       164.09 o                         
  -8  14  12        804.45        923.39       157.89 o                         
  -6  14  12        178.52        151.83       116.63 o                         
  -4  14  12         32.68         31.94        93.31 o                         
  -2  14  12        568.24        626.35        89.82 o                         
   0  14  12         34.69         90.90        87.50 o                         
   2  14  12        402.67        379.27       107.93 o                         
   4  14  12         83.66        -52.53       207.01 o                         
  -9  15  12         44.27         40.58       117.61 o                         
  -7  15  12          4.41        -32.27       126.73 o                         
  -5  15  12        998.35       1017.06        93.50 o                         
  -3  15  12        367.47        292.99        88.52 o                         
  -1  15  12        135.85         47.07        91.30 o                         
   1  15  12         30.09         35.98       126.29 o                         
   3  15  12        229.28         61.60       129.62 o                         
  -8  16  12          0.32         10.81       155.29 o                         
  -6  16  12        669.55        473.63       119.57 o                         
  -4  16  12        204.80        147.61       126.64 o                         
  -2  16  12         83.79        182.79        93.60 o                         
   0  16  12        852.08        776.48       129.66 o                         
   2  16  12        122.66         19.06       128.27 o                         
  -7  17  12        582.38        424.71       130.84 o                         
  -5  17  12        163.61        171.23       142.82 o                         
  -3  17  12         42.15         44.54       114.29 o                         
  -1  17  12        242.98        206.68       115.47 o                         
   1  17  12        129.06         67.95       108.80 o                         
  -6  18  12        227.94        145.91       145.79 o                         
  -4  18  12        139.57        127.34       117.15 o                         
  -2  18  12          4.12         -8.86        93.99 o                         
   0  18  12        200.62        144.82       148.09 o                         
 -14   1  13        625.63        505.37       308.77 o                         
 -12   1  13        917.46        756.57       147.66 o                         
 -10   1  13       7050.75       7242.54       166.46 o                         
  -8   1  13        843.80        786.21       119.22 o                         
  -6   1  13      10023.12       9962.03       203.83 o                         
  -4   1  13       9271.43       9775.46       142.34 o                         
  -2   1  13       1801.89       1769.19        86.94 o                         
   0   1  13      10341.08      11188.59       187.75 o                         
   2   1  13        776.28        777.16        78.59 o                         
   4   1  13       1469.22       1303.56        92.23 o                         
   6   1  13        986.98        876.71       119.60 o                         
 -13   2  13        632.21        607.39       250.55 o                         
 -11   2  13       1470.71       1353.77       138.82 o                         
  -9   2  13        363.08        272.66       104.44 o                         
  -7   2  13       1138.53       1272.76       110.54 o                         
  -5   2  13       1302.31       1464.34       105.49 o                         
  -3   2  13       3639.83       3850.02       110.38 o                         
  -1   2  13        496.83        549.80        75.41 o                         
   1   2  13         66.44         53.96        87.31 o                         
   3   2  13       1025.40       1023.74        77.50 o                         
   5   2  13        602.23        653.82       102.36 o                         
 -14   3  13        192.52        123.24       203.51 o                         
 -12   3  13         17.38         56.05       176.96 o                         
 -10   3  13        181.93        118.36       122.20 o                         
  -8   3  13       1690.78       1587.73       115.40 o                         
  -6   3  13         19.22         52.16       116.96 o                         
  -4   3  13        158.15        218.92        87.40 o                         
  -2   3  13        828.86        958.74        96.99 o                         
   0   3  13       1148.60       1214.50        78.48 o                         
   2   3  13        569.28        554.74        78.46 o                         
   4   3  13         93.98         68.74       103.23 o                         
   6   3  13          6.75         -1.89       126.92 o                         
 -13   4  13        179.26         54.20       165.37 o                         
 -11   4  13        938.31       1032.51       128.02 o                         
  -9   4  13       2311.12       2315.95       114.41 o                         
  -7   4  13       1327.96       1359.09       119.93 o                         
  -5   4  13       3240.69       3483.07        99.81 o                         
  -3   4  13       3691.19       3576.38       103.94 o                         
  -1   4  13       1824.83       1798.96       102.92 o                         
   1   4  13       1144.89       1124.03        97.91 o                         
   3   4  13        405.25        396.51        95.05 o                         
   5   4  13        404.28        381.03       108.88 o                         
 -14   5  13         89.57         58.54       178.75 o                         
 -12   5  13         86.82        135.67       170.53 o                         
 -10   5  13       2097.40       2211.45       115.66 o                         
  -8   5  13        636.31        736.01       102.52 o                         
  -6   5  13       2463.21       2325.29       104.68 o                         
  -4   5  13          3.29         25.07        94.44 o                         
  -2   5  13        737.84        967.75       117.98 o                         
   0   5  13       2544.57       2934.80       129.71 o                         
   2   5  13        323.94        280.76       104.62 o                         
   4   5  13        427.31        334.46        98.79 o                         
   6   5  13        395.68        454.36       128.42 o                         
 -13   6  13       1357.00       1210.23       186.51 o                         
 -11   6  13        543.23        363.15       135.85 o                         
  -9   6  13        912.31        825.75       112.24 o                         
  -7   6  13       2219.77       2466.07       104.62 o                         
  -5   6  13        240.71        272.89       103.93 o                         
  -3   6  13       3256.64       3450.57       111.82 o                         
  -1   6  13          6.90         33.16       101.18 o                         
   1   6  13          2.96         13.02       101.34 o                         
   3   6  13        858.79        895.74        86.64 o                         
   5   6  13        240.00        348.02       115.97 o                         
 -12   7  13        560.01        561.85       166.43 o                         
 -10   7  13        924.73       1003.21       122.16 o                         
  -8   7  13       4064.52       3763.80       118.51 o                         
  -6   7  13        687.94        786.44        83.24 o                         
  -4   7  13       1713.16       1656.66       100.24 o                         
  -2   7  13       2489.22       2550.64       113.95 o                         
   0   7  13        139.94        103.79       101.91 o                         
   2   7  13       2251.85       2044.49       105.39 o                         
   4   7  13       1202.89       1207.81       111.68 o                         
 -13   8  13          0.80         29.92       169.46 o                         
 -11   8  13        124.82         66.70       162.32 o                         
  -9   8  13        261.54        245.83       101.07 o                         
  -7   8  13          1.07         28.31        95.08 o                         
  -5   8  13        253.76        396.97       102.04 o                         
  -3   8  13         20.35         56.11        88.32 o                         
  -1   8  13        148.64        177.75       101.43 o                         
   1   8  13        227.58        243.02       102.43 o                         
   3   8  13          5.65          5.51       110.77 o                         
   5   8  13        351.14        332.87       117.20 o                         
 -12   9  13       1805.10       1938.40       180.40 o                         
 -10   9  13         22.21         18.85       133.36 o                         
  -8   9  13       5366.92       5611.93       125.14 o                         
  -6   9  13        595.06        513.17        74.55 o                         
  -4   9  13       1137.48        887.39        79.77 o                         
  -2   9  13       4405.76       4992.84       134.69 o                         
   0   9  13        341.85        282.69       109.61 o                         
   2   9  13       2718.55       2682.87       131.86 o                         
   4   9  13        654.11        586.06       130.37 o                         
 -11  10  13         23.20         55.29       199.96 o                         
  -9  10  13       1103.35       1009.53       116.15 o                         
  -7  10  13        423.14        499.48        85.09 o                         
  -5  10  13        473.70        388.38        94.81 o                         
  -3  10  13       1329.70       1511.40       103.12 o                         
  -1  10  13         56.10         34.08       101.46 o                         
   1  10  13          1.62         73.23       101.15 o                         
   3  10  13       1062.31       1103.62       113.27 o                         
 -12  11  13        592.48        519.30       170.20 o                         
 -10  11  13        285.69         40.19       167.05 o                         
  -8  11  13          2.35        -26.48       101.24 o                         
  -6  11  13        624.50        518.77       105.26 o                         
  -4  11  13          0.06         64.82        93.60 o                         
  -2  11  13         87.18        107.41        80.97 o                         
   0  11  13        185.44         87.12        87.30 o                         
   2  11  13         28.07          1.03       114.38 o                         
   4  11  13          6.83         62.34       126.31 o                         
 -11  12  13        270.66        140.02       203.04 o                         
  -9  12  13        141.37        128.43       143.70 o                         
  -7  12  13       1593.05       1687.35       103.72 o                         
  -5  12  13        326.93        339.30       103.02 o                         
  -3  12  13       1619.34       1802.53        84.95 o                         
  -1  12  13       1081.26       1098.52       100.25 o                         
   1  12  13        647.77        544.05       117.07 o                         
   3  12  13        616.05        621.63       118.42 o                         
 -10  13  13        108.06        203.86       203.19 o                         
  -8  13  13       1003.61       1026.52       140.53 o                         
  -6  13  13         86.91        102.42       103.88 o                         
  -4  13  13          2.21        -20.03        86.61 o                         
  -2  13  13         81.17        189.40        87.81 o                         
   0  13  13        467.93        316.72       128.23 o                         
   2  13  13        403.92        325.00       108.54 o                         
  -9  14  13         39.49         65.71       128.78 o                         
  -7  14  13         48.37        -63.35       116.20 o                         
  -5  14  13        738.33        739.80       110.83 o                         
  -3  14  13        308.20        225.02       110.62 o                         
  -1  14  13        138.90        137.83        99.26 o                         
   1  14  13        156.14        180.05       117.11 o                         
  -8  15  13        169.91        133.25       142.97 o                         
  -6  15  13       1052.72        903.71       131.68 o                         
  -4  15  13        644.03        628.13        97.16 o                         
  -2  15  13       1092.49       1003.67       120.60 o                         
   0  15  13        694.10        478.27       130.23 o                         
  -7  16  13        136.05         46.66       128.97 o                         
  -5  16  13         55.85        120.62       101.68 o                         
  -3  16  13         75.30        175.00       100.53 o                         
  -1  16  13          1.98          2.56       116.45 o                         
  -6  17  13        261.65        -43.78       119.00 o                         
  -4  17  13        130.52        202.12       101.22 o                         
  -2  17  13          6.65         90.03        94.65 o                         
 -12   0  14       1045.97        834.68       252.04 o                         
 -10   0  14       9337.62       9885.28       261.76 o                         
  -8   0  14       1015.20       1029.20       169.22 o                         
  -6   0  14      16257.35      15762.68       561.67 o                         
  -4   0  14       7725.62       8564.96       212.84 o                         
  -2   0  14       1641.70       1709.51       138.14 o                         
   0   0  14       5957.24       7025.55       262.76 o                         
   2   0  14          5.33         41.75       131.47 o                         
   4   0  14        316.55        238.30       163.35 o                         
 -13   1  14        493.38        449.28       201.63 o                         
 -11   1  14         44.42         40.01       118.14 o                         
  -9   1  14        349.13        308.29       115.78 o                         
  -7   1  14        292.03        281.43       104.43 o                         
  -5   1  14        794.38        866.98       106.21 o                         
  -3   1  14        598.27        542.28        94.97 o                         
  -1   1  14        304.72        387.75        83.92 o                         
   1   1  14        138.41        190.88        66.49 o                         
   3   1  14        155.04        144.39        95.98 o                         
   5   1  14        390.87        352.03        97.35 o                         
 -12   2  14         65.85         24.08       179.00 o                         
 -10   2  14        419.12        429.79       130.65 o                         
  -8   2  14        342.09        271.51       115.30 o                         
  -6   2  14        550.40        501.32       122.33 o                         
  -4   2  14        875.65        937.61        81.55 o                         
  -2   2  14        425.42        372.10        82.50 o                         
   0   2  14       1067.68       1138.19        82.03 o                         
   2   2  14        316.66        310.16        87.25 o                         
   4   2  14        301.14        261.26        89.72 o                         
 -13   3  14        114.07         47.64       224.16 o                         
 -11   3  14       1193.27       1145.35       139.07 o                         
  -9   3  14        903.88       1068.80       125.62 o                         
  -7   3  14        674.73        537.41       117.33 o                         
  -5   3  14       8582.49       9315.32       134.23 o                         
  -3   3  14         58.73         23.05        72.60 o                         
  -1   3  14       1084.50       1181.21       106.83 o                         
   1   3  14        281.44        372.43        73.87 o                         
   3   3  14        130.12        -40.99        88.89 o                         
   5   3  14        274.51        216.75       102.26 o                         
 -12   4  14          3.32        -19.79       198.77 o                         
 -10   4  14        683.64        691.49       130.45 o                         
  -8   4  14       1333.92       1278.17       123.20 o                         
  -6   4  14        696.92        681.11        98.29 o                         
  -4   4  14        109.61         49.13        81.30 o                         
  -2   4  14        229.52        226.86        95.00 o                         
   0   4  14       1035.02       1218.26       107.07 o                         
   2   4  14        290.06        255.85        94.24 o                         
   4   4  14        144.71        137.39        99.64 o                         
 -13   5  14       1047.49        857.64       174.32 o                         
 -11   5  14         80.88         84.21       141.43 o                         
  -9   5  14       1605.38       1389.70       105.39 o                         
  -7   5  14       1278.93       1253.48       109.32 o                         
  -5   5  14         74.68        108.79        87.45 o                         
  -3   5  14       1556.54       1725.44       109.35 o                         
  -1   5  14         98.64        153.91        93.71 o                         
   1   5  14        149.34         77.13       102.00 o                         
   3   5  14        690.68        737.52       117.31 o                         
   5   5  14          0.45        115.50       164.14 o                         
 -12   6  14         15.04         98.14       162.60 o                         
 -10   6  14        371.36        432.59       102.63 o                         
  -8   6  14        404.17        281.19       109.85 o                         
  -6   6  14        225.83        241.20       103.95 o                         
  -4   6  14       1072.92       1154.11        98.62 o                         
  -2   6  14        807.98        816.75       116.96 o                         
   0   6  14        946.67        993.58       106.95 o                         
   2   6  14        264.66        130.01        89.75 o                         
   4   6  14        360.26        358.83       108.45 o                         
 -13   7  14        225.20        184.68       209.84 o                         
 -11   7  14        310.71        288.57       141.64 o                         
  -9   7  14          1.85         12.36       107.89 o                         
  -7   7  14        457.96        632.62        84.90 o                         
  -5   7  14        973.03       1036.15        91.63 o                         
  -3   7  14       1816.24       1896.10       106.21 o                         
  -1   7  14         30.74        143.09       101.05 o                         
   1   7  14          0.47        107.32        93.30 o                         
   3   7  14        223.38        226.02       109.03 o                         
 -12   8  14       1483.55       1489.16       174.28 o                         
 -10   8  14        402.45        321.62       123.32 o                         
  -8   8  14       5418.75       5202.72       117.61 o                         
  -6   8  14        344.82        339.59        94.42 o                         
  -4   8  14       1591.92       1308.68       120.93 o                         
  -2   8  14       3939.54       4403.48       178.34 o                         
   0   8  14        125.01         63.48        86.32 o                         
   2   8  14       2012.79       1920.31       114.82 o                         
   4   8  14        285.87        208.58       143.40 o                         
 -11   9  14        224.19        229.31       139.48 o                         
  -9   9  14         77.21         34.68       112.52 o                         
  -7   9  14          0.47        -59.88        83.50 o                         
  -5   9  14         62.32         36.61        85.89 o                         
  -3   9  14        506.26        463.94        97.56 o                         
  -1   9  14         32.73         50.22       113.69 o                         
   1   9  14        127.41         68.54       112.01 o                         
   3   9  14        356.26        199.76       129.37 o                         
 -10  10  14          0.10         10.13       141.41 o                         
  -8  10  14        667.72        748.01       100.33 o                         
  -6  10  14        361.93        271.31        77.55 o                         
  -4  10  14        382.56        377.85        93.65 o                         
  -2  10  14       1708.87       1774.57       103.76 o                         
   0  10  14        274.32        122.42       105.93 o                         
   2  10  14        672.49        544.39       131.04 o                         
 -11  11  14         83.51        -59.49       145.67 o                         
  -9  11  14        298.94        226.07       131.67 o                         
  -7  11  14       1105.10       1367.83       101.29 o                         
  -5  11  14         46.89        -31.98        81.77 o                         
  -3  11  14       1239.40       1304.55        88.88 o                         
  -1  11  14         32.86        104.94        94.05 o                         
   1  11  14        159.54         98.20       106.25 o                         
   3  11  14        447.05        617.11       167.75 o                         
 -10  12  14          0.87         56.33       133.30 o                         
  -8  12  14        803.48        673.98       116.22 o                         
  -6  12  14         45.53        106.34       107.34 o                         
  -4  12  14        130.35         60.02        81.20 o                         
  -2  12  14        582.94        574.74       127.61 o                         
   0  12  14         38.30        128.13       114.03 o                         
   2  12  14        210.21         48.05       117.34 o                         
  -9  13  14        100.30         18.54       117.04 o                         
  -7  13  14        661.25        546.53       119.34 o                         
  -5  13  14        506.42        504.86       127.10 o                         
  -3  13  14        271.36        223.66       107.97 o                         
  -1  13  14        845.91        708.89       129.75 o                         
   1  13  14        292.32        246.23       128.90 o                         
  -8  14  14        383.91        359.17       113.91 o                         
  -6  14  14        173.63        106.04       100.81 o                         
  -4  14  14        189.77         34.64       116.12 o                         
  -2  14  14        350.88        440.61       116.13 o                         
   0  14  14        132.57        -11.71       127.90 o                         
  -7  15  14         34.26        -11.00       117.56 o                         
  -5  15  14        341.04        340.64       119.38 o                         
  -3  15  14         13.10         58.46       107.24 o                         
  -1  15  14        271.12        227.10       143.80 o                         
  -6  16  14        691.71        475.78       148.42 o                         
  -4  16  14        119.54        151.78       108.57 o                         
  -2  16  14          0.20        -30.11       141.30 o                         
 -12   1  15        578.38        424.62       160.00 o                         
 -10   1  15       1954.84       1917.54       130.52 o                         
  -8   1  15         65.07         92.59       114.30 o                         
  -6   1  15       2463.21       2547.23       117.54 o                         
  -4   1  15        618.40        737.95       106.04 o                         
  -2   1  15          3.74         -7.92        85.94 o                         
   0   1  15       2014.31       2449.24        96.08 o                         
   2   1  15         17.54        110.89        98.09 o                         
   4   1  15        715.16        604.64       110.84 o                         
 -13   2  15        304.13        286.03       192.58 o                         
 -11   2  15        984.82        878.19       162.06 o                         
  -9   2  15         15.01         22.14       115.26 o                         
  -7   2  15         14.90         62.14        93.95 o                         
  -5   2  15       1772.55       1891.96       114.42 o                         
  -3   2  15        560.77        515.29        96.58 o                         
  -1   2  15        349.99        325.51        82.02 o                         
   1   2  15         79.82        113.28        73.94 o                         
   3   2  15         67.49         32.60       100.02 o                         
 -12   3  15         41.73         44.52       174.79 o                         
 -10   3  15          0.79        -43.96       117.46 o                         
  -8   3  15        357.49        169.67       104.28 o                         
  -6   3  15         14.59        -36.47       103.80 o                         
  -4   3  15          3.07         -7.04       102.54 o                         
  -2   3  15        128.65        200.90       102.00 o                         
   0   3  15        288.89        211.95        82.50 o                         
   2   3  15        121.66        192.05       105.38 o                         
   4   3  15          0.33        -37.04       116.58 o                         
 -11   4  15        537.32        597.72       159.39 o                         
  -9   4  15        475.54        497.12        97.34 o                         
  -7   4  15        214.74        168.87       115.78 o                         
  -5   4  15         49.16        132.66        95.03 o                         
  -3   4  15        120.68         54.99        77.70 o                         
  -1   4  15        418.78        454.77        83.49 o                         
   1   4  15        382.52        457.69        97.96 o                         
   3   4  15        126.02        129.43       100.34 o                         
 -12   5  15          5.66        115.26       199.63 o                         
 -10   5  15       1100.65       1270.63       153.73 o                         
  -8   5  15        163.93        135.89       106.12 o                         
  -6   5  15       1101.80        941.57        99.55 o                         
  -4   5  15       1322.10       1620.48       109.51 o                         
  -2   5  15          2.93         27.91        86.83 o                         
   0   5  15        999.85       1074.66       100.00 o                         
   2   5  15         11.23         68.71       126.30 o                         
 -11   6  15         27.67        141.59       140.56 o                         
  -9   6  15       1252.41       1111.96       128.20 o                         
  -7   6  15       1020.33       1155.30       122.05 o                         
  -5   6  15         82.25          0.65        87.67 o                         
  -3   6  15       2462.98       2652.87        99.14 o                         
  -1   6  15          3.54         51.04        93.91 o                         
   1   6  15         78.83         -2.47       106.15 o                         
   3   6  15        553.18        359.20       120.38 o                         
 -12   7  15        110.84         32.91       168.24 o                         
 -10   7  15         34.41        -37.87       135.91 o                         
  -8   7  15        733.59        697.48        88.59 o                         
  -6   7  15          0.70        -26.28        94.00 o                         
  -4   7  15        239.46        177.55       104.02 o                         
  -2   7  15        772.67        734.16        98.45 o                         
   0   7  15         52.29        116.75       119.94 o                         
   2   7  15        529.01        377.12       118.72 o                         
 -11   8  15         40.95         93.81       163.43 o                         
  -9   8  15         28.05         29.96       115.71 o                         
  -7   8  15         73.55         30.92        95.46 o                         
  -5   8  15        127.08        172.29       103.57 o                         
  -3   8  15         78.24        -27.46        96.22 o                         
  -1   8  15         25.14         -4.86        87.35 o                         
   1   8  15         64.81         47.26       115.01 o                         
 -10   9  15         35.00         96.85       137.46 o                         
  -8   9  15       1734.66       1759.84       109.90 o                         
  -6   9  15         36.72        102.15        94.25 o                         
  -4   9  15        768.08        655.68        97.08 o                         
  -2   9  15       1006.39       1090.65        88.66 o                         
   0   9  15         24.96         68.24       104.92 o                         
   2   9  15        824.16        676.58       112.32 o                         
  -9  10  15        221.86        189.76       123.94 o                         
  -7  10  15        247.24        280.30       101.05 o                         
  -5  10  15         91.60         52.44        84.65 o                         
  -3  10  15        894.44        669.24       128.03 o                         
  -1  10  15        211.48        186.84        99.66 o                         
   1  10  15         70.04         42.79       125.85 o                         
 -10  11  15         10.91         10.15       117.10 o                         
  -8  11  15         14.84        -39.25       111.24 o                         
  -6  11  15        100.38         77.50       106.50 o                         
  -4  11  15         12.10        102.94       114.06 o                         
  -2  11  15         25.84         90.93       141.23 o                         
   0  11  15        110.88        120.98       127.08 o                         
  -9  12  15         49.02         48.19       111.34 o                         
  -7  12  15        254.53        201.56       109.72 o                         
  -5  12  15          6.72        -26.03        99.65 o                         
  -3  12  15        324.13        214.57       128.65 o                         
  -1  12  15         62.60         40.56       115.85 o                         
  -8  13  15        759.35        707.22       116.48 o                         
  -6  13  15        108.78        -15.83       108.89 o                         
  -4  13  15        113.01         19.15       107.39 o                         
  -2  13  15        384.71        447.83       118.49 o                         
  -7  14  15        116.00         72.21       103.01 o                         
  -5  14  15        672.16        525.19       111.14 o                         
  -3  14  15         16.94         32.32       108.16 o                         
 -12   0  16        880.23        752.41       257.22 o                         
 -10   0  16       3011.13       3386.15       228.41 o                         
  -8   0  16          5.22          1.09       163.29 o                         
  -6   0  16       1034.94       1049.28       172.68 o                         
  -4   0  16         11.83         35.02       162.58 o                         
  -2   0  16         53.14        101.97        93.94 o                         
   0   0  16        644.31        648.65       147.28 o                         
   2   0  16         18.73         64.02       125.90 o                         
 -11   1  16        147.13        139.84       159.37 o                         
  -9   1  16          7.45         12.94       136.70 o                         
  -7   1  16          0.67          6.38       103.61 o                         
  -5   1  16         71.69         41.54       104.96 o                         
  -3   1  16        203.72        197.12        82.82 o                         
  -1   1  16        265.18        228.84        78.52 o                         
   1   1  16        144.36        164.70        94.94 o                         
 -12   2  16        198.29        144.44       151.96 o                         
 -10   2  16         91.73         79.26       150.70 o                         
  -8   2  16        305.20        189.58       105.68 o                         
  -6   2  16         53.38        137.25       104.04 o                         
  -4   2  16         12.69        -22.79        94.88 o                         
  -2   2  16        187.38        115.47        94.66 o                         
   0   2  16        226.44        253.43       127.92 o                         
   2   2  16         67.44         67.21        94.81 o                         
 -11   3  16       1273.45       1141.36       166.36 o                         
  -9   3  16        329.14        386.69       142.52 o                         
  -7   3  16          0.63          0.14       115.06 o                         
  -5   3  16       1404.02       1499.34       103.98 o                         
  -3   3  16         36.50         11.42        87.69 o                         
  -1   3  16        155.85        201.29       101.60 o                         
   1   3  16        290.55        284.21       128.14 o                         
 -12   4  16         15.74         27.72       288.83 o                         
 -10   4  16        403.92        410.21       129.72 o                         
  -8   4  16        301.17        248.78       118.02 o                         
  -6   4  16        487.62        439.26       118.97 o                         
  -4   4  16          0.26         25.25        94.01 o                         
  -2   4  16         32.35         21.07        87.96 o                         
   0   4  16        600.08        649.80        97.65 o                         
   2   4  16        101.94         72.34       100.52 o                         
 -11   5  16         29.07         70.89       157.19 o                         
  -9   5  16        664.95        518.58       130.36 o                         
  -7   5  16        673.92        661.77        98.86 o                         
  -5   5  16        174.54        146.46        96.41 o                         
  -3   5  16        928.18        838.50       108.14 o                         
  -1   5  16        270.83        217.86       107.69 o                         
   1   5  16        132.10        135.41       116.04 o                         
 -10   6  16        614.19        610.54       146.36 o                         
  -8   6  16        139.92          1.62       150.74 o                         
  -6   6  16        126.28        157.78        88.21 o                         
  -4   6  16        249.63        174.37        79.10 o                         
  -2   6  16          7.81         -5.38       125.78 o                         
   0   6  16        141.03        108.49        94.59 o                         
   2   6  16         46.27         12.52       206.11 o                         
 -11   7  16         18.62         44.05       156.65 o                         
  -9   7  16         71.37         42.43       142.88 o                         
  -7   7  16        340.24        366.84       117.62 o                         
  -5   7  16        438.46        334.51       103.73 o                         
  -3   7  16        180.88        155.25       117.28 o                         
  -1   7  16         90.58         84.86       114.50 o                         
   1   7  16          1.10         23.65       107.12 o                         
 -10   8  16          1.43         93.44       136.77 o                         
  -8   8  16        856.78        855.21       153.96 o                         
  -6   8  16         33.09         53.00       114.27 o                         
  -4   8  16        782.10        646.46       110.26 o                         
  -2   8  16        811.52        924.57       131.19 o                         
   0   8  16         29.54         74.03       126.51 o                         
  -9   9  16        171.03        130.39       118.09 o                         
  -7   9  16         29.20         43.43       116.22 o                         
  -5   9  16          3.22         66.71       105.58 o                         
  -3   9  16         83.39         71.67       127.74 o                         
  -1   9  16         26.59         -4.76       125.78 o                         
  -8  10  16        249.01        242.06       105.62 o                         
  -6  10  16         79.81         74.68       115.42 o                         
  -4  10  16         15.88         23.60       114.89 o                         
  -2  10  16         57.03        102.13       101.09 o                         
   0  10  16          3.19        188.45       199.18 o                         
  -7  11  16        203.96        250.01       109.92 o                         
  -5  11  16          2.41         -0.84       126.61 o                         
  -3  11  16        806.72        680.24       146.93 o                         
  -1  11  16          6.36       -118.26       207.23 o                         
  -6  12  16         41.17         -3.21       108.50 o                         
  -4  12  16         11.23         67.95       127.20 o                         
 -10   1  17        456.49        469.62       147.25 o                         
  -8   1  17          7.80         62.92       141.81 o                         
  -6   1  17        402.19        357.27       130.25 o                         
  -4   1  17        395.76        411.15       118.82 o                         
  -2   1  17        142.37        128.46       115.93 o                         
   0   1  17        650.34        671.91       119.82 o                         
 -11   2  17        562.88        411.84       155.50 o                         
  -9   2  17         84.98        137.20       142.18 o                         
  -7   2  17         49.43         35.65       115.97 o                         
  -5   2  17       1324.26       1545.76       115.02 o                         
  -3   2  17          7.82        101.19       106.23 o                         
  -1   2  17        717.00        568.77       131.04 o                         
 -10   3  17          0.19          0.62       144.41 o                         
  -8   3  17        248.46        224.01       143.87 o                         
  -6   3  17         12.46         23.09       108.04 o                         
  -4   3  17        120.63          3.01       127.51 o                         
  -2   3  17        236.52        239.98       108.85 o                         
   0   3  17         11.42       -108.94       109.21 o                         
  -9   4  17        288.75        305.66       117.81 o                         
  -7   4  17        443.56        405.79       128.61 o                         
  -5   4  17        217.07        349.42       128.25 o                         
  -3   4  17        251.85        231.87       108.59 o                         
  -1   4  17        376.92        303.48       110.32 o                         
 -10   5  17        254.44        191.92       153.27 o                         
  -8   5  17        143.54        128.99       117.89 o                         
  -6   5  17        319.85        347.72       143.75 o                         
  -4   5  17        232.39        277.11       101.45 o                         
  -2   5  17         33.93         38.54       101.40 o                         
   0   5  17        193.44        221.05       129.66 o                         
  -9   6  17        117.40         11.61       144.65 o                         
  -7   6  17         75.47        117.22       127.47 o                         
  -5   6  17         19.48        -36.94       101.01 o                         
  -3   6  17        538.79        363.31       119.20 o                         
  -1   6  17          4.53        107.93       106.54 o                         
  -8   7  17        664.69        536.06       154.39 o                         
  -6   7  17        335.99        295.12       128.94 o                         
  -4   7  17        383.50        212.44       110.47 o                         
  -2   7  17        357.02        343.90       102.84 o                         
  -9   8  17          7.09        151.12       289.27 o                         
  -7   8  17          8.36         64.62       129.15 o                         
  -5   8  17         18.03         60.38       116.10 o                         
  -3   8  17          7.76         86.71       101.32 o                         
  -8   9  17        709.27        675.79       173.19 o                         
  -6   9  17        172.30        280.49       117.50 o                         
  -4   9  17        224.59        163.28       109.78 o                         
  -5  10  17         18.01          6.37       117.70 o                         
  -8   0  18         11.45        -31.31       164.80 o                         
  -6   0  18        607.43        627.87       209.27 o                         
  -4   0  18        637.21        753.01       209.59 o                         
  -2   0  18        439.15        184.51       169.41 o                         
  -9   1  18          9.54         57.82       144.02 o                         
  -7   1  18         40.98         68.90       143.69 o                         
  -5   1  18        263.92        188.94       121.36 o                         
  -3   1  18          7.92         13.07       127.63 o                         
  -8   2  18        166.29         83.04       144.50 o                         
  -6   2  18        237.83        144.77       111.21 o                         
  -4   2  18        232.85        262.05       129.62 o                         
  -2   2  18         56.68         47.79       118.39 o                         
  -9   3  18         13.67        -26.06       168.84 o                         
  -7   3  18          0.18         66.49       128.85 o                         
  -5   3  18        517.86        491.46       147.89 o                         
  -3   3  18        149.27        154.28       117.37 o                         
  -8   4  18        105.85         99.38       129.72 o                         
  -6   4  18        195.76         55.86       129.99 o                         
  -4   4  18         27.30         18.99       102.11 o                         
  -7   5  18        140.41         10.05       131.32 o                         
  -5   5  18        116.21         69.25       102.60 o                         
  -3   5  18        374.84        333.19       130.77 o                         
  -6   6  18         73.17         67.98       109.77 o                         
  -4   6  18          0.63          1.27       118.52 o                         
                                                                                
