# Supplementary material for: The crystal structures and Hirshfeld surface analyses of a cadmium(II) and a zinc(II) mononuclear complex of the new tetrakis-substituted pyrazine ligand N,N′,N′′,N′′′-[pyrazine-2,3,5,6-tetra­yltetra­kis­(methyl­ene)]tetra­kis­(N-methyl­aniline)
Source: Acta Crystallogr E Crystallogr Commun. 2020 Feb 18;76(Pt 3):410–6. doi: 10.1107/S2056989020001644 (PMC7057360; doi:10.1107/S2056989020001644)
Supplement: Supplementary file 3 [file e-76-00410-IIsup3.hkl]

data_II                                                                         
_shelx_title ' TMA-ZN'                                                          
_shelx_refln_list_code          4                                               
_shelx_F_calc_maximum      208.99                                               
_exptl_crystal_F_000       766.00                                               
_reflns_d_resolution_high  0.8133                                               
                                                                                
loop_                                                                           
 _space_group_symop_operation_xyz                                               
 'x, y, z'                                                                      
 '-x, -y, -z'                                                                   
                                                                                
_cell_length_a    11.9196                                                       
_cell_length_b    12.1208                                                       
_cell_length_c    13.9190                                                       
_cell_angle_alpha  98.222                                                       
_cell_angle_beta  100.313                                                       
_cell_angle_gamma 107.580                                                       
                                                                                
_shelx_F_squared_multiplier     1.000                                           
                                                                                
loop_                                                                           
 _refln_index_h                                                                 
 _refln_index_k                                                                 
 _refln_index_l                                                                 
 _refln_F_squared_calc                                                          
 _refln_F_squared_meas                                                          
 _refln_F_squared_sigma                                                         
 _refln_observed_status                                                         
   2   0   0       1513.32        974.58        74.04 o                         
   3   0   0       6657.86       6931.11        98.74 o                         
   4   0   0        426.03        278.69        37.26 o                         
   5   0   0        524.21        589.17        34.93 o                         
   6   0   0        110.96        159.07        31.37 o                         
   7   0   0       2832.72       2563.03        48.69 o                         
   8   0   0        268.44        271.29        32.15 o                         
   9   0   0         32.42         24.23        47.36 o                         
  10   0   0       2382.40       2488.40        95.77 o                         
  11   0   0         27.52         44.99        61.00 o                         
  12   0   0         74.93         30.97        76.18 o                         
  13   0   0        400.31        471.93        98.95 o                         
 -13   1   0         58.30         50.50        77.30 o                         
 -12   1   0        315.31        350.05        64.06 o                         
 -11   1   0        131.87         90.81        61.14 o                         
 -10   1   0       3255.31       3231.57        69.03 o                         
  -9   1   0       2926.05       3096.69        62.63 o                         
  -8   1   0         50.44         19.17        38.31 o                         
  -7   1   0       2466.74       2374.88        47.79 o                         
  -6   1   0       5314.82       5236.22        65.40 o                         
  -5   1   0        229.04        350.04        34.89 o                         
  -4   1   0        205.66        259.05        37.39 o                         
  -3   1   0       1161.98       1188.55        47.00 o                         
   2   1   0       3824.39       3751.98       125.38 o                         
   3   1   0       9261.81       9761.07       152.88 o                         
   4   1   0       3624.04       4165.67        75.42 o                         
   5   1   0         25.37          5.10        26.68 o                         
   6   1   0        528.89        599.64        36.96 o                         
   7   1   0        114.00        118.94        38.55 o                         
   8   1   0        146.82        143.47        39.29 o                         
   9   1   0        268.36        250.58        49.41 o                         
  10   1   0         27.52          9.07        60.28 o                         
  11   1   0        130.67        104.16        62.15 o                         
  12   1   0        146.01        165.11        76.78 o                         
  13   1   0          0.62         40.89        93.29 o                         
 -14   2   0          2.94        -29.96        94.93 o                         
 -13   2   0          4.32        -13.87        76.26 o                         
 -12   2   0         21.84        -49.14        50.88 o                         
 -11   2   0          2.32        -19.39        60.20 o                         
 -10   2   0          8.17         12.57        47.49 o                         
  -9   2   0        347.10        388.60        41.32 o                         
  -8   2   0       3229.24       3207.32        49.59 o                         
  -7   2   0        921.45        853.52        36.75 o                         
  -6   2   0       2548.14       2929.73        54.99 o                         
  -5   2   0       1272.87       1062.17        40.98 o                         
  -4   2   0        942.29       1001.91        40.67 o                         
  -2   2   0        632.56        964.85        42.50 o                         
  -1   2   0       5323.68       4203.58        89.07 o                         
   0   2   0        724.22       1309.21        94.33 o                         
   1   2   0       1028.29        749.15       105.24 o                         
   2   2   0        770.76        774.57        82.70 o                         
   3   2   0       6527.58       6374.02       142.26 o                         
   4   2   0       1488.51       1634.11        57.71 o                         
   5   2   0        235.04        226.32        33.90 o                         
   6   2   0        783.18        768.87        39.80 o                         
   7   2   0        497.20        506.18        43.02 o                         
   8   2   0         27.52          8.34        46.91 o                         
   9   2   0         25.24         -8.72        59.93 o                         
  10   2   0         50.23         61.60        60.52 o                         
  11   2   0        183.20        202.25        75.65 o                         
  12   2   0          6.93        -69.57        77.55 o                         
 -14   3   0        205.93        178.35        95.29 o                         
 -13   3   0         43.19         37.60        62.13 o                         
 -12   3   0         67.75         19.91        61.52 o                         
 -11   3   0         40.81         21.48        59.52 o                         
 -10   3   0        124.28        141.79        48.01 o                         
  -9   3   0        180.28        166.13        47.49 o                         
  -8   3   0         26.96         32.85        29.35 o                         
  -7   3   0       2877.08       2802.80        47.58 o                         
  -6   3   0        184.76        161.12        32.00 o                         
  -5   3   0         14.55         33.30        23.74 o                         
  -4   3   0       4824.88       5044.85       120.57 o                         
  -3   3   0        883.82       1127.12        36.78 o                         
  -2   3   0       6721.03       8762.99       118.24 o                         
  -1   3   0         27.75         10.65        40.87 o                         
   0   3   0         20.18         36.36        49.71 o                         
   1   3   0         88.17        155.27        61.23 o                         
   2   3   0        201.50        237.42        68.08 o                         
   3   3   0          3.41          6.08        54.17 o                         
   4   3   0        125.86         88.84        38.95 o                         
   5   3   0       1141.89       1032.58        50.61 o                         
   6   3   0       1117.27       1199.35        54.26 o                         
   7   3   0        134.39        142.05        58.96 o                         
   8   3   0        103.38        108.57        59.16 o                         
   9   3   0        122.94         77.61        67.74 o                         
  10   3   0          6.04         16.43        66.75 o                         
  11   3   0         47.90         69.15        76.58 o                         
  12   3   0        201.02        164.10        96.07 o                         
 -14   4   0        124.82        169.69        93.21 o                         
 -13   4   0        241.51        232.42        62.91 o                         
 -12   4   0         75.19         74.46        61.07 o                         
 -11   4   0         78.77         86.47        42.18 o                         
 -10   4   0         13.30         22.21        32.90 o                         
  -9   4   0         17.02         -4.34        46.53 o                         
  -8   4   0        519.22        432.34        41.78 o                         
  -7   4   0        297.02        315.10        26.07 o                         
  -6   4   0        260.16        188.29        31.46 o                         
  -5   4   0       2832.71       2799.15        47.94 o                         
  -4   4   0        657.22        652.18        37.59 o                         
  -3   4   0       1100.02       1196.77        44.27 o                         
  -2   4   0       1579.55       1322.86        48.36 o                         
  -1   4   0          5.67        -12.11        36.30 o                         
   0   4   0        110.47        116.25        38.34 o                         
   1   4   0        794.75        914.95        73.55 o                         
   2   4   0       2036.72       1996.15       119.83 o                         
   3   4   0       5120.25       5054.48       185.91 o                         
   4   4   0         20.34         16.70        43.09 o                         
   5   4   0       1869.60       1781.60        73.02 o                         
   6   4   0       1121.31       1095.20        78.27 o                         
   7   4   0        458.11        426.28        64.60 o                         
   8   4   0        604.59        609.61        79.90 o                         
   9   4   0        115.36        122.71        68.38 o                         
  10   4   0        129.99        126.73        83.12 o                         
  11   4   0         24.93        -27.51        85.40 o                         
 -14   5   0        228.88        279.78        88.64 o                         
 -13   5   0          4.46         10.92        61.17 o                         
 -12   5   0         23.55         -5.01        50.50 o                         
 -11   5   0         23.02         28.64        49.18 o                         
 -10   5   0        110.26         73.78        38.69 o                         
  -9   5   0        197.73        200.10        48.00 o                         
  -8   5   0        237.19        266.68        40.32 o                         
  -7   5   0       2615.90       2424.14       171.69 o                         
  -6   5   0        621.65        664.95        37.31 o                         
  -5   5   0          6.54          5.67        30.23 o                         
  -4   5   0       3390.66       3272.21        63.11 o                         
  -3   5   0        642.31        621.54        36.98 o                         
  -2   5   0        973.53        875.16        36.26 o                         
  -1   5   0       3095.43       3090.90        62.94 o                         
   0   5   0       1415.47       1370.42        53.79 o                         
   1   5   0        220.84        206.53        42.55 o                         
   2   5   0        204.63        167.06        53.34 o                         
   5   5   0          9.62         19.74        96.46 o                         
   6   5   0       1804.44       1737.16       118.29 o                         
   7   5   0       1563.58       1474.90        99.53 o                         
   8   5   0         53.11         39.46        90.08 o                         
   9   5   0        101.07         59.20        89.13 o                         
  10   5   0         41.96         51.84       107.39 o                         
  11   5   0          4.32          3.85       133.37 o                         
 -14   6   0         41.62         83.60        92.84 o                         
 -13   6   0        270.16        230.13        64.60 o                         
 -12   6   0         57.07         84.67        42.55 o                         
 -11   6   0        279.72        295.81        61.45 o                         
 -10   6   0       1154.95       1091.53        47.33 o                         
  -9   6   0        398.84        410.06        49.24 o                         
  -8   6   0         70.27         69.61        38.62 o                         
  -7   6   0         52.86         49.09        47.05 o                         
  -6   6   0        422.12        380.37        34.90 o                         
  -5   6   0       2536.22       2456.21        53.01 o                         
  -4   6   0         14.09         18.59        37.14 o                         
  -3   6   0       3086.17       2784.38        52.00 o                         
  -2   6   0       4704.40       5050.98        68.93 o                         
  -1   6   0        836.99        797.37        40.96 o                         
   0   6   0       2462.86       2485.97        63.10 o                         
   1   6   0       3296.92       3070.91        79.46 o                         
   2   6   0        195.65        278.60        56.11 o                         
 -14   7   0         69.94         45.74        66.84 o                         
 -13   7   0          0.72        -43.15        76.18 o                         
 -12   7   0        774.47        759.28        57.13 o                         
 -11   7   0        501.78        482.05        62.84 o                         
 -10   7   0        230.38        224.20        50.77 o                         
  -9   7   0        770.58        834.24        44.88 o                         
  -8   7   0        648.99        628.59        50.52 o                         
  -7   7   0        223.95        228.06        39.61 o                         
  -6   7   0        866.26        857.66        52.68 o                         
  -5   7   0       1790.79       1773.21        55.53 o                         
  -4   7   0        548.47        507.29        42.20 o                         
  -3   7   0         98.95        104.94        30.98 o                         
  -2   7   0       4774.30       4619.30        65.66 o                         
  -1   7   0       3034.84       3146.57        62.00 o                         
   0   7   0        458.81        461.61        39.08 o                         
   1   7   0       1840.27       1864.17        85.52 o                         
   2   7   0       1458.60       1435.32       107.34 o                         
 -14   8   0         41.05         63.52        93.78 o                         
 -13   8   0        183.76        130.68        78.18 o                         
 -12   8   0         20.84         48.53        74.61 o                         
 -11   8   0        768.43        771.39        54.14 o                         
 -10   8   0        575.84        594.27        63.07 o                         
  -9   8   0         78.55         50.27        38.82 o                         
  -8   8   0       2469.34       2496.30        94.73 o                         
  -7   8   0        308.92        308.28        48.95 o                         
  -6   8   0         49.41         34.92        38.13 o                         
  -5   8   0        757.06        825.01        52.17 o                         
  -4   8   0        614.82        624.26        44.26 o                         
  -3   8   0        603.39        589.54        44.44 o                         
  -2   8   0          9.72          2.15        46.72 o                         
  -1   8   0        638.54        637.94        54.01 o                         
   0   8   0        837.96        931.22        63.65 o                         
   1   8   0         91.72         65.15        58.97 o                         
   2   8   0       1803.75       1682.51       114.95 o                         
 -13   9   0         38.80         -0.82        75.42 o                         
 -12   9   0        195.90        202.00        63.06 o                         
 -11   9   0          1.35          0.63        43.50 o                         
 -10   9   0        429.53        412.90        63.20 o                         
  -9   9   0        642.86        693.23        63.97 o                         
  -8   9   0        500.55        480.37        41.96 o                         
  -7   9   0       1607.56       1573.49        56.92 o                         
  -6   9   0         29.27         45.98        47.13 o                         
  -5   9   0        399.69        451.11        49.94 o                         
  -4   9   0        912.67        830.24        53.46 o                         
  -3   9   0        239.90        230.73        41.20 o                         
  -2   9   0         99.08         95.90        39.86 o                         
  -1   9   0          3.74          8.23        46.96 o                         
   0   9   0        176.17        180.17        50.15 o                         
   1   9   0        751.93        749.25        70.25 o                         
   2   9   0         22.44         12.59        98.02 o                         
 -13  10   0         75.65         67.70        66.76 o                         
 -12  10   0         18.37          5.26        62.45 o                         
 -11  10   0          6.13         31.55        52.79 o                         
 -10  10   0          7.36        -38.14        50.29 o                         
  -9  10   0        750.58        761.62        77.43 o                         
  -8  10   0          7.96        -47.00        61.11 o                         
  -7  10   0        290.40        189.82        62.14 o                         
  -6  10   0        268.95        258.57        35.89 o                         
  -5  10   0        243.62        248.46        41.06 o                         
  -4  10   0         81.17         64.86        46.93 o                         
  -3  10   0          0.17          7.42        46.87 o                         
  -2  10   0        216.53        162.05        48.98 o                         
  -1  10   0         73.24         56.06        48.01 o                         
   0  10   0        281.98        253.50        61.14 o                         
   1  10   0         25.42         17.21        73.88 o                         
 -12  11   0         27.53          1.06        66.07 o                         
 -11  11   0         40.59         41.27        63.24 o                         
 -10  11   0          3.55         14.27        61.26 o                         
  -9  11   0        123.47         49.28        51.30 o                         
  -8  11   0         29.59         -1.45        48.96 o                         
  -7  11   0        122.55        181.72        61.03 o                         
  -6  11   0        355.41        366.58        62.09 o                         
  -5  11   0          6.32        -14.67        42.67 o                         
  -4  11   0        409.66        440.73        53.12 o                         
  -3  11   0        176.96        158.05        61.23 o                         
  -2  11   0         13.02         28.97        59.66 o                         
  -1  11   0         48.97         44.84        74.29 o                         
   0  11   0        174.51        135.44        76.12 o                         
   1  11   0         30.35         54.33        86.96 o                         
 -11  12   0         36.80        -16.81        66.46 o                         
 -10  12   0         12.01         -1.87        77.39 o                         
  -9  12   0         26.46         -2.84        61.24 o                         
  -8  12   0        621.10        617.14        56.47 o                         
  -7  12   0        275.07        206.95        62.62 o                         
  -6  12   0        282.15        279.41        52.16 o                         
  -5  12   0        506.99        478.12        64.69 o                         
  -4  12   0        136.97        110.49        62.10 o                         
  -3  12   0        772.12        782.68        67.47 o                         
  -2  12   0        587.88        667.42        67.88 o                         
  -1  12   0        243.01        216.41        69.56 o                         
   0  12   0          1.16         -7.00        92.57 o                         
   1  12   0         85.69         66.06       126.50 o                         
 -10  13   0        111.49        107.88       113.14 o                         
  -9  13   0          2.99        -36.80        64.58 o                         
  -8  13   0         54.37         47.23        62.65 o                         
  -7  13   0        151.53        121.69        62.80 o                         
  -6  13   0         35.79         39.74        75.57 o                         
  -5  13   0        663.51        639.69        67.02 o                         
  -4  13   0        575.41        618.66        79.45 o                         
  -3  13   0         33.96         21.22        76.47 o                         
  -2  13   0        717.80        772.74        81.82 o                         
  -1  13   0        531.35        544.49        98.60 o                         
   0  13   0          1.24        -14.68        95.05 o                         
  -8  14   0         62.09        176.17        93.67 o                         
  -7  14   0         52.21         40.43        93.86 o                         
  -6  14   0          1.13         66.02        92.93 o                         
  -5  14   0         23.95         20.49        73.35 o                         
  -4  14   0        230.75        196.91        90.80 o                         
  -3  14   0        378.50        458.60        96.92 o                         
  -2  14   0          0.15         23.00       102.93 o                         
  -1  14   0        133.63        132.13       117.59 o                         
   1 -14   1        135.41         97.26       116.68 o                         
   2 -14   1        262.72        291.38       105.29 o                         
   3 -14   1        813.84        871.82        92.47 o                         
   4 -14   1        441.02        429.91        80.45 o                         
   5 -14   1         31.58         17.66        77.30 o                         
   6 -14   1         92.42         64.47        93.95 o                         
   7 -14   1         81.89         63.70        76.67 o                         
   8 -14   1        144.52        248.14        94.30 o                         
   0 -13   1        102.01        110.36        94.39 o                         
   1 -13   1         92.91         88.09        84.49 o                         
   2 -13   1        156.55        154.31        94.59 o                         
   3 -13   1         29.45         13.39        76.10 o                         
   4 -13   1        494.30        476.01        65.97 o                         
   5 -13   1        109.26         55.38        63.42 o                         
   6 -13   1         63.30        130.96        75.02 o                         
   7 -13   1        198.01        179.97        76.85 o                         
   8 -13   1          5.91         15.81        62.18 o                         
   9 -13   1         13.89        114.30        79.98 o                         
  10 -13   1         50.50         30.26        76.63 o                         
  -1 -12   1         67.32         80.38       156.90 o                         
   0 -12   1         50.28         91.32        86.70 o                         
   1 -12   1        317.80        267.13        71.09 o                         
   2 -12   1       1232.79       1230.28        72.01 o                         
   3 -12   1       1721.79       1917.23        74.87 o                         
   4 -12   1         25.50         23.61        60.65 o                         
   5 -12   1        454.25        473.23        64.00 o                         
   6 -12   1        199.04        210.54        62.14 o                         
   7 -12   1          9.80         41.23        61.05 o                         
   8 -12   1        753.43        708.77        78.62 o                         
   9 -12   1         55.43         42.93        61.28 o                         
  10 -12   1         99.06        121.85        76.42 o                         
  11 -12   1         23.45         66.13        93.31 o                         
  -1 -11   1        101.07         97.41        87.89 o                         
   0 -11   1          4.09          4.62        73.55 o                         
   1 -11   1          3.15         19.18        59.68 o                         
   2 -11   1        374.24        335.43        63.12 o                         
   3 -11   1        227.98        254.39        62.03 o                         
   4 -11   1        299.54        334.09        52.09 o                         
   5 -11   1          2.98        -31.11        49.33 o                         
   6 -11   1        454.90        479.81        52.58 o                         
   7 -11   1        367.99        364.99        62.63 o                         
   8 -11   1         16.74         26.83        60.87 o                         
   9 -11   1          0.58          0.23        49.83 o                         
  10 -11   1         10.26        -56.14        61.84 o                         
  11 -11   1         66.46         11.40        76.98 o                         
  12 -11   1         27.32         49.92        77.06 o                         
  -1 -10   1         36.00         39.09        85.44 o                         
   0 -10   1        633.98        625.69        56.96 o                         
   1 -10   1        141.92        102.90        58.86 o                         
   2 -10   1          3.93         -6.41        47.00 o                         
   3 -10   1          8.33         11.02        46.99 o                         
   4 -10   1         44.40         37.74        33.89 o                         
   5 -10   1        158.73        146.25        40.28 o                         
   6 -10   1        930.70        907.55        53.77 o                         
   7 -10   1         15.45         51.19        48.27 o                         
   8 -10   1         40.90         82.84        60.21 o                         
   9 -10   1         37.94         21.64        50.49 o                         
  10 -10   1         98.79         87.68        71.21 o                         
  11 -10   1         84.70        102.12        52.80 o                         
  12 -10   1          3.89          3.17        61.90 o                         
  13 -10   1         49.49        137.08        76.88 o                         
  -1  -9   1        338.52        352.00        68.67 o                         
   0  -9   1         32.42          2.82        52.02 o                         
   1  -9   1         43.99         27.52        51.48 o                         
   2  -9   1         18.58          9.64        46.72 o                         
   3  -9   1          3.28          3.31        46.38 o                         
   4  -9   1         56.39         47.57        46.85 o                         
   5  -9   1         50.60         43.77        47.37 o                         
   6  -9   1          5.14          7.59        46.72 o                         
   7  -9   1       1222.34       1145.48        47.16 o                         
   8  -9   1        144.75        122.89        39.29 o                         
   9  -9   1       1151.35       1278.23        65.66 o                         
  10  -9   1        388.38        426.58        51.63 o                         
  11  -9   1         28.31         -7.28        53.28 o                         
  12  -9   1         65.41         70.39        79.14 o                         
  13  -9   1         72.48         38.74        75.91 o                         
  -1  -8   1         80.78         60.94        58.71 o                         
   0  -8   1       1849.14       1809.91        74.27 o                         
   1  -8   1        765.49        765.19        55.92 o                         
   2  -8   1        225.10        267.92        41.01 o                         
   3  -8   1        782.03        834.96        46.88 o                         
   4  -8   1        165.06        143.79        39.87 o                         
   5  -8   1        910.58        951.85        53.03 o                         
   6  -8   1        782.81        812.80        45.09 o                         
   7  -8   1       1351.34       1382.47        49.09 o                         
   8  -8   1        553.24        564.55        38.09 o                         
   9  -8   1        598.86        591.46        59.72 o                         
  10  -8   1       1274.03       1311.16        56.96 o                         
  11  -8   1        648.55        663.04        54.34 o                         
  12  -8   1         35.19         39.03        75.18 o                         
  13  -8   1         66.45         46.74        62.66 o                         
  -1  -7   1       2520.79       2580.07        97.61 o                         
   0  -7   1         32.57         51.91        37.77 o                         
   1  -7   1       5063.51       4984.01        88.80 o                         
   2  -7   1       3494.31       3519.68        69.92 o                         
   3  -7   1        394.71        396.93        35.76 o                         
   4  -7   1       1288.88       1204.61        44.27 o                         
   5  -7   1       1448.76       1417.55        61.72 o                         
   6  -7   1       1164.33       1167.96        37.64 o                         
   7  -7   1          1.25         -4.41        29.19 o                         
   8  -7   1       2266.67       2355.81        54.41 o                         
   9  -7   1       1199.26       1195.63        49.71 o                         
  10  -7   1        344.28        380.50        51.53 o                         
  11  -7   1        243.07        230.98        51.44 o                         
  12  -7   1        506.14        539.36        63.46 o                         
  13  -7   1         13.64         -3.87        79.85 o                         
  14  -7   1         67.07        -21.01        78.15 o                         
  -1  -6   1       2625.16       2812.97       100.45 o                         
   0  -6   1       4684.26       4643.26       108.35 o                         
   1  -6   1         40.02         64.54        38.95 o                         
   2  -6   1        232.48        191.54        40.19 o                         
   3  -6   1       3496.41       3566.86        56.56 o                         
   4  -6   1         46.22         37.81        30.42 o                         
   5  -6   1       1078.04       1114.49        33.73 o                         
   6  -6   1       2596.31       2450.46        47.59 o                         
   7  -6   1        222.10        237.14        34.37 o                         
   8  -6   1        233.81        273.72        28.58 o                         
   9  -6   1        625.19        559.93        36.58 o                         
  10  -6   1        186.84        229.40        50.35 o                         
  11  -6   1         21.28         42.17        60.35 o                         
  12  -6   1          0.64         15.11        50.89 o                         
  13  -6   1        410.70        517.35        56.07 o                         
  14  -6   1         20.48         27.41        76.90 o                         
 -11  -5   1          6.93          3.44       153.65 o                         
 -10  -5   1        164.32        139.43       126.75 o                         
  -9  -5   1        174.59        186.31       104.69 o                         
  -8  -5   1         42.02         25.30       104.20 o                         
  -1  -5   1          3.53          1.59        49.91 o                         
   0  -5   1        971.66        900.72        59.93 o                         
   1  -5   1         69.12         47.65        39.26 o                         
   2  -5   1        226.34        198.03        30.33 o                         
   3  -5   1       6341.66       6386.49        72.03 o                         
   4  -5   1       2866.92       2759.34        58.55 o                         
   5  -5   1        948.93        943.87        37.55 o                         
   6  -5   1       1861.48       1889.48        36.90 o                         
   7  -5   1       1911.90       1913.64        41.57 o                         
   8  -5   1        122.04        132.22        27.45 o                         
   9  -5   1         49.59         40.67        38.50 o                         
  10  -5   1         10.91          4.80        38.31 o                         
  11  -5   1          3.63         -9.79        42.48 o                         
  12  -5   1        145.32        120.28        51.63 o                         
  13  -5   1          0.04          4.06        62.11 o                         
  14  -5   1         96.82         97.13        94.48 o                         
 -11  -4   1         29.57         38.28        83.49 o                         
 -10  -4   1         94.35        103.96        98.05 o                         
  -9  -4   1        175.67        201.78        76.80 o                         
  -8  -4   1        826.68        799.45        82.83 o                         
  -7  -4   1         45.61         35.67        58.41 o                         
  -6  -4   1        648.44        729.68        80.27 o                         
  -5  -4   1       1058.61       1126.46       101.51 o                         
  -1  -4   1        171.99        119.50        61.73 o                         
   0  -4   1       1886.10       2096.93        83.26 o                         
   1  -4   1         69.08         43.29        36.06 o                         
   2  -4   1       2328.81       2327.93        53.74 o                         
   3  -4   1         59.79         25.87        25.82 o                         
   4  -4   1          7.36         -3.53        24.09 o                         
   5  -4   1        123.44         66.15        22.14 o                         
   6  -4   1        478.17        462.28        27.67 o                         
   7  -4   1        446.55        436.20        29.69 o                         
   8  -4   1        449.36        492.00        36.15 o                         
   9  -4   1        175.54        148.59        30.38 o                         
  10  -4   1         58.35         13.00        30.16 o                         
  11  -4   1         22.27         29.99        49.31 o                         
  12  -4   1         22.02         73.01        62.48 o                         
  13  -4   1         26.01         33.37        62.40 o                         
  14  -4   1          0.66        -14.17        76.82 o                         
 -12  -3   1        175.34        211.66       103.12 o                         
 -11  -3   1         54.08         48.10        83.39 o                         
 -10  -3   1         38.13         29.24        61.25 o                         
  -9  -3   1         18.67         17.32        64.75 o                         
  -8  -3   1        316.82        286.53        54.91 o                         
  -7  -3   1        499.24        519.75        58.60 o                         
  -6  -3   1         23.26         24.88        57.17 o                         
  -5  -3   1         29.52         24.05        48.39 o                         
  -4  -3   1          6.20         13.65        53.18 o                         
  -1  -3   1       1252.21       1105.43       110.84 o                         
   0  -3   1       1431.69        988.36        61.20 o                         
   1  -3   1        182.07         61.98        41.46 o                         
   2  -3   1        100.45         36.44        39.79 o                         
   3  -3   1        356.10        471.37        37.08 o                         
   4  -3   1       2688.05       2452.19        47.49 o                         
   5  -3   1        983.46       1092.52        39.79 o                         
   6  -3   1        171.70        143.77        31.08 o                         
   7  -3   1       2089.41       2079.56        47.49 o                         
   8  -3   1        399.12        427.98        40.11 o                         
   9  -3   1        179.17        192.47        28.41 o                         
  10  -3   1        241.49        224.75        39.49 o                         
  11  -3   1        879.12        895.86        46.73 o                         
  12  -3   1        130.54        102.47        62.24 o                         
  13  -3   1          1.89         25.60        53.29 o                         
  14  -3   1        120.55        218.91        93.96 o                         
 -12  -2   1          1.59         32.02        82.85 o                         
 -11  -2   1         30.96         32.87        70.90 o                         
 -10  -2   1         77.99        131.14        66.51 o                         
  -9  -2   1         67.17         55.24        47.51 o                         
  -8  -2   1         22.06         27.12        47.10 o                         
  -7  -2   1          2.35         12.08        45.75 o                         
  -6  -2   1        796.13        776.02        52.79 o                         
  -5  -2   1         14.72         17.91        37.16 o                         
  -4  -2   1        736.58        707.25        55.75 o                         
  -3  -2   1       3144.31       2667.50       111.57 o                         
  -2  -2   1       2267.50       1845.87       212.87 o                         
   1  -2   1      43676.68      43387.74      1080.88 o                         
   2  -2   1       4884.95       5639.65       105.90 o                         
   3  -2   1        703.45        571.96        54.18 o                         
   4  -2   1        105.04         16.49        34.55 o                         
   5  -2   1       2894.80       3029.47        51.45 o                         
   6  -2   1        170.30        123.42        30.93 o                         
   7  -2   1        481.72        431.60        27.88 o                         
   8  -2   1       2867.26       3032.35        51.20 o                         
   9  -2   1        167.13        134.01        39.01 o                         
  10  -2   1         12.08         15.22        30.19 o                         
  11  -2   1        646.67        741.35        52.80 o                         
  12  -2   1          5.17         11.92        74.48 o                         
  13  -2   1         10.16         43.28        75.07 o                         
 -13  -1   1         53.81         60.36        93.13 o                         
 -12  -1   1        217.71        261.93        63.35 o                         
 -11  -1   1        171.70        189.60        63.07 o                         
 -10  -1   1          5.99         25.75        59.52 o                         
  -9  -1   1        922.82        939.09        56.13 o                         
  -8  -1   1        652.99        705.98        47.13 o                         
  -7  -1   1        286.39        291.72        49.03 o                         
  -6  -1   1        102.98         68.94        38.25 o                         
  -5  -1   1       2481.75       2545.72        71.00 o                         
  -4  -1   1       2416.04       2070.79        72.78 o                         
  -3  -1   1       5407.85       5393.12       126.18 o                         
  -2  -1   1       3775.78       3969.97       111.47 o                         
   3  -1   1        337.57        297.96        44.31 o                         
   4  -1   1       1924.77       2222.12        57.84 o                         
   5  -1   1       1119.73       1270.28        47.93 o                         
   6  -1   1       1556.31       1429.65        45.21 o                         
   7  -1   1        636.69        608.38        35.34 o                         
   8  -1   1         11.98         14.29        38.20 o                         
   9  -1   1        811.20        784.80        36.16 o                         
  10  -1   1        580.20        603.68        42.03 o                         
  11  -1   1        143.41        180.18        50.38 o                         
  12  -1   1        114.57         92.77        75.57 o                         
  13  -1   1         97.33        100.69        85.80 o                         
 -13   0   1        184.17        153.77        78.17 o                         
 -12   0   1         14.23         13.43        74.76 o                         
 -11   0   1          3.57         24.56        60.39 o                         
 -10   0   1          2.15          7.39        59.55 o                         
  -9   0   1        913.19        940.07        54.73 o                         
  -8   0   1        146.83        163.40        47.76 o                         
  -7   0   1       1326.92       1409.38        51.95 o                         
  -6   0   1       1713.03       1830.93        58.17 o                         
  -5   0   1        314.46        359.85        43.27 o                         
  -4   0   1       1436.94       1703.79        52.46 o                         
  -3   0   1       8295.16       8491.38       108.98 o                         
  -2   0   1        481.43        315.80        48.01 o                         
  -1   0   1       2080.04       2543.98       110.03 o                         
   1   0   1       3884.40       4556.83       124.29 o                         
   2   0   1        890.96        897.52        56.71 o                         
   3   0   1        659.35        562.77        54.98 o                         
   4   0   1       3000.32       3260.36        72.89 o                         
   5   0   1          0.64         13.60        30.63 o                         
   6   0   1        885.12        906.69        42.93 o                         
   7   0   1       1392.20       1547.76        45.40 o                         
   8   0   1        148.83        144.47        39.03 o                         
   9   0   1        469.30        455.68        37.05 o                         
  10   0   1        953.19       1005.08        49.07 o                         
  11   0   1        317.98        351.47        53.57 o                         
  12   0   1          5.54          7.77        74.57 o                         
  13   0   1         73.30         59.34        94.56 o                         
 -14   1   1          3.27        -59.97       133.18 o                         
 -13   1   1        127.59        107.85        76.16 o                         
 -12   1   1        999.32        998.91        71.47 o                         
 -11   1   1        157.57        171.26        61.20 o                         
 -10   1   1        812.50        827.58        53.95 o                         
  -9   1   1       2584.43       2744.04        65.96 o                         
  -8   1   1        517.43        616.39        43.81 o                         
  -7   1   1        322.14        288.36        30.03 o                         
  -6   1   1       1807.50       1721.68        51.21 o                         
  -5   1   1       1852.74       2093.62        57.60 o                         
  -4   1   1          1.75          8.96        35.04 o                         
  -3   1   1         49.01         86.47        32.65 o                         
  -2   1   1      20477.05      24275.62       223.02 o                         
   0   1   1       2224.12       1685.15        85.97 o                         
   1   1   1       2514.17       2038.83        91.17 o                         
   2   1   1       4751.88       4567.40       113.47 o                         
   3   1   1       3615.82       3483.35        89.27 o                         
   4   1   1       1984.14       1690.31        62.79 o                         
   5   1   1        184.48        168.16        39.72 o                         
   6   1   1        227.44        193.35        39.16 o                         
   7   1   1       1467.45       1629.63        50.07 o                         
   8   1   1        818.23        846.05        44.60 o                         
   9   1   1        161.08        160.19        40.18 o                         
  10   1   1         24.24         -4.08        43.10 o                         
  11   1   1        292.60        320.74        71.00 o                         
  12   1   1        125.04        169.85        77.44 o                         
 -14   2   1         19.58          4.53        93.65 o                         
 -13   2   1         25.76         24.33        61.46 o                         
 -12   2   1        374.80        301.55        62.98 o                         
 -11   2   1         43.89         21.32        49.54 o                         
 -10   2   1          9.26        -10.83        38.54 o                         
  -9   2   1       1855.26       1740.41        52.17 o                         
  -8   2   1       2578.90       2732.38        59.06 o                         
  -7   2   1        163.03        148.30        32.41 o                         
  -6   2   1       1349.42       1308.80        62.77 o                         
  -5   2   1         95.67        111.24        28.14 o                         
  -4   2   1        228.37        131.79        28.44 o                         
  -3   2   1         14.02         33.35        34.61 o                         
  -2   2   1      17877.07      20515.24       467.14 o                         
  -1   2   1         29.46         44.76        54.09 o                         
   0   2   1        922.80        455.61        63.04 o                         
   1   2   1      34755.10      32854.71       308.57 o                         
   2   2   1       1237.97       1238.64        77.44 o                         
   3   2   1       2092.16       1831.30        74.67 o                         
   4   2   1        740.09        809.96        59.23 o                         
   5   2   1       1203.54        982.31        53.26 o                         
   6   2   1        301.93        336.73        54.69 o                         
   7   2   1         44.62         53.65        38.39 o                         
   8   2   1        425.40        385.97        41.79 o                         
   9   2   1          1.50         10.81        51.54 o                         
  10   2   1          7.25         35.24        60.58 o                         
  11   2   1         13.65         33.86        82.70 o                         
  12   2   1          0.49         38.13        92.24 o                         
 -14   3   1         93.11        113.26        89.24 o                         
 -13   3   1         25.80         26.79        75.38 o                         
 -12   3   1          0.51        -20.07        61.08 o                         
 -11   3   1         15.51         49.50        48.07 o                         
 -10   3   1        299.90        253.48        40.72 o                         
  -9   3   1          2.12         43.70        46.39 o                         
  -8   3   1       1792.74       2071.59        60.01 o                         
  -7   3   1       1119.67       1064.81        59.57 o                         
  -6   3   1       4674.90       4673.04        54.67 o                         
  -5   3   1       1299.15       1663.50        44.37 o                         
  -4   3   1       2154.66       1918.55        48.56 o                         
  -3   3   1        299.42        246.37        28.91 o                         
  -2   3   1          3.41         11.59        39.30 o                         
  -1   3   1       3345.00       3717.91       119.45 o                         
   0   3   1      18281.47      18574.39       201.81 o                         
   1   3   1       3280.49       3087.36        97.15 o                         
   2   3   1       1089.44       1258.78        70.94 o                         
   3   3   1        357.15        282.02        49.01 o                         
   4   3   1        958.25        883.77        62.70 o                         
   5   3   1          1.28          4.09        36.99 o                         
   6   3   1       1272.44       1261.19        66.42 o                         
   7   3   1         26.20         37.46        40.98 o                         
   8   3   1         32.88         34.86        38.54 o                         
   9   3   1          1.05          7.43        49.16 o                         
  10   3   1        104.19         82.38        68.40 o                         
  11   3   1         69.45         47.34        77.04 o                         
  12   3   1         29.42         -3.73       134.87 o                         
 -14   4   1        245.71        248.62        77.27 o                         
 -13   4   1        302.63        362.01        55.52 o                         
 -12   4   1          8.86        -34.35        49.78 o                         
 -11   4   1         32.65         61.82        59.57 o                         
 -10   4   1          2.25          6.55        46.96 o                         
  -9   4   1        531.08        453.62        37.10 o                         
  -8   4   1        119.11        156.54        38.50 o                         
  -7   4   1         34.83         30.89        36.97 o                         
  -6   4   1       1221.02       1212.82        39.58 o                         
  -5   4   1        879.60        754.80        36.82 o                         
  -4   4   1        207.78        279.22        30.08 o                         
  -3   4   1        634.22        527.95        37.62 o                         
  -2   4   1        175.24        236.08        38.33 o                         
  -1   4   1        114.56         17.21        42.29 o                         
   0   4   1       1397.59       1199.14        61.61 o                         
   1   4   1        100.23         68.53        48.92 o                         
   2   4   1       4440.19       4349.81       113.45 o                         
   3   4   1       6761.60       6913.10       139.04 o                         
   4   4   1        160.39        123.25        48.25 o                         
   5   4   1         87.26         68.10        58.53 o                         
   6   4   1        678.75        691.32        49.84 o                         
   7   4   1         27.10         17.82        41.42 o                         
   8   4   1          7.36         22.15        55.55 o                         
   9   4   1         47.77         78.94        67.43 o                         
  10   4   1        128.61        108.06        84.26 o                         
  11   4   1          6.42        -31.64       102.76 o                         
 -14   5   1        186.32        231.00        76.51 o                         
 -13   5   1          1.39         36.92        52.97 o                         
 -12   5   1         68.57        113.56        50.43 o                         
 -11   5   1         10.34        -11.47        42.80 o                         
 -10   5   1          5.66         -7.46        33.14 o                         
  -9   5   1          2.86         -4.08        38.13 o                         
  -8   5   1          8.66         -9.73        46.22 o                         
  -7   5   1       3216.11       3336.10        80.56 o                         
  -6   5   1        400.61        371.70        26.54 o                         
  -5   5   1        410.69        419.36        29.93 o                         
  -4   5   1       3793.23       3780.70        74.55 o                         
  -3   5   1        400.90        358.35        28.79 o                         
  -2   5   1        738.27        807.01        43.98 o                         
  -1   5   1         38.36         20.59        38.27 o                         
   0   5   1       4784.20       4818.81        95.71 o                         
   1   5   1         80.22        135.01        47.98 o                         
   2   5   1         28.68         32.71        46.30 o                         
   3   5   1       1103.60        945.98        68.33 o                         
   4   5   1       1274.52       1279.01        82.00 o                         
   5   5   1        513.15        503.06        75.46 o                         
   6   5   1       1395.90       1378.04        67.95 o                         
   7   5   1       1004.68        949.58        96.13 o                         
   8   5   1         53.93         48.93        79.76 o                         
   9   5   1        146.19        169.16       100.50 o                         
  10   5   1         41.35         60.05        99.85 o                         
 -14   6   1        109.56         81.77        76.63 o                         
 -13   6   1        183.85        191.19        76.11 o                         
 -12   6   1          0.63         29.00        48.78 o                         
 -11   6   1        259.96        322.97        50.72 o                         
 -10   6   1        558.39        559.70        42.09 o                         
  -9   6   1        120.41         94.40        38.29 o                         
  -8   6   1         15.07         29.18        38.20 o                         
  -7   6   1        104.18        119.26        38.38 o                         
  -6   6   1       1873.90       1723.38        37.63 o                         
  -5   6   1        241.57        273.55        25.98 o                         
  -4   6   1        306.48        328.41        27.22 o                         
  -3   6   1       5336.46       5359.35        69.66 o                         
  -2   6   1       3913.19       4034.54        62.01 o                         
  -1   6   1        470.03        464.94        39.29 o                         
   0   6   1        837.24        764.12        50.26 o                         
   1   6   1       1043.99       1002.83        56.54 o                         
   2   6   1         87.18         51.82        54.25 o                         
   3   6   1        441.70        450.64        75.61 o                         
   4   6   1        821.61        757.25        89.13 o                         
   5   6   1         10.95          7.61        64.77 o                         
   6   6   1         20.52         10.71       107.18 o                         
   7   6   1        528.75        453.27       123.95 o                         
   8   6   1        205.96        239.30       154.68 o                         
 -14   7   1        100.97         68.04        93.63 o                         
 -13   7   1         44.37          2.61        62.21 o                         
 -12   7   1        861.86        905.17        57.51 o                         
 -11   7   1        192.47        203.23        56.51 o                         
 -10   7   1        173.46        204.18        60.72 o                         
  -9   7   1        493.89        460.13        42.27 o                         
  -8   7   1         12.99         18.50        38.14 o                         
  -7   7   1         94.41        114.92        38.31 o                         
  -6   7   1        155.43        174.77        34.00 o                         
  -5   7   1         68.22         26.37        29.83 o                         
  -4   7   1        578.35        601.31        34.75 o                         
  -3   7   1        360.30        371.77        27.76 o                         
  -2   7   1       3199.38       3075.90        55.49 o                         
  -1   7   1       1358.79       1280.87        43.94 o                         
   0   7   1        419.37        372.80        40.94 o                         
   1   7   1       2666.16       2839.54        83.65 o                         
   2   7   1        871.06        911.65        77.04 o                         
   3   7   1         38.53         48.41        75.57 o                         
 -14   8   1         24.56         50.09        75.81 o                         
 -13   8   1        210.92        127.41        55.02 o                         
 -12   8   1        226.24        196.89        61.70 o                         
 -11   8   1       1097.27       1143.60        66.47 o                         
 -10   8   1        432.20        431.88        45.87 o                         
  -9   8   1        363.85        326.20        41.18 o                         
  -8   8   1       1640.75       1688.39        56.81 o                         
  -7   8   1        160.68        171.70        39.48 o                         
  -6   8   1        166.15        118.76        39.04 o                         
  -5   8   1         96.49         94.67        33.45 o                         
  -4   8   1       1204.22       1245.86        45.52 o                         
  -3   8   1       1079.66       1111.26        46.20 o                         
  -2   8   1         71.94        105.08        30.50 o                         
  -1   8   1       1299.89       1307.53        49.63 o                         
   0   8   1       1513.50       1546.61        55.46 o                         
   1   8   1          6.57          5.82        43.94 o                         
   2   8   1       1856.91       1907.45        77.27 o                         
   3   8   1         64.07         69.30        97.47 o                         
 -13   9   1        100.27         31.84        76.72 o                         
 -12   9   1        158.20        106.95        63.03 o                         
 -11   9   1          0.39         44.84        49.67 o                         
 -10   9   1        508.57        483.67        63.32 o                         
  -9   9   1         81.49         74.66        42.55 o                         
  -8   9   1        569.87        540.55        42.35 o                         
  -7   9   1       1909.56       2023.72        53.39 o                         
  -6   9   1        868.34        895.08        45.46 o                         
  -5   9   1        122.00        107.96        38.95 o                         
  -4   9   1        691.64        708.31        38.63 o                         
  -3   9   1        418.78        425.81        36.94 o                         
  -2   9   1         92.61         65.90        38.58 o                         
  -1   9   1         47.16         14.20        38.74 o                         
   0   9   1        306.06        252.33        46.35 o                         
   1   9   1          3.04          7.16        47.44 o                         
   2   9   1         74.48         65.71        79.20 o                         
 -13  10   1         94.50        157.85        93.68 o                         
 -12  10   1         30.70        -19.30        53.71 o                         
 -11  10   1         14.41         54.74        61.53 o                         
 -10  10   1         38.46         37.78        50.49 o                         
  -9  10   1        560.66        521.81        47.71 o                         
  -8  10   1        850.96        932.27        48.39 o                         
  -7  10   1        759.73        743.24        63.73 o                         
  -6  10   1        109.05         87.48        48.04 o                         
  -5  10   1          7.05         20.41        46.93 o                         
  -4  10   1         96.91         68.96        48.31 o                         
  -3  10   1        312.30        289.87        40.90 o                         
  -2  10   1        138.22        134.27        39.44 o                         
  -1  10   1        275.28        233.00        55.31 o                         
   0  10   1        748.40        815.93        80.68 o                         
   1  10   1        167.38        137.73        75.82 o                         
   2  10   1         89.13        100.81        98.38 o                         
 -12  11   1         89.03         68.50       113.88 o                         
 -11  11   1        179.19        254.32        77.16 o                         
 -10  11   1        193.52        135.53        63.17 o                         
  -9  11   1        421.17        465.84        52.12 o                         
  -8  11   1         24.58        -58.34        61.47 o                         
  -7  11   1        290.27        288.05        51.67 o                         
  -6  11   1          8.57         69.74        59.46 o                         
  -5  11   1        207.08        256.89        61.33 o                         
  -4  11   1        641.88        684.52        54.68 o                         
  -3  11   1         11.07         13.02        48.94 o                         
  -2  11   1        314.05        294.39        62.60 o                         
  -1  11   1         67.95         83.84        74.95 o                         
   0  11   1          9.88         35.73        67.02 o                         
   1  11   1         27.52         11.05        76.30 o                         
 -11  12   1        130.22         94.53        76.37 o                         
 -10  12   1          1.27        -40.24        76.44 o                         
  -9  12   1          1.26        -57.34        75.47 o                         
  -8  12   1         42.91         18.65        61.63 o                         
  -7  12   1         26.12         32.24        62.23 o                         
  -6  12   1        357.09        365.21        46.66 o                         
  -5  12   1        354.71        388.98        64.09 o                         
  -4  12   1         14.77         50.03        60.91 o                         
  -3  12   1        175.12        218.63        62.82 o                         
  -2  12   1         95.38         94.23        62.50 o                         
  -1  12   1         45.52          2.00        82.29 o                         
   0  12   1          5.40          8.28        91.83 o                         
   1  12   1         17.75         23.51       107.54 o                         
 -10  13   1          0.50         -3.16        66.15 o                         
  -9  13   1         19.83         43.56        81.56 o                         
  -8  13   1        233.55        195.78        78.50 o                         
  -7  13   1        147.41        112.34        63.53 o                         
  -6  13   1        110.84        113.74        76.56 o                         
  -5  13   1        350.11        392.16        77.95 o                         
  -4  13   1        454.89        426.38        79.03 o                         
  -3  13   1         13.04         51.73        75.06 o                         
  -2  13   1        338.72        340.67        79.15 o                         
  -1  13   1        461.75        443.38        81.51 o                         
   0  13   1         24.36          8.66       111.64 o                         
   1  13   1          7.19         -8.20       176.08 o                         
  -8  14   1         52.26         68.59        94.39 o                         
  -7  14   1        146.83        196.31        77.24 o                         
  -6  14   1         45.46        113.69        64.88 o                         
  -5  14   1          9.72         -6.78        76.13 o                         
  -4  14   1        101.48         86.16        77.10 o                         
  -3  14   1        303.06        296.42        96.24 o                         
  -2  14   1          9.27        -57.76        95.15 o                         
   0 -14   2        189.02        240.53       152.63 o                         
   1 -14   2        154.09        181.88       103.30 o                         
   2 -14   2        151.93        115.71        96.32 o                         
   3 -14   2        668.41        671.38        90.40 o                         
   4 -14   2        326.08        266.10        79.93 o                         
   5 -14   2          2.86        -44.60        77.15 o                         
   6 -14   2         36.22         68.25        81.42 o                         
   7 -14   2         97.59         48.19        94.49 o                         
   8 -14   2        128.09        143.71        77.37 o                         
   0 -13   2         18.68         15.01       100.32 o                         
   1 -13   2         84.33        138.27        84.20 o                         
   2 -13   2         49.06         51.56        76.44 o                         
   3 -13   2        331.87        332.09        78.67 o                         
   4 -13   2       1041.89       1020.12        82.16 o                         
   5 -13   2        251.58        244.82        63.47 o                         
   6 -13   2          1.81         19.10        75.18 o                         
   7 -13   2        157.47        169.96        62.96 o                         
   8 -13   2         55.02        128.92        61.34 o                         
   9 -13   2         48.17        111.28       107.99 o                         
  10 -13   2         10.44         30.22        97.11 o                         
   0 -12   2         77.96         88.45        76.14 o                         
   1 -12   2         90.19         68.70        68.57 o                         
   2 -12   2       1133.57       1132.06        71.29 o                         
   3 -12   2        431.63        423.69        64.71 o                         
   4 -12   2         49.42         28.22        50.25 o                         
   5 -12   2        738.72        779.47        55.98 o                         
   6 -12   2        402.50        479.14        63.09 o                         
   7 -12   2          8.84         34.41        49.76 o                         
   8 -12   2        172.92        140.51        76.71 o                         
   9 -12   2        129.53        123.39        75.89 o                         
  10 -12   2          4.35        -31.34        76.86 o                         
  11 -12   2          2.34         43.64        76.04 o                         
  -1 -11   2        344.28        321.56       102.64 o                         
   0 -11   2        313.79        337.55        77.66 o                         
   1 -11   2         31.05         27.98        74.36 o                         
   2 -11   2          0.77         -2.71        60.26 o                         
   3 -11   2         39.51         78.91        59.02 o                         
   4 -11   2         71.36         81.10        43.77 o                         
   5 -11   2         39.56         37.82        59.94 o                         
   6 -11   2        445.24        436.76        52.75 o                         
   7 -11   2        100.22        130.95        61.30 o                         
   8 -11   2         58.76          3.63        44.24 o                         
   9 -11   2        120.44         94.67        52.62 o                         
  10 -11   2        141.32        153.24        54.47 o                         
  11 -11   2         45.84        132.25        62.06 o                         
  12 -11   2          2.63         64.34        93.09 o                         
  -1 -10   2         18.21         19.09        85.00 o                         
   0 -10   2        672.51        655.29        66.69 o                         
   1 -10   2        177.95        232.88        54.50 o                         
   2 -10   2         32.90         41.71        47.01 o                         
   3 -10   2         12.19         21.29        47.18 o                         
   4 -10   2        237.15        220.13        48.91 o                         
   5 -10   2        965.61        876.27        41.51 o                         
   6 -10   2        567.15        503.03        43.06 o                         
   7 -10   2          4.70        -23.67        48.89 o                         
   8 -10   2       1188.46       1219.79        56.74 o                         
   9 -10   2          5.51          6.55        49.76 o                         
  10 -10   2         66.66        106.81        64.06 o                         
  11 -10   2         13.86         19.22        60.79 o                         
  12 -10   2          2.21        100.90        84.26 o                         
  -1  -9   2        868.97        864.42        77.91 o                         
   0  -9   2         71.26         50.73        52.11 o                         
   1  -9   2         81.11        104.19        47.89 o                         
   2  -9   2        300.07        278.01        49.49 o                         
   3  -9   2        199.80        196.31        48.20 o                         
   4  -9   2        307.37        293.47        48.78 o                         
   5  -9   2         39.34         64.43        32.68 o                         
   6  -9   2        534.47        523.47        42.69 o                         
   7  -9   2        647.83        585.43        42.81 o                         
   8  -9   2         35.07         47.93        42.19 o                         
   9  -9   2       1364.56       1413.15        67.74 o                         
  10  -9   2        114.14        100.28        61.61 o                         
  11  -9   2          3.15        145.45        72.91 o                         
  12  -9   2         45.11         33.00        62.05 o                         
  13  -9   2         24.01        115.35        65.07 o                         
  -1  -8   2         80.50         56.45        62.36 o                         
   0  -8   2       1454.53       1568.57        71.44 o                         
   1  -8   2        161.69        169.21        48.73 o                         
   2  -8   2          0.08          1.90        38.08 o                         
   3  -8   2         68.86         48.36        46.71 o                         
   4  -8   2         95.16         76.88        38.39 o                         
   5  -8   2        815.97        843.92        42.77 o                         
   6  -8   2        304.40        253.66        34.61 o                         
   7  -8   2        678.09        660.13        37.21 o                         
   8  -8   2         85.97         57.29        27.50 o                         
   9  -8   2         35.73         54.72        37.61 o                         
  10  -8   2        496.07        514.53        37.37 o                         
  11  -8   2        615.60        653.77        53.80 o                         
  12  -8   2          3.02         25.16        61.28 o                         
  13  -8   2          6.09         -3.62        92.06 o                         
  -1  -7   2       1579.36       1592.55        81.74 o                         
   0  -7   2        940.24        997.05        54.67 o                         
   1  -7   2       2395.43       2456.52        68.16 o                         
   2  -7   2        625.11        554.81        37.20 o                         
   3  -7   2         44.90         61.12        26.53 o                         
   4  -7   2        659.71        650.82        30.14 o                         
   5  -7   2       1539.77       1573.62        54.39 o                         
   6  -7   2         71.58         66.66        29.79 o                         
   7  -7   2        137.83        123.13        38.51 o                         
   8  -7   2       1215.58       1319.96        44.73 o                         
   9  -7   2       2082.76       2146.85        44.83 o                         
  10  -7   2        689.61        659.38        38.03 o                         
  11  -7   2         64.06         40.35        49.72 o                         
  12  -7   2        384.58        464.96        76.09 o                         
  13  -7   2         18.79         92.60        75.71 o                         
  -1  -6   2       2679.47       2437.95        93.65 o                         
   0  -6   2       4466.56       4816.57       145.84 o                         
   1  -6   2         89.53         99.40        31.45 o                         
   2  -6   2       2306.41       2322.02        51.38 o                         
   3  -6   2       6301.22       6108.29        68.01 o                         
   4  -6   2         56.10         49.92        26.65 o                         
   5  -6   2       1107.98       1025.41        37.90 o                         
   6  -6   2        692.84        703.78        35.65 o                         
   7  -6   2         13.70         24.27        37.83 o                         
   8  -6   2        384.55        339.81        31.98 o                         
   9  -6   2         19.16         21.52        38.26 o                         
  10  -6   2        839.50        893.54        46.56 o                         
  11  -6   2          2.82         -7.91        42.78 o                         
  12  -6   2        166.61        117.35        62.17 o                         
  13  -6   2        373.41        411.98        78.65 o                         
 -11  -5   2          5.20         15.95       190.32 o                         
 -10  -5   2        270.77        269.70       150.34 o                         
  -9  -5   2        711.84        608.99       144.30 o                         
  -1  -5   2        495.36        515.90        60.52 o                         
   0  -5   2        810.07        804.46        46.47 o                         
   1  -5   2       3678.52       3521.52        65.68 o                         
   2  -5   2         68.03         38.39        31.65 o                         
   3  -5   2       2214.22       2146.48        46.88 o                         
   4  -5   2       5810.39       5921.53        64.55 o                         
   5  -5   2        228.98        198.54        25.47 o                         
   6  -5   2       1750.79       1751.52        54.35 o                         
   7  -5   2        291.49        257.61        31.26 o                         
   8  -5   2        226.66        244.51        38.96 o                         
   9  -5   2        284.38        238.57        34.73 o                         
  10  -5   2        102.15         79.10        34.40 o                         
  11  -5   2        463.58        450.96        37.73 o                         
  12  -5   2        608.53        619.63        57.32 o                         
  13  -5   2         10.83         71.85        75.82 o                         
 -12  -4   2          0.88        -28.10       115.95 o                         
 -11  -4   2          5.05         10.45        94.10 o                         
 -10  -4   2          5.32         -8.21        75.54 o                         
  -9  -4   2        403.24        421.00        84.23 o                         
  -8  -4   2        485.96        424.49        73.60 o                         
  -7  -4   2         21.99         13.47        61.54 o                         
  -6  -4   2       1748.23       1716.47       105.44 o                         
  -5  -4   2       4016.06       3630.59       168.88 o                         
  -1  -4   2       1219.91       1276.93        80.85 o                         
   0  -4   2        118.75        160.04        46.37 o                         
   1  -4   2       1746.59       1680.03        60.72 o                         
   2  -4   2       5453.51       4993.19        80.97 o                         
   3  -4   2       5913.87       6115.68       117.94 o                         
   4  -4   2        780.05        817.00        48.09 o                         
   5  -4   2       4963.30       4517.04       158.76 o                         
   6  -4   2         35.06          8.06        25.81 o                         
   7  -4   2       1950.76       1904.28        44.39 o                         
   8  -4   2        594.48        632.23        41.43 o                         
   9  -4   2         10.09          1.25        27.00 o                         
  10  -4   2         39.77         56.88        40.34 o                         
  11  -4   2          5.48          3.25        38.01 o                         
  12  -4   2          8.15         27.52        60.81 o                         
  13  -4   2         90.64        194.50        76.17 o                         
 -12  -3   2        331.98        326.74       103.13 o                         
 -11  -3   2        115.20        154.74        83.39 o                         
 -10  -3   2          7.34         -3.34        66.60 o                         
  -9  -3   2         77.90         78.75        65.54 o                         
  -8  -3   2        520.43        510.27        59.08 o                         
  -7  -3   2        615.98        610.94        55.75 o                         
  -6  -3   2          5.85         -2.60        51.23 o                         
  -5  -3   2       3461.28       3192.50        99.83 o                         
  -4  -3   2       2235.87       2082.25        98.62 o                         
  -3  -3   2        232.85        221.33        67.59 o                         
  -2  -3   2       4662.68       4878.35       184.19 o                         
  -1  -3   2       1493.78       1426.04        89.79 o                         
   0  -3   2       2596.43       2880.62        91.78 o                         
   1  -3   2       1967.92       2825.19        82.31 o                         
   2  -3   2        370.80        155.67        36.09 o                         
   3  -3   2        896.36        792.13        46.29 o                         
   4  -3   2        624.77        578.71        44.79 o                         
   5  -3   2        114.01        144.89        38.84 o                         
   6  -3   2        172.11        167.38        38.74 o                         
   7  -3   2       1671.88       1574.57        61.08 o                         
   8  -3   2        308.15        296.22        31.51 o                         
   9  -3   2          1.81          2.23        27.22 o                         
  10  -3   2         80.36         89.50        42.58 o                         
  11  -3   2        284.43        305.26        44.62 o                         
  12  -3   2         54.76         57.89        61.15 o                         
  13  -3   2        163.77        100.14        77.27 o                         
 -13  -2   2        206.97        205.21        95.57 o                         
 -12  -2   2          0.20          1.77        75.83 o                         
 -11  -2   2        129.45        107.11        68.06 o                         
 -10  -2   2        119.97        104.39        60.60 o                         
  -9  -2   2        368.58        289.91        50.70 o                         
  -8  -2   2        883.58        881.91        56.52 o                         
  -7  -2   2         67.59         79.75        51.89 o                         
  -6  -2   2          4.09          2.75        36.78 o                         
  -5  -2   2       1703.56       1717.13        66.45 o                         
  -4  -2   2       1337.39       1598.90        58.72 o                         
  -3  -2   2       4633.54       4861.91       128.32 o                         
  -2  -2   2        812.33        850.64        80.38 o                         
  -1  -2   2        961.20        793.85        72.23 o                         
   0  -2   2      10245.23      11411.66       413.28 o                         
   1  -2   2      16543.01      12967.25       154.52 o                         
   2  -2   2       4192.26       3546.77        80.47 o                         
   3  -2   2      22546.11      25456.50       586.57 o                         
   4  -2   2       1040.92       1135.12        46.38 o                         
   5  -2   2        328.54        256.38        34.53 o                         
   6  -2   2       1880.54       2217.81        56.63 o                         
   7  -2   2        590.06        616.97        50.96 o                         
   8  -2   2       2093.22       2082.48        49.35 o                         
   9  -2   2          1.37         -1.51        29.78 o                         
  10  -2   2        639.05        634.57        45.73 o                         
  11  -2   2        752.98        772.24        53.61 o                         
  12  -2   2          6.71         13.25        60.96 o                         
  13  -2   2         37.90         62.54        89.26 o                         
 -13  -1   2         15.44         48.41        92.55 o                         
 -12  -1   2        636.89        727.57        80.19 o                         
 -11  -1   2        129.94        127.83        61.49 o                         
 -10  -1   2         47.37         43.17        59.54 o                         
  -9  -1   2       1205.55       1220.37        58.53 o                         
  -8  -1   2         61.09         27.10        46.69 o                         
  -7  -1   2        129.20         98.73        47.10 o                         
  -6  -1   2         13.71         25.31        36.44 o                         
  -5  -1   2        863.49        675.09        41.44 o                         
  -4  -1   2       9412.05       9691.08       107.96 o                         
  -3  -1   2       2212.78       2843.95        88.86 o                         
  -2  -1   2       4305.82       3519.30       119.61 o                         
  -1  -1   2       7277.54       9027.68       163.73 o                         
   0  -1   2         63.06         55.95        43.45 o                         
   1  -1   2       6130.22       8045.26       132.47 o                         
   2  -1   2       7369.49       8835.01       245.85 o                         
   3  -1   2         34.27         36.88        37.10 o                         
   4  -1   2        571.86        700.01        47.54 o                         
   5  -1   2        756.10        556.23        34.96 o                         
   6  -1   2       2149.39       2020.34        56.05 o                         
   7  -1   2        720.60        739.54        45.12 o                         
   8  -1   2        211.58        180.14        39.09 o                         
   9  -1   2       2006.13       2131.10        56.72 o                         
  10  -1   2        362.17        370.19        40.23 o                         
  11  -1   2        162.91        127.42        50.58 o                         
  12  -1   2        179.94        182.07        48.84 o                         
  13  -1   2         33.76        -23.14        93.46 o                         
 -13   0   2         95.77         93.67        63.08 o                         
 -12   0   2         88.32         53.71        60.90 o                         
 -11   0   2        458.10        521.07        63.49 o                         
 -10   0   2         51.87         23.47        39.10 o                         
  -9   0   2       1023.74        999.09        48.39 o                         
  -8   0   2       1022.73       1005.90        48.76 o                         
  -7   0   2        434.26        391.52        35.74 o                         
  -6   0   2        297.41        282.84        27.31 o                         
  -5   0   2         14.70         45.54        27.39 o                         
  -4   0   2       1128.35       1354.48        51.52 o                         
  -3   0   2       4051.67       3906.37        92.82 o                         
  -2   0   2       2537.74       3878.77        98.17 o                         
  -1   0   2       4563.69       3060.95       155.39 o                         
   1   0   2        174.15         54.33        44.77 o                         
   2   0   2      12852.37      12724.89       259.98 o                         
   3   0   2      13989.82      14869.23       279.13 o                         
   4   0   2       2199.23       1797.56        59.76 o                         
   5   0   2        221.72        244.95        34.43 o                         
   6   0   2         57.14         78.11        37.32 o                         
   7   0   2        936.02        861.04        47.03 o                         
   8   0   2        385.46        421.68        40.90 o                         
   9   0   2        352.45        334.51        41.03 o                         
  10   0   2        996.86        933.57        54.45 o                         
  11   0   2        326.02        343.47        45.98 o                         
  12   0   2         84.06         30.23        62.31 o                         
  13   0   2        213.59        119.77        96.83 o                         
 -14   1   2          0.38        -35.66        94.40 o                         
 -13   1   2        110.00        112.55        63.44 o                         
 -12   1   2        561.64        541.47        54.68 o                         
 -11   1   2        188.42        153.37        60.71 o                         
 -10   1   2         67.81         88.83        47.49 o                         
  -9   1   2       1517.44       1675.87        58.72 o                         
  -8   1   2        207.52        194.20        34.52 o                         
  -7   1   2       2003.98       1943.99        55.27 o                         
  -6   1   2       1054.86       1066.82        39.48 o                         
  -5   1   2       5396.35       4801.00        86.91 o                         
  -4   1   2        130.67        153.13        44.05 o                         
  -3   1   2       1114.23        977.26        60.37 o                         
  -2   1   2         65.20         -4.11        38.38 o                         
  -1   1   2        299.59         34.67        44.72 o                         
   0   1   2       3223.75       3895.97        98.58 o                         
   1   1   2        224.69        501.12        52.93 o                         
   2   1   2       4096.61       4339.88       145.35 o                         
   3   1   2       2338.91       2552.31        68.37 o                         
   4   1   2       5444.44       5794.71        99.22 o                         
   5   1   2         83.16         51.22        37.72 o                         
   6   1   2        456.57        492.25        43.41 o                         
   7   1   2        893.41        897.72        48.16 o                         
   8   1   2          5.10         16.04        38.41 o                         
   9   1   2        284.47        272.10        50.62 o                         
  10   1   2         34.24         65.37        49.61 o                         
  11   1   2         80.23         34.67        62.12 o                         
  12   1   2        144.03        187.49        77.53 o                         
 -14   2   2          2.47          8.13        93.51 o                         
 -13   2   2          0.49         -1.63        75.42 o                         
 -12   2   2        146.41        150.12        51.00 o                         
 -11   2   2          2.19         27.33        48.21 o                         
 -10   2   2        536.72        499.43        58.53 o                         
  -9   2   2        163.26        207.59        40.17 o                         
  -8   2   2       1560.26       1541.88        56.74 o                         
  -7   2   2       1755.79       1799.20        39.29 o                         
  -6   2   2       6414.01       6778.85       139.55 o                         
  -5   2   2       5213.17       5100.26        59.92 o                         
  -4   2   2       1169.98       1354.68        51.40 o                         
  -3   2   2       6633.46       8547.03       260.69 o                         
  -2   2   2        192.04         37.81        41.74 o                         
  -1   2   2        256.15        286.22        46.99 o                         
   0   2   2      25497.48      27509.86       274.17 o                         
   1   2   2        146.38        119.11        48.69 o                         
   2   2   2       4872.57       4876.66        98.18 o                         
   3   2   2       8111.87       8460.35       118.60 o                         
   4   2   2         79.40        101.01        38.93 o                         
   5   2   2       2553.77       2336.78        66.09 o                         
   6   2   2         41.92         21.65        47.10 o                         
   7   2   2        190.98        192.04        49.03 o                         
   8   2   2         42.34         26.42        38.92 o                         
   9   2   2          1.52         -8.62        49.20 o                         
  10   2   2        154.92        174.13        54.58 o                         
  11   2   2        197.29        190.70        63.16 o                         
  12   2   2         38.67        -15.21       103.20 o                         
 -14   3   2        379.21        317.90        95.06 o                         
 -13   3   2         14.90         40.65        60.84 o                         
 -12   3   2          4.71         11.00        48.72 o                         
 -11   3   2         60.06         77.55        60.00 o                         
 -10   3   2       1118.19       1202.34        54.48 o                         
  -9   3   2        604.20        557.63        43.96 o                         
  -8   3   2        419.36        477.07        48.97 o                         
  -7   3   2       4513.46       4313.69        55.44 o                         
  -6   3   2       7181.71       7553.14        70.15 o                         
  -5   3   2        378.80        364.77        28.51 o                         
  -4   3   2       3705.45       4141.68       117.52 o                         
  -3   3   2         62.78         30.74        30.50 o                         
  -2   3   2        389.35        695.25        53.62 o                         
  -1   3   2       3567.49       3157.33        76.25 o                         
   0   3   2        896.91        851.43        57.10 o                         
   1   3   2       1698.80       1487.81        63.87 o                         
   2   3   2         32.11         34.37        39.40 o                         
   3   3   2       3817.46       3730.04        85.74 o                         
   4   3   2       1491.07       1544.87        63.63 o                         
   5   3   2         77.74         91.67        47.46 o                         
   6   3   2        893.68        897.75        57.09 o                         
   7   3   2        294.75        239.83        50.21 o                         
   8   3   2          2.90         -0.26        51.55 o                         
   9   3   2          2.07        -13.59        52.73 o                         
  10   3   2         15.14         -9.10        65.45 o                         
  11   3   2          5.29          1.20        77.19 o                         
 -14   4   2        162.35         72.61        77.13 o                         
 -13   4   2        662.00        668.49        64.70 o                         
 -12   4   2         26.18         43.38        49.18 o                         
 -11   4   2        346.21        292.41        60.89 o                         
 -10   4   2        671.84        649.50        43.70 o                         
  -9   4   2        218.60        200.08        40.03 o                         
  -8   4   2        280.67        244.18        34.29 o                         
  -7   4   2        409.46        429.09        33.08 o                         
  -6   4   2       2460.43       2442.64        42.72 o                         
  -5   4   2        518.34        476.97        28.92 o                         
  -4   4   2        381.24        403.79        33.06 o                         
  -3   4   2       9118.44       8915.64       176.58 o                         
  -2   4   2        104.25        100.61        34.01 o                         
  -1   4   2        890.56        809.47        61.52 o                         
   0   4   2        404.42        420.55        37.20 o                         
   1   4   2         24.71         12.21        38.60 o                         
   2   4   2         16.24         20.66        37.64 o                         
   3   4   2       1237.94       1160.75        63.91 o                         
   4   4   2         22.78         21.30        47.04 o                         
   5   4   2       1112.55       1049.49        64.86 o                         
   6   4   2          2.40         -4.88        51.78 o                         
   7   4   2        163.01        126.93        48.56 o                         
   8   4   2         89.73         54.40        56.87 o                         
   9   4   2          0.65         -1.70        57.07 o                         
  10   4   2         44.64         42.20        76.25 o                         
  11   4   2         17.96         58.61       114.68 o                         
 -14   5   2        169.91        181.39        76.19 o                         
 -13   5   2         66.81         86.09        61.11 o                         
 -12   5   2        130.09        122.86        61.69 o                         
 -11   5   2        224.53        208.46        43.74 o                         
 -10   5   2        270.33        191.76        40.06 o                         
  -9   5   2         53.33         33.42        38.33 o                         
  -8   5   2        300.10        299.48        34.51 o                         
  -7   5   2         69.07        102.45        30.10 o                         
  -6   5   2          1.43          2.68        21.23 o                         
  -5   5   2        904.88        828.88        31.43 o                         
  -4   5   2        922.47        790.01        40.39 o                         
  -3   5   2        300.55        318.32        35.36 o                         
  -2   5   2         16.69         -0.19        31.42 o                         
  -1   5   2       3952.42       4133.63        76.46 o                         
   0   5   2        753.85        757.88        49.56 o                         
   1   5   2       1585.48       1546.05        61.12 o                         
   2   5   2        843.95        844.41        55.36 o                         
   3   5   2          6.83         13.84        57.25 o                         
   4   5   2         60.67         46.50        58.28 o                         
   5   5   2         75.62         44.44        52.65 o                         
   6   5   2        429.43        389.54        63.82 o                         
   7   5   2        224.52        191.71        61.99 o                         
   8   5   2        123.42         94.35        62.33 o                         
   9   5   2        409.48        345.00        87.79 o                         
  10   5   2         30.66         36.20       113.78 o                         
 -14   6   2         44.12        -24.97        93.50 o                         
 -13   6   2         83.05        136.94        75.35 o                         
 -12   6   2          2.84         44.70        60.24 o                         
 -11   6   2        593.25        570.98        52.82 o                         
 -10   6   2        108.09         75.38        34.25 o                         
  -9   6   2          2.36         -5.17        37.95 o                         
  -8   6   2        196.90        221.03        38.86 o                         
  -7   6   2        555.18        519.72        30.65 o                         
  -6   6   2        663.76        700.41        35.15 o                         
  -5   6   2       4310.07       4160.00        52.04 o                         
  -4   6   2         73.13         76.23        26.99 o                         
  -3   6   2       1236.46       1087.65        43.96 o                         
  -2   6   2       3288.44       3614.93        81.49 o                         
  -1   6   2          3.02         10.01        30.67 o                         
   0   6   2       1956.08       1823.16        61.19 o                         
   1   6   2         28.92         21.57        37.14 o                         
   2   6   2        157.43        184.39        53.84 o                         
   3   6   2        587.30        597.22        56.65 o                         
   4   6   2        268.57        302.05        62.43 o                         
   5   6   2        248.60        223.82        66.03 o                         
   6   6   2         22.80         12.94        74.02 o                         
   7   6   2        946.42        949.33        81.20 o                         
   8   6   2        791.24        745.71       116.83 o                         
   9   6   2         24.42         22.09       109.50 o                         
 -14   7   2        116.43        163.75        76.77 o                         
 -13   7   2         17.02         48.54        61.32 o                         
 -12   7   2        655.10        657.86        56.15 o                         
 -11   7   2        136.40         78.07        61.39 o                         
 -10   7   2        119.84         94.31        49.32 o                         
  -9   7   2        211.59        217.32        48.23 o                         
  -8   7   2        220.82        192.51        34.07 o                         
  -7   7   2        212.93        179.70        33.60 o                         
  -6   7   2        286.80        321.57        35.19 o                         
  -5   7   2        689.95        697.87        41.66 o                         
  -4   7   2        165.57        142.88        31.31 o                         
  -3   7   2        518.63        449.47        33.96 o                         
  -2   7   2       6058.10       6008.28        83.63 o                         
  -1   7   2       1492.46       1537.89        61.84 o                         
   0   7   2        189.09        176.47        48.34 o                         
   1   7   2       3465.92       3557.62        88.43 o                         
   2   7   2        779.43        820.37        68.59 o                         
   3   7   2        693.51        684.07        68.71 o                         
   4   7   2          7.09         11.33        61.82 o                         
   5   7   2        610.20        593.37       105.71 o                         
   6   7   2          3.44          7.06        89.06 o                         
 -14   8   2         42.74         76.32        76.16 o                         
 -13   8   2         19.85        -19.78        62.52 o                         
 -12   8   2        162.59        169.74        53.31 o                         
 -11   8   2       1123.02        994.46        67.13 o                         
 -10   8   2        682.86        729.40        63.28 o                         
  -9   8   2        203.08        195.19        38.62 o                         
  -8   8   2       2414.87       2349.99        49.33 o                         
  -7   8   2        210.70        196.91        34.64 o                         
  -6   8   2        917.82        912.14        33.52 o                         
  -5   8   2        288.08        321.09        34.98 o                         
  -4   8   2         34.71         34.76        29.86 o                         
  -3   8   2        351.61        365.40        40.30 o                         
  -2   8   2          5.57         10.66        32.93 o                         
  -1   8   2       2884.18       3128.61        74.13 o                         
   0   8   2       1145.08       1181.71        59.92 o                         
   1   8   2        541.10        432.42        63.34 o                         
   2   8   2        620.66        575.89        66.31 o                         
   3   8   2         41.38         56.05        84.81 o                         
   4   8   2          0.30         11.91        98.84 o                         
 -13   9   2        110.09        174.50        75.19 o                         
 -12   9   2        200.64        238.61        61.63 o                         
 -11   9   2         34.09         50.79        51.07 o                         
 -10   9   2        665.50        691.28        54.09 o                         
  -9   9   2        706.24        694.98        63.83 o                         
  -8   9   2         34.35         19.34        48.38 o                         
  -7   9   2       1129.47       1122.72        37.04 o                         
  -6   9   2       1026.28       1070.77        43.68 o                         
  -5   9   2         77.44         63.21        38.74 o                         
  -4   9   2        652.98        685.13        42.45 o                         
  -3   9   2        319.32        328.12        40.43 o                         
  -2   9   2         60.57         45.90        38.33 o                         
  -1   9   2        180.65        144.22        40.03 o                         
   0   9   2       1259.98       1426.14        56.16 o                         
   1   9   2        327.78        311.72        45.36 o                         
   2   9   2         34.44          6.54        60.46 o                         
   3   9   2        667.79        668.15        85.23 o                         
 -13  10   2         38.00          6.59        66.53 o                         
 -12  10   2         58.33         68.88        61.63 o                         
 -11  10   2         33.82         -3.63        53.44 o                         
 -10  10   2        222.01        165.31        74.21 o                         
  -9  10   2        593.19        590.09        53.72 o                         
  -8  10   2       1106.06       1112.57        79.52 o                         
  -7  10   2         36.21         19.57        42.80 o                         
  -6  10   2        431.41        407.93        50.61 o                         
  -5  10   2        289.41        260.36        32.04 o                         
  -4  10   2        224.20        154.71        39.81 o                         
  -3  10   2        192.46        185.47        39.84 o                         
  -2  10   2         93.56         76.15        39.35 o                         
  -1  10   2         93.55         52.38        49.27 o                         
   0  10   2        129.40        107.73        50.44 o                         
   1  10   2         40.39         35.59        60.77 o                         
   2  10   2        127.53        132.53        68.41 o                         
 -12  11   2         37.97        -15.67        76.55 o                         
 -11  11   2          9.50         41.11        61.71 o                         
 -10  11   2         55.82         56.43        53.24 o                         
  -9  11   2        253.62        264.54        53.23 o                         
  -8  11   2          3.31         22.94        49.83 o                         
  -7  11   2        126.66        239.90        60.84 o                         
  -6  11   2         36.79         49.27        34.85 o                         
  -5  11   2        784.79        772.67        53.18 o                         
  -4  11   2        612.90        601.68        46.78 o                         
  -3  11   2          0.93         -3.02        42.27 o                         
  -2  11   2        253.31        220.78        50.55 o                         
  -1  11   2        176.77        207.84        50.87 o                         
   0  11   2        383.28        388.50        64.29 o                         
   1  11   2        206.60        187.81        82.43 o                         
   2  11   2        100.73         83.55       114.19 o                         
 -11  12   2        213.61        166.52        76.64 o                         
 -10  12   2         53.39        100.98        63.43 o                         
  -9  12   2        161.38        160.94        76.20 o                         
  -8  12   2         13.76          1.39        53.58 o                         
  -7  12   2          4.75         14.19        74.77 o                         
  -6  12   2        419.80        444.01        63.83 o                         
  -5  12   2        134.43         77.85        62.73 o                         
  -4  12   2         34.17         16.31        50.64 o                         
  -3  12   2         36.29         52.10        61.89 o                         
  -2  12   2         20.69         41.83        74.50 o                         
  -1  12   2          1.44         18.58        82.58 o                         
   0  12   2          0.52         13.72        75.62 o                         
   1  12   2         67.62         96.38        94.75 o                         
 -10  13   2         18.86          3.27        94.09 o                         
  -9  13   2         20.40         32.30        65.37 o                         
  -8  13   2         61.27         71.03        54.49 o                         
  -7  13   2         87.83         17.77        63.02 o                         
  -6  13   2         25.45        -18.65        62.92 o                         
  -5  13   2        139.40        188.48        76.82 o                         
  -4  13   2        356.14        355.58        78.71 o                         
  -3  13   2         35.19         28.21        75.47 o                         
  -2  13   2        238.31        279.38        78.81 o                         
  -1  13   2        223.31        249.62        87.07 o                         
   0  13   2         24.66         -3.63       115.29 o                         
  -7  14   2         76.72        189.38        94.11 o                         
  -6  14   2        144.94        107.81        78.14 o                         
  -5  14   2         24.30         76.06        76.70 o                         
  -4  14   2          1.40        -11.46        94.55 o                         
  -3  14   2         80.07        112.59        94.73 o                         
   0 -14   3        144.86        196.50       151.63 o                         
   1 -14   3         55.72         65.41       114.77 o                         
   2 -14   3         74.50        124.17        93.40 o                         
   3 -14   3        263.02        240.03        79.38 o                         
   4 -14   3        101.47         63.02        78.59 o                         
   5 -14   3          0.47        -48.41        62.84 o                         
   6 -14   3          1.34         34.18        75.11 o                         
   7 -14   3         81.34        129.80        76.37 o                         
   8 -14   3        100.08        119.67        77.33 o                         
   0 -13   3          4.65         18.99        93.51 o                         
   1 -13   3        250.89        297.56        85.70 o                         
   2 -13   3        201.17        176.90        84.94 o                         
   3 -13   3          6.98         -4.63        75.79 o                         
   4 -13   3        169.83        237.32        76.85 o                         
   5 -13   3         89.56         96.53        53.48 o                         
   6 -13   3          0.05        -31.06        61.39 o                         
   7 -13   3         73.58         47.75        76.61 o                         
   8 -13   3         80.81         71.12        76.47 o                         
   9 -13   3         50.80         18.54        76.38 o                         
  10 -13   3         51.67         48.84        66.61 o                         
   0 -12   3        145.77        151.83        76.69 o                         
   1 -12   3         61.26         83.35        62.27 o                         
   2 -12   3        847.20        858.42        69.28 o                         
   3 -12   3        757.29        800.28        67.53 o                         
   4 -12   3          2.26         33.44        60.99 o                         
   5 -12   3       1274.27       1298.58        69.75 o                         
   6 -12   3       1285.35       1264.10        78.87 o                         
   7 -12   3         44.81         20.31        50.76 o                         
   8 -12   3         82.80         56.60        62.44 o                         
   9 -12   3         49.39         87.38        62.13 o                         
  10 -12   3          1.81         35.32        77.47 o                         
  11 -12   3         48.61         60.55        94.74 o                         
  -1 -11   3        500.33        511.78        99.30 o                         
   0 -11   3        405.65        390.03        71.69 o                         
   1 -11   3          1.51        -19.66        73.48 o                         
   2 -11   3          8.09        -11.33        60.48 o                         
   3 -11   3        181.57        250.61        62.32 o                         
   4 -11   3        213.76        223.59        50.84 o                         
   5 -11   3        229.62        203.94        61.57 o                         
   6 -11   3       1454.57       1585.95        74.10 o                         
   7 -11   3        533.84        545.72        53.40 o                         
   8 -11   3        132.39        118.09        61.77 o                         
   9 -11   3        533.55        499.72        56.56 o                         
  10 -11   3        236.73        230.12        62.85 o                         
  11 -11   3          7.91        -47.89        62.93 o                         
  12 -11   3         17.98        115.14       134.11 o                         
  -1 -10   3        370.39        327.32        83.56 o                         
   0 -10   3        950.00        948.90        64.97 o                         
   1 -10   3        244.06        232.34        49.90 o                         
   2 -10   3          4.53         -6.55        47.62 o                         
   3 -10   3         10.37         20.80        47.26 o                         
   4 -10   3        250.60        236.80        49.17 o                         
   5 -10   3        316.21        316.60        32.20 o                         
   6 -10   3        197.51        148.45        41.06 o                         
   7 -10   3        155.64        162.96        49.17 o                         
   8 -10   3        606.19        675.88        46.43 o                         
   9 -10   3         45.89          1.69        39.45 o                         
  10 -10   3        112.37        126.71        52.76 o                         
  11 -10   3         28.29          9.21        53.55 o                         
  12 -10   3          1.48         83.67        92.86 o                         
  -1  -9   3         16.54         24.72        58.34 o                         
   0  -9   3         78.42         92.68        53.11 o                         
   1  -9   3        321.94        315.65        54.94 o                         
   2  -9   3         59.69         76.02        47.49 o                         
   3  -9   3         75.09         63.57        38.54 o                         
   4  -9   3          7.26         11.83        33.07 o                         
   5  -9   3         10.46          6.71        33.01 o                         
   6  -9   3        542.83        553.21        36.76 o                         
   7  -9   3        261.94        251.87        31.58 o                         
   8  -9   3         92.58        130.49        42.28 o                         
   9  -9   3        130.79        109.25        43.62 o                         
  10  -9   3        381.92        351.21        44.95 o                         
  11  -9   3          7.36          9.18        53.89 o                         
  12  -9   3          8.26         13.60        62.78 o                         
  13  -9   3          0.89          0.85        76.35 o                         
  -1  -8   3          4.12         -6.53        57.98 o                         
   0  -8   3       1674.63       1612.97        66.87 o                         
   1  -8   3        224.25        249.32        40.27 o                         
   2  -8   3          0.46          3.24        37.60 o                         
   3  -8   3          7.05         11.60        37.84 o                         
   4  -8   3        329.81        336.54        35.42 o                         
   5  -8   3         26.30         28.52        37.92 o                         
   6  -8   3          6.00         11.02        26.83 o                         
   7  -8   3        306.26        304.48        39.92 o                         
   8  -8   3        180.18        165.35        39.30 o                         
   9  -8   3         12.92         27.69        41.74 o                         
  10  -8   3        299.91        376.22        50.59 o                         
  11  -8   3        598.38        638.60        46.41 o                         
  12  -8   3         11.25         19.49        53.34 o                         
  13  -8   3         52.99         27.66        93.19 o                         
  -2  -7   3         30.00         30.02        97.51 o                         
  -1  -7   3        280.40        285.65        62.47 o                         
   0  -7   3        186.27        209.87        33.57 o                         
   1  -7   3        388.95        326.27        34.33 o                         
   2  -7   3       1047.72        975.22        37.18 o                         
   3  -7   3        117.28        133.47        24.55 o                         
   4  -7   3       1323.86       1279.83        35.03 o                         
   5  -7   3       1271.42       1324.53        45.05 o                         
   6  -7   3        135.27        145.01        33.94 o                         
   7  -7   3          4.24         36.98        37.89 o                         
   8  -7   3         17.40         -0.52        27.01 o                         
   9  -7   3       1499.17       1613.98        51.72 o                         
  10  -7   3         48.36         39.06        49.53 o                         
  11  -7   3         22.77         85.05        38.01 o                         
  12  -7   3        548.41        576.42        45.94 o                         
  13  -7   3         85.64         68.61        75.75 o                         
  -2  -6   3        542.04        637.72        85.58 o                         
  -1  -6   3         81.31         62.53        35.32 o                         
   0  -6   3       2269.65       2116.41        69.32 o                         
   1  -6   3         44.41         65.74        37.85 o                         
   2  -6   3       1163.41       1129.81        50.68 o                         
   3  -6   3      15409.81      15190.07       572.27 o                         
   4  -6   3        235.08        248.08        29.29 o                         
   5  -6   3         13.99         -2.75        26.04 o                         
   6  -6   3        576.84        545.13        36.57 o                         
   7  -6   3         32.25         19.88        38.02 o                         
   8  -6   3         79.66         85.27        38.40 o                         
   9  -6   3         36.26         14.02        38.74 o                         
  10  -6   3        947.01       1015.21        47.50 o                         
  11  -6   3         72.11         79.27        49.75 o                         
  12  -6   3        261.87        212.21        49.81 o                         
  13  -6   3        393.85        491.91        72.48 o                         
 -10  -5   3        154.16        158.68       251.47 o                         
  -2  -5   3       1307.75       1330.55        88.59 o                         
  -1  -5   3        595.14        644.85        59.81 o                         
   0  -5   3       3803.69       3487.38       111.46 o                         
   1  -5   3       9206.18       9117.75       138.84 o                         
   2  -5   3         85.02         98.58        38.85 o                         
   3  -5   3       3466.52       3436.01       100.71 o                         
   4  -5   3       3242.69       3162.50        95.40 o                         
   5  -5   3         14.42        -12.94        30.50 o                         
   6  -5   3       2657.60       2526.27       100.28 o                         
   7  -5   3        169.17        213.59        34.05 o                         
   8  -5   3       1366.99       1283.49        44.91 o                         
   9  -5   3        177.18        185.37        39.17 o                         
  10  -5   3         96.57         75.62        38.45 o                         
  11  -5   3        444.42        473.88        51.84 o                         
  12  -5   3        522.40        564.91        50.63 o                         
  13  -5   3          0.46         14.51        69.32 o                         
 -12  -4   3        131.61        168.61       124.26 o                         
 -11  -4   3         23.73         25.76        92.77 o                         
 -10  -4   3         11.56         20.89        74.43 o                         
  -9  -4   3        688.28        680.80        86.67 o                         
  -8  -4   3        322.11        309.35        67.11 o                         
  -7  -4   3        194.41        161.20        64.49 o                         
  -6  -4   3       1827.68       1796.34        95.00 o                         
  -5  -4   3       2057.50       1905.86       105.42 o                         
  -4  -4   3        669.45        564.12        84.55 o                         
  -3  -4   3        558.59        505.68        75.21 o                         
  -2  -4   3       2585.42       2428.20       106.48 o                         
  -1  -4   3        684.93        607.00        56.06 o                         
   0  -4   3        525.06        502.86        48.87 o                         
   1  -4   3       1401.83       1361.53        53.04 o                         
   2  -4   3       8627.65       8563.85       259.16 o                         
   3  -4   3       2330.07       2049.14        58.63 o                         
   4  -4   3         78.44        165.17        39.26 o                         
   5  -4   3        454.85        422.30        41.14 o                         
   6  -4   3        225.16        204.30        28.88 o                         
   7  -4   3        436.28        422.90        41.46 o                         
   8  -4   3        328.79        343.02        31.84 o                         
   9  -4   3         73.65         70.47        33.51 o                         
  10  -4   3        148.58        104.73        49.01 o                         
  11  -4   3        275.41        249.35        44.27 o                         
  12  -4   3        204.04        198.23        48.97 o                         
  13  -4   3          2.05         13.20        53.74 o                         
 -12  -3   3        164.69        182.51        86.43 o                         
 -11  -3   3        482.99        543.97        87.20 o                         
 -10  -3   3         20.75          7.95        66.99 o                         
  -9  -3   3         41.78         47.26        72.92 o                         
  -8  -3   3        603.13        566.44        64.74 o                         
  -7  -3   3       1229.24       1249.76        67.96 o                         
  -6  -3   3          0.88         -5.39        51.11 o                         
  -5  -3   3       1455.66       1410.82        57.69 o                         
  -4  -3   3       9188.77       9219.70       216.85 o                         
  -3  -3   3        159.84         72.92        49.47 o                         
  -2  -3   3       1663.91       1602.82        77.67 o                         
  -1  -3   3       2801.43       2482.11        83.10 o                         
   0  -3   3        865.49       1077.18        61.43 o                         
   1  -3   3       3304.13       2910.08        75.78 o                         
   2  -3   3      11131.16      11901.42       119.92 o                         
   3  -3   3       1492.43       1388.32        54.42 o                         
   4  -3   3        618.54        596.59        44.21 o                         
   5  -3   3        334.63        366.49        35.22 o                         
   6  -3   3       2536.25       2522.01        93.35 o                         
   7  -3   3        170.49        151.86        47.60 o                         
   8  -3   3          1.70         -4.08        37.84 o                         
   9  -3   3        546.64        555.27        36.77 o                         
  10  -3   3         21.13         28.96        48.79 o                         
  11  -3   3         59.13         68.28        43.46 o                         
  12  -3   3         19.42        -17.56        48.44 o                         
  13  -3   3         11.28         -9.40        53.87 o                         
 -13  -2   3        169.92        240.22       116.66 o                         
 -12  -2   3         49.38         48.69        75.94 o                         
 -11  -2   3        197.62        163.41        63.29 o                         
 -10  -2   3         49.15         70.55        60.01 o                         
  -9  -2   3        457.86        424.16        52.33 o                         
  -8  -2   3       1710.23       1685.37        68.02 o                         
  -7  -2   3       1280.96       1414.08        62.04 o                         
  -6  -2   3       1838.72       1760.77        50.92 o                         
  -5  -2   3       1470.16       1440.31        51.82 o                         
  -4  -2   3       2311.59       2535.52        79.45 o                         
  -3  -2   3        541.38        378.03        48.91 o                         
  -2  -2   3        234.79        369.45        53.59 o                         
  -1  -2   3       2323.42       2367.24        82.77 o                         
   0  -2   3       3990.10       5575.64       171.78 o                         
   1  -2   3        468.51        413.53        47.27 o                         
   2  -2   3        340.28        274.76        41.79 o                         
   3  -2   3        359.77        334.85        44.98 o                         
   4  -2   3          8.01         26.20        30.74 o                         
   5  -2   3        176.51        194.91        33.16 o                         
   6  -2   3        277.21        305.32        33.98 o                         
   7  -2   3         34.40         14.72        46.64 o                         
   8  -2   3        148.52        153.64        47.71 o                         
   9  -2   3         66.49         68.84        38.48 o                         
  10  -2   3        785.28        885.64        48.77 o                         
  11  -2   3        198.14        238.12        50.88 o                         
  12  -2   3         42.23         34.32        61.80 o                         
  13  -2   3         42.80         16.58        76.65 o                         
 -13  -1   3        115.32        110.82        96.48 o                         
 -12  -1   3        458.76        529.51        79.76 o                         
 -11  -1   3         12.56         39.90        60.95 o                         
 -10  -1   3         93.25        118.04        60.72 o                         
  -9  -1   3        121.63        109.55        47.84 o                         
  -8  -1   3         58.72         70.17        47.51 o                         
  -7  -1   3         70.72         78.01        38.35 o                         
  -6  -1   3        348.92        352.89        30.75 o                         
  -5  -1   3        374.90        379.66        43.86 o                         
  -4  -1   3          8.17         56.71        38.67 o                         
  -3  -1   3          2.69         14.65        42.19 o                         
  -2  -1   3        321.30        361.48        54.54 o                         
  -1  -1   3       6114.93       4060.94        94.13 o                         
   0  -1   3       2463.51       2115.61        78.04 o                         
   2  -1   3       3112.83       3371.59        74.43 o                         
   3  -1   3         33.71         24.20        41.14 o                         
   4  -1   3         63.15        218.33        40.31 o                         
   5  -1   3        907.24       1023.75        61.97 o                         
   6  -1   3        776.53        739.02        35.51 o                         
   7  -1   3        846.23        812.73        45.85 o                         
   8  -1   3        581.29        598.40        51.48 o                         
   9  -1   3        670.45        688.94        42.71 o                         
  10  -1   3        234.02        222.99        50.81 o                         
  11  -1   3         23.00        -27.35        43.65 o                         
  12  -1   3         79.81         73.41        54.19 o                         
  13  -1   3          0.75          1.44        66.48 o                         
 -13   0   3         48.02         70.61        76.48 o                         
 -12   0   3          0.93        -20.60        74.74 o                         
 -11   0   3        634.19        626.92        54.43 o                         
 -10   0   3         83.24         66.47        33.95 o                         
  -9   0   3          0.61        -38.99        38.99 o                         
  -8   0   3         89.53         75.29        46.68 o                         
  -7   0   3          3.22          0.49        29.80 o                         
  -6   0   3       1208.21       1307.05        38.24 o                         
  -5   0   3         27.36         12.01        37.46 o                         
  -4   0   3        301.57        357.93        35.40 o                         
  -3   0   3       3741.36       4230.13        88.11 o                         
  -2   0   3          3.24         11.69        40.97 o                         
  -1   0   3        907.01       1175.97        60.75 o                         
   1   0   3       6171.01       7361.72       160.87 o                         
   2   0   3       9497.78       9241.91       345.58 o                         
   3   0   3       1186.58        918.67        51.12 o                         
   4   0   3       6880.47       7218.44       213.56 o                         
   5   0   3       1009.23       1194.46        65.03 o                         
   6   0   3          9.83         14.90        30.13 o                         
   7   0   3        718.28        783.93        55.06 o                         
   8   0   3        666.46        651.99        52.25 o                         
   9   0   3        363.38        353.46        44.24 o                         
  10   0   3        164.51        201.21        50.76 o                         
  11   0   3        274.02        259.20        63.38 o                         
  12   0   3         26.30          8.67        55.08 o                         
 -14   1   3          3.60        -21.88        94.22 o                         
 -13   1   3        103.66         97.08        76.47 o                         
 -12   1   3        563.88        575.95        54.94 o                         
 -11   1   3          7.95          8.89        49.44 o                         
 -10   1   3          3.07         13.85        32.70 o                         
  -9   1   3       2754.25       2796.76        66.15 o                         
  -8   1   3         15.61         16.61        29.64 o                         
  -7   1   3        692.66        690.82        33.24 o                         
  -6   1   3       2670.37       2463.90        56.25 o                         
  -5   1   3       4273.77       4930.89        76.91 o                         
  -4   1   3        500.85        639.83        42.29 o                         
  -3   1   3        379.42        403.61        43.14 o                         
  -2   1   3      20041.01      23648.87       341.85 o                         
  -1   1   3       2609.25       1659.72        60.23 o                         
   0   1   3        429.93        562.21        50.54 o                         
   1   1   3      25444.23      26147.40       571.60 o                         
   2   1   3       4872.05       4331.75        80.88 o                         
   3   1   3        821.59        795.05        49.44 o                         
   4   1   3       1892.32       1767.31        53.74 o                         
   5   1   3       2078.53       2128.70        55.80 o                         
   6   1   3         84.13         73.46        47.62 o                         
   7   1   3        341.17        324.59        49.90 o                         
   8   1   3        373.65        347.03        50.35 o                         
   9   1   3        347.80        389.33        51.41 o                         
  10   1   3         24.32         29.96        50.19 o                         
  11   1   3        306.16        353.45        64.19 o                         
  12   1   3         52.83         52.63        77.06 o                         
 -14   2   3         16.68         20.38        76.10 o                         
 -13   2   3          0.68         44.14        52.42 o                         
 -12   2   3        419.36        446.51        63.23 o                         
 -11   2   3       1061.79       1057.56        65.95 o                         
 -10   2   3        183.97        156.20        48.62 o                         
  -9   2   3       1905.07       1934.83        79.47 o                         
  -8   2   3       2449.86       2716.84        52.31 o                         
  -7   2   3         31.32         25.83        25.85 o                         
  -6   2   3       1839.87       1872.46        40.27 o                         
  -5   2   3      10421.54      10258.22       164.30 o                         
  -4   2   3        348.31        376.08        43.94 o                         
  -3   2   3        229.75        500.18        49.20 o                         
  -2   2   3       2943.17       3894.57        81.14 o                         
  -1   2   3       1546.87       1711.84        61.41 o                         
   0   2   3        562.98        677.36        43.66 o                         
   1   2   3       9262.83       9786.11       327.24 o                         
   2   2   3      14385.51      13710.52       135.72 o                         
   3   2   3        402.73        332.59        43.30 o                         
   4   2   3        114.26        111.45        38.48 o                         
   5   2   3       1704.37       1428.56        53.88 o                         
   6   2   3          7.74        -19.22        46.92 o                         
   7   2   3          1.89         12.78        46.69 o                         
   8   2   3        451.42        426.55        57.86 o                         
   9   2   3         40.67         32.30        49.48 o                         
  10   2   3         47.43         97.75        61.44 o                         
  11   2   3         15.51          8.66        62.93 o                         
 -14   3   3        241.86        205.15        77.97 o                         
 -13   3   3         93.09        109.91        61.78 o                         
 -12   3   3          0.73         -6.64        60.55 o                         
 -11   3   3          2.57         -4.83        59.81 o                         
 -10   3   3        695.15        589.72        43.92 o                         
  -9   3   3        219.84        265.73        34.95 o                         
  -8   3   3        849.19        881.10        36.02 o                         
  -7   3   3       2480.47       2452.63        42.23 o                         
  -6   3   3        398.87        408.89        30.19 o                         
  -5   3   3       4221.56       4667.05        71.81 o                         
  -4   3   3       3841.00       3422.83        64.90 o                         
  -3   3   3        336.00        345.79        38.38 o                         
  -2   3   3        413.21        460.00        41.03 o                         
  -1   3   3       2088.41       2164.72        70.83 o                         
   0   3   3       1269.56       1187.87        55.56 o                         
   1   3   3        875.94        854.42        46.24 o                         
   2   3   3       1149.74       1056.83        49.51 o                         
   3   3   3       1033.95       1025.63        51.42 o                         
   4   3   3         86.54         60.78        37.99 o                         
   5   3   3       1692.20       1745.12        64.64 o                         
   6   3   3        397.29        387.20        51.40 o                         
   7   3   3        169.32        177.22        48.96 o                         
   8   3   3          6.33        -13.45        60.01 o                         
   9   3   3        114.42         73.56        53.56 o                         
  10   3   3         11.44         40.72        61.59 o                         
  11   3   3          0.58         21.98        80.66 o                         
 -14   4   3         63.53         96.69        87.79 o                         
 -13   4   3         64.37         72.31        61.59 o                         
 -12   4   3          1.50         39.13        59.56 o                         
 -11   4   3        147.95        183.93        60.67 o                         
 -10   4   3         47.01         47.07        38.32 o                         
  -9   4   3       1152.54       1168.12        40.44 o                         
  -8   4   3        346.26        375.96        39.91 o                         
  -7   4   3        502.33        552.49        33.94 o                         
  -6   4   3       7637.18       7673.00        67.63 o                         
  -5   4   3        616.05        703.10        43.52 o                         
  -4   4   3        701.16        773.77        45.59 o                         
  -3   4   3       2219.90       2233.73        59.51 o                         
  -2   4   3        437.45        313.52        36.31 o                         
  -1   4   3         54.33         40.48        31.72 o                         
   0   4   3          1.47          0.88        38.13 o                         
   1   4   3       5045.49       4700.03        85.24 o                         
   2   4   3         23.41         27.56        40.51 o                         
   3   4   3         34.95         18.32        37.34 o                         
   4   4   3       1043.47       1033.26        58.63 o                         
   5   4   3        512.29        512.97        52.57 o                         
   6   4   3          7.49         21.69        51.54 o                         
   7   4   3        110.65         88.63        67.32 o                         
   8   4   3        343.40        328.02        69.97 o                         
   9   4   3         65.03         76.54        61.97 o                         
  10   4   3          4.66          9.67        71.64 o                         
 -14   5   3         14.96        -29.44        76.20 o                         
 -13   5   3        514.82        452.75        77.98 o                         
 -12   5   3        470.47        473.25        53.52 o                         
 -11   5   3        208.14        227.08        60.96 o                         
 -10   5   3         61.84         81.79        47.26 o                         
  -9   5   3        181.47        136.47        30.79 o                         
  -8   5   3         90.39         83.34        27.37 o                         
  -7   5   3         18.92         14.75        33.02 o                         
  -6   5   3          1.65          5.56        29.95 o                         
  -5   5   3       2705.90       2687.45        58.58 o                         
  -4   5   3        645.03        699.28        39.57 o                         
  -3   5   3         66.23        136.21        38.98 o                         
  -2   5   3       1371.38       1436.37        84.31 o                         
  -1   5   3       2522.43       2352.60        62.71 o                         
   0   5   3       1490.71       1538.68        56.24 o                         
   1   5   3          1.24         -3.05        37.05 o                         
   2   5   3         31.87         25.57        37.08 o                         
   3   5   3        123.82        113.53        47.94 o                         
   4   5   3          0.77          3.64        46.79 o                         
   5   5   3        178.25        192.49        53.47 o                         
   6   5   3        318.82        358.62        63.63 o                         
   7   5   3         91.94         78.10        75.04 o                         
   8   5   3         41.30         38.41        60.82 o                         
   9   5   3        146.68        197.11        72.81 o                         
  10   5   3          0.48         36.64       113.97 o                         
 -14   6   3        175.38        271.83        92.71 o                         
 -13   6   3        207.25        281.88        76.21 o                         
 -12   6   3        389.00        309.68        51.39 o                         
 -11   6   3        537.41        540.98        52.65 o                         
 -10   6   3          7.23          7.96        33.96 o                         
  -9   6   3        154.78        153.88        39.17 o                         
  -8   6   3         72.71         50.92        27.14 o                         
  -7   6   3        170.65        190.03        38.93 o                         
  -6   6   3        195.36        170.63        38.71 o                         
  -5   6   3       2023.26       2188.37        54.44 o                         
  -4   6   3         42.39         53.58        30.29 o                         
  -3   6   3       1614.21       1589.10        52.16 o                         
  -2   6   3         30.41         51.11        30.69 o                         
  -1   6   3         50.45         58.29        37.20 o                         
   0   6   3       1746.84       1766.70        54.38 o                         
   1   6   3        247.85        234.37        49.58 o                         
   2   6   3        513.41        467.79        52.50 o                         
   3   6   3         81.90         89.80        52.29 o                         
   4   6   3         45.84         41.18        52.49 o                         
   5   6   3        668.62        659.62        72.70 o                         
   6   6   3          0.45        -20.21        66.22 o                         
   7   6   3        395.63        341.77        79.49 o                         
   8   6   3        270.77        261.64        82.43 o                         
   9   6   3         10.96         23.50       122.01 o                         
 -14   7   3        203.25        227.11        93.40 o                         
 -13   7   3         62.95         94.72        62.23 o                         
 -12   7   3        263.39        275.62        72.23 o                         
 -11   7   3         76.15        113.90        50.18 o                         
 -10   7   3        172.55        216.83        35.05 o                         
  -9   7   3        135.84         98.74        30.40 o                         
  -8   7   3         38.86         64.45        38.24 o                         
  -7   7   3        222.41        153.35        34.16 o                         
  -6   7   3          7.46         11.12        29.32 o                         
  -5   7   3       1399.26       1390.36        45.09 o                         
  -4   7   3       1844.40       2125.60        55.54 o                         
  -3   7   3          2.14          8.22        46.49 o                         
  -2   7   3       1232.53       1308.51        57.01 o                         
  -1   7   3       1600.07       1678.60        61.49 o                         
   0   7   3        387.76        356.37        50.37 o                         
   1   7   3       1262.71       1310.37        60.62 o                         
   2   7   3        455.43        436.30        52.91 o                         
   3   7   3         87.54         72.81        48.48 o                         
   4   7   3          1.48          1.43        59.99 o                         
   5   7   3        367.27        381.94        79.39 o                         
   6   7   3        286.47        265.57        84.52 o                         
   7   7   3          4.50         -9.51        87.79 o                         
   8   7   3        114.26        117.70       155.71 o                         
 -14   8   3        189.81        138.38       134.07 o                         
 -13   8   3         82.02         52.99        76.44 o                         
 -12   8   3         71.56         58.04        61.54 o                         
 -11   8   3        636.71        683.86        54.16 o                         
 -10   8   3        328.74        314.40        61.33 o                         
  -9   8   3        796.81        775.10        46.00 o                         
  -8   8   3       1839.55       1950.94        44.08 o                         
  -7   8   3       1401.98       1420.27        45.81 o                         
  -6   8   3        255.61        206.01        39.42 o                         
  -5   8   3          3.44          2.10        33.02 o                         
  -4   8   3        540.23        565.10        34.09 o                         
  -3   8   3        329.25        326.33        40.91 o                         
  -2   8   3         31.72         31.03        38.34 o                         
  -1   8   3       1901.64       1937.64        63.82 o                         
   0   8   3       2355.24       2375.86        69.43 o                         
   1   8   3         43.53         12.68        47.68 o                         
   2   8   3          4.67          2.67        58.20 o                         
   3   8   3        560.74        564.99        72.38 o                         
   4   8   3         10.67         -7.27        79.58 o                         
   5   8   3        220.50        218.79        91.65 o                         
   6   8   3         66.33         62.54       113.69 o                         
 -13   9   3        140.41        150.30        75.98 o                         
 -12   9   3        334.48        302.66        77.50 o                         
 -11   9   3         10.84         41.18        60.34 o                         
 -10   9   3        824.91        786.81        54.70 o                         
  -9   9   3        726.45        725.70        52.29 o                         
  -8   9   3        203.29        222.45        38.54 o                         
  -7   9   3       1066.49       1085.01        44.19 o                         
  -6   9   3          8.82         10.10        38.41 o                         
  -5   9   3       1175.20       1117.93        40.57 o                         
  -4   9   3       1212.73       1247.00        41.99 o                         
  -3   9   3       1165.39       1155.05        42.27 o                         
  -2   9   3        222.50        210.81        40.69 o                         
  -1   9   3        336.85        356.09        50.39 o                         
   0   9   3       1389.04       1367.53        65.72 o                         
   1   9   3       1678.33       1822.59        82.42 o                         
   2   9   3          3.60         18.54        61.55 o                         
   3   9   3        651.43        603.71        83.77 o                         
   4   9   3        119.93        117.80       113.78 o                         
 -13  10   3         74.18         36.23        76.62 o                         
 -12  10   3         26.36         71.71        61.92 o                         
 -11  10   3          9.27         55.53        60.60 o                         
 -10  10   3        350.48        304.57        61.27 o                         
  -9  10   3       1481.76       1504.30        67.89 o                         
  -8  10   3       1303.61       1352.26        55.75 o                         
  -7  10   3        551.66        528.81        37.57 o                         
  -6  10   3       1426.22       1429.59        48.84 o                         
  -5  10   3       1090.25       1198.27        44.55 o                         
  -4  10   3          8.00        -12.96        37.92 o                         
  -3  10   3        180.01        178.42        49.92 o                         
  -2  10   3         27.39         15.99        42.34 o                         
  -1  10   3          2.67         14.51        51.63 o                         
   0  10   3        134.76        109.64        53.42 o                         
   1  10   3         14.91         18.82        56.54 o                         
   2  10   3        424.76        417.03        65.77 o                         
   3  10   3         17.02         13.98        81.98 o                         
 -12  11   3          6.69         22.02        93.38 o                         
 -11  11   3         25.61         -8.60        76.83 o                         
 -10  11   3         30.95        -13.10        75.62 o                         
  -9  11   3         22.53        115.56        59.63 o                         
  -8  11   3        315.55        321.94        40.78 o                         
  -7  11   3        435.25        437.86        41.32 o                         
  -6  11   3         16.65         23.47        49.51 o                         
  -5  11   3        115.41        108.34        38.95 o                         
  -4  11   3        232.38        215.34        51.09 o                         
  -3  11   3        162.19        132.29        50.45 o                         
  -2  11   3        154.19        150.36        51.24 o                         
  -1  11   3         59.05         71.17        50.20 o                         
   0  11   3        120.65        121.96        54.44 o                         
   1  11   3          0.35        -15.14        75.63 o                         
   2  11   3         15.29         -9.04        83.85 o                         
   3  11   3         37.10         54.89       174.85 o                         
 -11  12   3         98.40        170.49        93.57 o                         
 -10  12   3         40.56        104.57        80.26 o                         
  -9  12   3         23.31        -23.44        76.11 o                         
  -8  12   3         30.47        -15.95        63.57 o                         
  -7  12   3         18.39        -26.60        53.25 o                         
  -6  12   3        221.35        218.26        49.26 o                         
  -5  12   3        133.35        141.41        43.75 o                         
  -4  12   3         36.71         37.70        53.05 o                         
  -3  12   3          7.55         21.29        61.11 o                         
  -2  12   3         16.75         15.81        61.57 o                         
  -1  12   3         52.61         64.91        61.84 o                         
   0  12   3         37.33         23.97        70.41 o                         
   1  12   3         10.17         11.54       108.29 o                         
   2  12   3         32.62         27.52       140.11 o                         
  -9  13   3          8.18         60.85        93.15 o                         
  -8  13   3          2.94         -5.83        92.30 o                         
  -7  13   3         68.54         45.93        54.83 o                         
  -6  13   3         71.38         63.80        63.18 o                         
  -5  13   3         23.27         85.64        76.28 o                         
  -4  13   3        242.54        248.73        56.14 o                         
  -3  13   3         26.61         22.16        54.09 o                         
  -2  13   3        123.87        132.59        82.25 o                         
  -1  13   3        220.76        308.48        95.61 o                         
   0  13   3         11.27         -2.52       104.81 o                         
  -6  14   3        220.05        269.69        95.88 o                         
  -5  14   3         62.95          4.92        95.43 o                         
  -4  14   3         38.07         55.62       133.80 o                         
   0 -14   4         98.28        138.88       149.89 o                         
   1 -14   4          5.57         12.59       114.49 o                         
   2 -14   4          1.72         -8.69       102.66 o                         
   3 -14   4        107.94         99.51        88.12 o                         
   4 -14   4         15.29        -28.62        77.81 o                         
   5 -14   4          3.72        -36.79        85.62 o                         
   6 -14   4          1.18        -29.63        93.12 o                         
   7 -14   4         43.40        -59.31       111.12 o                         
   8 -14   4        134.85         64.05        95.62 o                         
   0 -13   4         13.63         38.27        99.34 o                         
   1 -13   4        373.06        434.51        79.81 o                         
   2 -13   4        503.32        494.85        86.62 o                         
   3 -13   4          0.54          4.10        75.24 o                         
   4 -13   4         59.04         90.78        61.97 o                         
   5 -13   4         84.84         74.21        76.47 o                         
   6 -13   4        100.16         45.87        76.56 o                         
   7 -13   4        139.80        180.62        76.48 o                         
   8 -13   4        115.84        166.18        76.52 o                         
   9 -13   4         76.69         35.47        94.09 o                         
  -1 -12   4         99.17        102.50       132.19 o                         
   0 -12   4         98.86         70.99        77.32 o                         
   1 -12   4          4.88        -19.74        62.23 o                         
   2 -12   4        453.56        477.61        65.57 o                         
   3 -12   4        507.52        476.30        54.94 o                         
   4 -12   4         20.21         37.13        50.31 o                         
   5 -12   4       1177.55       1285.65        69.23 o                         
   6 -12   4        594.48        568.93        55.11 o                         
   7 -12   4          0.84        -31.29        75.02 o                         
   8 -12   4         72.48        108.45        62.33 o                         
   9 -12   4        177.48        196.90        62.91 o                         
  10 -12   4          1.53          4.71        76.00 o                         
  -1 -11   4        843.63        899.73        99.63 o                         
   0 -11   4        187.97        192.83        68.63 o                         
   1 -11   4        133.79        141.49        75.28 o                         
   2 -11   4          0.86         12.26        59.96 o                         
   3 -11   4        660.35        659.86        54.85 o                         
   4 -11   4       1260.71       1344.83        59.66 o                         
   5 -11   4          2.31        -14.53        49.35 o                         
   6 -11   4       1194.88       1168.44        55.11 o                         
   7 -11   4        423.74        496.62        45.77 o                         
   8 -11   4          3.54         -2.03        43.49 o                         
   9 -11   4        638.30        615.08        56.13 o                         
  10 -11   4         18.08         22.52        43.45 o                         
  11 -11   4         26.82         39.49        65.73 o                         
  -1 -10   4        508.87        535.98        80.74 o                         
   0 -10   4        277.87        263.40        61.64 o                         
   1 -10   4        385.05        456.54        56.05 o                         
   2 -10   4         11.81          1.86        38.46 o                         
   3 -10   4        335.38        317.39        36.00 o                         
   4 -10   4        928.25        918.54        40.02 o                         
   5 -10   4        791.57        832.17        38.85 o                         
   6 -10   4         47.06         42.81        42.22 o                         
   7 -10   4        823.66        846.46        42.58 o                         
   8 -10   4        597.24        610.97        53.40 o                         
   9 -10   4        121.33         74.30        50.40 o                         
  10 -10   4        238.89        209.80        53.90 o                         
  11 -10   4        130.16        128.92        54.06 o                         
  12 -10   4          5.37         69.91        65.74 o                         
  -2  -9   4       1146.65       1127.17       206.52 o                         
  -1  -9   4         11.58          0.99        57.90 o                         
   0  -9   4        264.14        227.68        50.49 o                         
   1  -9   4        558.76        599.19        43.73 o                         
   2  -9   4         85.66         70.80        33.60 o                         
   3  -9   4        250.56        206.37        39.63 o                         
   4  -9   4         22.32         20.21        38.24 o                         
   5  -9   4         41.51         42.44        38.42 o                         
   6  -9   4          4.90          4.63        38.54 o                         
   7  -9   4          3.27         31.86        38.33 o                         
   8  -9   4         36.14         25.08        42.62 o                         
   9  -9   4         88.72         90.24        49.95 o                         
  10  -9   4         57.64         72.88        39.12 o                         
  11  -9   4         42.02         53.41        61.63 o                         
  12  -9   4          6.83        -17.99        64.50 o                         
  -2  -8   4         80.23         78.60        72.52 o                         
  -1  -8   4        131.07         87.41        44.40 o                         
   0  -8   4        353.83        365.66        44.50 o                         
   1  -8   4         65.11         70.55        38.47 o                         
   2  -8   4        867.19        915.82        44.82 o                         
   3  -8   4         26.75          3.19        38.40 o                         
   4  -8   4        667.59        687.33        42.00 o                         
   5  -8   4        117.05        114.89        30.13 o                         
   6  -8   4        363.18        313.95        32.17 o                         
   7  -8   4         12.36         -0.10        27.28 o                         
   8  -8   4        939.88        941.05        46.08 o                         
   9  -8   4          6.20         52.92        36.86 o                         
  10  -8   4        269.28        261.17        50.76 o                         
  11  -8   4        371.68        418.88        62.33 o                         
  12  -8   4         13.21        -43.25        54.22 o                         
  13  -8   4         51.67         54.44        77.12 o                         
  -2  -7   4       1250.98       1104.09        67.07 o                         
  -1  -7   4        838.32        914.75        56.87 o                         
   0  -7   4        229.30        214.90        40.14 o                         
   1  -7   4       1614.31       1543.84        54.79 o                         
   2  -7   4       1633.38       1539.26        52.75 o                         
   3  -7   4        398.83        425.99        40.37 o                         
   4  -7   4        556.47        573.16        50.02 o                         
   5  -7   4         97.37        124.84        46.82 o                         
   6  -7   4         54.68         54.62        26.99 o                         
   7  -7   4        295.73        284.67        31.51 o                         
   8  -7   4         60.20         47.71        38.73 o                         
   9  -7   4       1061.66       1120.02        52.90 o                         
  10  -7   4         73.60         61.61        49.74 o                         
  11  -7   4        448.50        419.22        49.36 o                         
  12  -7   4        615.51        558.73        51.33 o                         
  13  -7   4         69.13         88.96        66.09 o                         
  -3  -6   4       2357.86       2365.93       125.25 o                         
  -2  -6   4        701.92        629.36        63.15 o                         
  -1  -6   4        560.72        510.09        47.30 o                         
   0  -6   4       4165.45       3955.63       150.77 o                         
   1  -6   4         31.81         27.24        30.63 o                         
   2  -6   4       6028.52       5869.09       123.67 o                         
   3  -6   4       6125.27       5995.49       211.01 o                         
   4  -6   4       1894.52       1851.55        52.11 o                         
   5  -6   4        197.43        176.84        47.45 o                         
   6  -6   4         90.80         52.35        38.28 o                         
   7  -6   4        356.20        326.87        48.48 o                         
   8  -6   4         32.94         44.88        26.96 o                         
   9  -6   4        249.64        265.14        43.21 o                         
  10  -6   4        627.90        627.36        41.82 o                         
  11  -6   4        142.19        124.40        50.63 o                         
  12  -6   4        452.47        424.92        50.54 o                         
  13  -6   4        547.57        579.02        78.13 o                         
 -10  -5   4        116.99        113.90       147.17 o                         
  -9  -5   4        600.44        459.97       128.19 o                         
  -8  -5   4          2.52         -4.28       122.13 o                         
  -4  -5   4       1445.22       1401.93       118.27 o                         
  -3  -5   4       2103.99       2196.46       101.48 o                         
  -2  -5   4         80.72         66.57        42.86 o                         
  -1  -5   4         51.72         32.66        37.83 o                         
   0  -5   4        159.63        191.58        64.03 o                         
   1  -5   4       3704.78       3528.95        94.71 o                         
   2  -5   4        871.25        928.60        39.33 o                         
   3  -5   4       9383.40       9228.49       374.17 o                         
   4  -5   4       5833.43       5616.52       278.50 o                         
   5  -5   4          1.19         14.67        36.32 o                         
   6  -5   4       1808.47       1842.48        91.13 o                         
   7  -5   4       1236.74       1197.07        47.38 o                         
   8  -5   4          4.79          5.80        38.34 o                         
   9  -5   4          6.89         -1.60        38.38 o                         
  10  -5   4        228.80        259.48        36.09 o                         
  11  -5   4         76.96         11.64        39.86 o                         
  12  -5   4        110.02         71.23        65.53 o                         
  13  -5   4         17.42         -6.12        76.31 o                         
 -12  -4   4        110.32        107.08       116.55 o                         
 -11  -4   4          1.54          6.74        92.27 o                         
 -10  -4   4         30.79         37.85        66.60 o                         
  -9  -4   4        454.85        448.13        84.89 o                         
  -8  -4   4         56.13         56.04        58.85 o                         
  -7  -4   4         19.45         24.99        57.75 o                         
  -6  -4   4       5107.12       4892.60       123.25 o                         
  -5  -4   4       3610.23       3636.49        89.87 o                         
  -4  -4   4         82.06        110.32        47.71 o                         
  -3  -4   4       1636.43       1671.47        76.49 o                         
  -2  -4   4       3403.11       3351.06        97.31 o                         
  -1  -4   4        227.93        170.97        41.91 o                         
   0  -4   4       1116.81        934.97        47.66 o                         
   1  -4   4        747.63        742.75        42.84 o                         
   2  -4   4        739.33        647.81        40.57 o                         
   3  -4   4       3541.98       3573.96       173.62 o                         
   4  -4   4       1014.57        995.83        41.62 o                         
   5  -4   4        130.56        123.61        31.32 o                         
   6  -4   4        196.80        207.02        40.11 o                         
   7  -4   4       1160.51       1145.05        54.09 o                         
   8  -4   4       1266.39       1231.92        55.75 o                         
   9  -4   4        191.89        160.08        47.62 o                         
  10  -4   4          0.07          9.37        42.35 o                         
  11  -4   4        430.31        450.94        38.19 o                         
  12  -4   4         66.40         61.15        48.59 o                         
  13  -4   4         62.63         87.54        59.23 o                         
 -12  -3   4        230.22        183.45        79.67 o                         
 -11  -3   4        425.73        475.13        79.27 o                         
 -10  -3   4          5.19         32.95        73.77 o                         
  -9  -3   4         61.05         40.95        65.71 o                         
  -8  -3   4         18.45         17.70        58.08 o                         
  -7  -3   4        724.53        684.93        55.77 o                         
  -6  -3   4         88.69         83.62        41.80 o                         
  -5  -3   4       1193.35       1068.31        60.40 o                         
  -4  -3   4       7695.83       7779.20       296.27 o                         
  -3  -3   4       1152.29       1095.85        61.50 o                         
  -2  -3   4       3646.34       3829.23       159.74 o                         
  -1  -3   4       4971.53       5187.88        95.91 o                         
   0  -3   4         60.39        118.19        43.06 o                         
   1  -3   4       4541.87       5187.83       122.43 o                         
   2  -3   4       4472.77       3964.95       159.88 o                         
   3  -3   4        179.74        237.35        41.33 o                         
   4  -3   4         35.84         21.04        31.10 o                         
   5  -3   4       1416.88       1353.29        85.62 o                         
   6  -3   4       4967.58       4546.69       213.36 o                         
   7  -3   4        469.99        483.23        37.30 o                         
   8  -3   4         59.48         22.74        47.15 o                         
   9  -3   4       1529.04       1502.88       118.39 o                         
  10  -3   4          8.93        -27.54        49.51 o                         
  11  -3   4        102.00         87.69        35.84 o                         
  12  -3   4         30.88         24.50        61.81 o                         
  13  -3   4          6.37         31.79        65.79 o                         
 -13  -2   4        142.13        129.90        94.83 o                         
 -12  -2   4        103.19         83.11        77.01 o                         
 -11  -2   4        651.98        687.84        67.05 o                         
 -10  -2   4        721.17        666.12        66.29 o                         
  -9  -2   4        223.35        192.27        49.00 o                         
  -8  -2   4        638.34        647.45        53.32 o                         
  -7  -2   4        438.79        410.28        41.96 o                         
  -6  -2   4       1015.03        921.47        43.24 o                         
  -5  -2   4        286.50        311.90        45.90 o                         
  -4  -2   4         30.42         -1.29        37.78 o                         
  -3  -2   4       2405.96       2466.67        72.32 o                         
  -2  -2   4          4.13         12.25        41.24 o                         
  -1  -2   4       1415.03       1389.64        53.66 o                         
   0  -2   4       3142.65       3943.14        79.08 o                         
   1  -2   4      13119.67      14843.09       326.33 o                         
   2  -2   4        643.77        831.78        40.38 o                         
   3  -2   4       2047.55       1886.68        52.21 o                         
   4  -2   4        678.39        542.20        37.75 o                         
   5  -2   4       4051.47       3863.70        99.91 o                         
   6  -2   4       3829.53       3843.81        77.83 o                         
   7  -2   4         93.57         59.51        33.50 o                         
   8  -2   4          5.03         16.29        37.98 o                         
   9  -2   4          8.15          6.73        33.59 o                         
  10  -2   4        740.47        734.30        39.42 o                         
  11  -2   4         17.67         -2.22        59.00 o                         
  12  -2   4          1.54          6.49        53.83 o                         
 -13  -1   4        216.15        246.32        94.56 o                         
 -12  -1   4        322.44        311.44        78.07 o                         
 -11  -1   4         65.95         55.48        60.47 o                         
 -10  -1   4        342.69        314.92        61.99 o                         
  -9  -1   4        100.57         83.34        47.68 o                         
  -8  -1   4          2.35         14.15        32.85 o                         
  -7  -1   4        164.54        159.89        39.22 o                         
  -6  -1   4        252.74        236.63        39.68 o                         
  -5  -1   4        297.57        186.58        39.66 o                         
  -4  -1   4       1234.43       1151.49        53.85 o                         
  -3  -1   4         11.28        102.57        41.90 o                         
  -2  -1   4        789.07        662.40        53.01 o                         
  -1  -1   4       6969.59       8323.35       110.70 o                         
   0  -1   4       4175.09       4276.44       162.54 o                         
   1  -1   4        604.73        856.25        43.96 o                         
   2  -1   4       4203.65       3530.94       103.81 o                         
   3  -1   4        417.22        395.36        36.96 o                         
   4  -1   4         15.70         49.47        27.81 o                         
   5  -1   4         10.26         27.01        30.47 o                         
   6  -1   4       1189.81       1217.67        44.37 o                         
   7  -1   4        339.24        361.48        41.35 o                         
   8  -1   4        470.40        465.84        49.91 o                         
   9  -1   4        930.51        960.61        65.35 o                         
  10  -1   4        183.36        148.24        50.54 o                         
  11  -1   4         14.36        -16.23        61.58 o                         
  12  -1   4        152.07        209.24        66.05 o                         
 -13   0   4        103.51         51.44        77.73 o                         
 -12   0   4          1.34         25.35        74.31 o                         
 -11   0   4        304.49        272.13        51.28 o                         
 -10   0   4        367.28        358.21        53.13 o                         
  -9   0   4         24.33         11.80        38.36 o                         
  -8   0   4       1352.92       1274.85        46.46 o                         
  -7   0   4          3.76          5.52        25.89 o                         
  -6   0   4        756.10        922.20        47.22 o                         
  -5   0   4        940.05        929.76        40.69 o                         
  -4   0   4        759.79        497.93        44.64 o                         
  -3   0   4        619.22        551.68        42.53 o                         
  -2   0   4       3843.38       5206.76       233.71 o                         
  -1   0   4        104.55        200.20        36.40 o                         
   0   0   4       5923.70       8086.38       266.13 o                         
   1   0   4       8853.45       8345.66       175.87 o                         
   2   0   4       2196.65       2028.99        53.69 o                         
   3   0   4        546.38        702.92        46.96 o                         
   4   0   4        114.07        204.72        39.64 o                         
   5   0   4         91.70        102.15        31.42 o                         
   6   0   4         23.59         26.83        38.34 o                         
   7   0   4         11.53          5.54        38.01 o                         
   8   0   4        447.93        444.25        37.74 o                         
   9   0   4          0.74          6.34        49.70 o                         
  10   0   4        717.43        674.96        53.81 o                         
  11   0   4        126.16        131.34        54.66 o                         
  12   0   4         63.56         49.43        76.17 o                         
 -14   1   4         71.22        118.37        94.31 o                         
 -13   1   4          9.05          2.63        75.86 o                         
 -12   1   4        130.70         94.66        62.62 o                         
 -11   1   4         95.00        130.19        59.74 o                         
 -10   1   4        142.63        148.32        48.59 o                         
  -9   1   4       2093.45       2201.41        52.62 o                         
  -8   1   4        338.20        316.06        35.28 o                         
  -7   1   4       1361.31       1289.17        35.63 o                         
  -6   1   4        386.44        412.31        35.20 o                         
  -5   1   4        438.58        371.81        35.75 o                         
  -4   1   4        237.86        221.61        40.93 o                         
  -3   1   4        211.44        321.14        34.24 o                         
  -2   1   4       2811.08       2389.49        67.75 o                         
  -1   1   4      13986.08      17653.83       545.46 o                         
   0   1   4       4337.44       4720.57       134.75 o                         
   1   1   4       5189.54       5389.77       140.64 o                         
   2   1   4       2978.76       3386.86        71.22 o                         
   3   1   4       1517.05       1618.65        55.73 o                         
   4   1   4       2952.86       3069.56        86.69 o                         
   5   1   4       1177.18       1209.59        45.37 o                         
   6   1   4         47.67         32.33        47.05 o                         
   7   1   4         61.78         54.99        46.96 o                         
   8   1   4        464.45        511.30        44.05 o                         
   9   1   4        269.89        224.73        51.87 o                         
  10   1   4         76.90         74.40        46.54 o                         
  11   1   4        194.88        181.67        63.65 o                         
 -14   2   4         14.06         34.86        93.34 o                         
 -13   2   4          1.17        -27.67        61.32 o                         
 -12   2   4          1.85        -32.30        61.41 o                         
 -11   2   4       1340.95       1375.91        59.18 o                         
 -10   2   4        306.74        325.73        40.30 o                         
  -9   2   4        333.32        418.01        36.04 o                         
  -8   2   4       3333.13       3185.00        48.80 o                         
  -7   2   4        780.92        863.08        31.53 o                         
  -6   2   4       2336.22       2472.74        57.31 o                         
  -5   2   4       6713.39       6856.41       139.11 o                         
  -4   2   4          5.06         -0.41        37.60 o                         
  -3   2   4        321.30        537.12        45.29 o                         
  -2   2   4       1756.23       1328.74        55.61 o                         
  -1   2   4       3957.41       4318.58       134.31 o                         
   0   2   4       4182.23       4437.66        93.46 o                         
   1   2   4        483.56        419.81        43.83 o                         
   2   2   4       8273.32       8527.69       102.35 o                         
   3   2   4       1522.58       1556.29        50.55 o                         
   4   2   4        580.46        582.91        44.78 o                         
   5   2   4       3145.88       3228.60       107.48 o                         
   6   2   4        157.80        144.73        48.32 o                         
   7   2   4        207.40        143.18        48.62 o                         
   8   2   4        381.42        363.41        62.29 o                         
   9   2   4        387.58        410.12        63.81 o                         
  10   2   4         32.02         55.36        47.72 o                         
  11   2   4          1.62        -19.28        76.14 o                         
 -14   3   4        205.62        223.93        93.87 o                         
 -13   3   4         12.69         70.46        74.40 o                         
 -12   3   4         88.00         91.54        60.88 o                         
 -11   3   4        493.76        472.65        58.66 o                         
 -10   3   4        850.73        866.24        38.76 o                         
  -9   3   4         85.52         63.11        27.46 o                         
  -8   3   4       1414.39       1412.71        36.26 o                         
  -7   3   4       3641.65       3526.87       135.40 o                         
  -6   3   4        172.79        192.84        32.12 o                         
  -5   3   4       2121.92       2025.41        55.13 o                         
  -4   3   4      11473.21      12226.06       390.45 o                         
  -3   3   4       1698.60       1692.92        76.94 o                         
  -2   3   4        556.86        677.11        40.60 o                         
  -1   3   4       8310.08       8734.93       301.40 o                         
   0   3   4       5966.70       6304.36       173.09 o                         
   1   3   4         71.13         90.78        28.40 o                         
   2   3   4        311.51        328.04        41.62 o                         
   3   3   4       3087.14       2969.10        67.68 o                         
   4   3   4         41.00         10.27        47.13 o                         
   5   3   4        108.05        105.43        48.11 o                         
   6   3   4       1099.43       1101.09        57.04 o                         
   7   3   4         98.00        152.25        60.25 o                         
   8   3   4        279.56        169.38        62.62 o                         
   9   3   4         59.72         40.51        75.13 o                         
  10   3   4         63.62         69.12        63.07 o                         
 -14   4   4        153.56        155.81        76.24 o                         
 -13   4   4        241.56        278.30        76.50 o                         
 -12   4   4          1.69         10.74        49.61 o                         
 -11   4   4        841.02        819.02        64.25 o                         
 -10   4   4        914.31        882.29        43.05 o                         
  -9   4   4          3.05          7.43        26.89 o                         
  -8   4   4          0.50          4.55        33.11 o                         
  -7   4   4       1762.19       1934.28        59.02 o                         
  -6   4   4       2089.89       2078.94        73.25 o                         
  -5   4   4       2883.72       2702.67        55.48 o                         
  -4   4   4          3.42         23.37        25.36 o                         
  -3   4   4        205.85        141.93        38.90 o                         
  -2   4   4        738.31        736.24        40.51 o                         
  -1   4   4       2713.97       3020.89        65.80 o                         
   0   4   4       2437.28       2478.33        62.55 o                         
   1   4   4       1265.73       1263.37        51.92 o                         
   2   4   4        455.06        453.45        42.51 o                         
   3   4   4         26.72          9.09        46.91 o                         
   4   4   4         54.95         71.01        47.38 o                         
   5   4   4        732.51        697.68        58.72 o                         
   6   4   4         63.46         54.91        47.52 o                         
   7   4   4        148.62         99.24        61.64 o                         
   8   4   4        391.92        356.21        78.42 o                         
   9   4   4          6.21        -11.50        83.13 o                         
  10   4   4          4.82          1.35        76.30 o                         
 -14   5   4         15.08        131.94       143.02 o                         
 -13   5   4        227.48        243.47        76.38 o                         
 -12   5   4        467.03        490.89        52.63 o                         
 -11   5   4         66.03         90.00        42.85 o                         
 -10   5   4         61.50         22.07        29.87 o                         
  -9   5   4         22.96         20.87        29.79 o                         
  -8   5   4        113.70        130.68        33.17 o                         
  -7   5   4         33.14         40.62        29.30 o                         
  -6   5   4         92.75         83.26        37.74 o                         
  -5   5   4        310.51        311.11        34.00 o                         
  -4   5   4       1875.81       1606.43        51.29 o                         
  -3   5   4         66.74         44.80        30.89 o                         
  -2   5   4       2024.30       2162.43       110.43 o                         
  -1   5   4       1762.04       1682.19        46.85 o                         
   0   5   4        818.42        772.42        41.50 o                         
   1   5   4         29.70         45.65        37.45 o                         
   2   5   4         13.02         32.23        46.57 o                         
   3   5   4        239.80        222.94        49.05 o                         
   4   5   4        210.01        190.55        49.33 o                         
   5   5   4        211.85        166.48        48.91 o                         
   6   5   4        157.26        143.77        67.37 o                         
   7   5   4         16.88         10.18        60.99 o                         
   8   5   4         14.02         37.83        75.37 o                         
   9   5   4         79.06        110.72        78.06 o                         
 -14   6   4        334.88        301.87        79.12 o                         
 -13   6   4        251.05        252.43        76.63 o                         
 -12   6   4          9.48          7.43        43.42 o                         
 -11   6   4        668.32        620.56        46.04 o                         
 -10   6   4        132.82        156.45        42.66 o                         
  -9   6   4          8.71          8.45        29.91 o                         
  -8   6   4        390.92        374.56        29.47 o                         
  -7   6   4         69.81         53.54        32.82 o                         
  -6   6   4        206.08        243.44        39.82 o                         
  -5   6   4        550.83        540.70        37.17 o                         
  -4   6   4        165.94        231.18        39.35 o                         
  -3   6   4        600.00        513.44        42.33 o                         
  -2   6   4        186.05        190.04        32.73 o                         
  -1   6   4       1455.60       1362.81        46.79 o                         
   0   6   4        392.62        368.73        42.68 o                         
   1   6   4        270.09        284.62        49.30 o                         
   2   6   4        215.25        184.50        48.31 o                         
   3   6   4        332.59        265.69        50.43 o                         
   4   6   4          5.26         12.96        51.83 o                         
   5   6   4        661.45        628.42        72.40 o                         
   6   6   4         41.02         42.91        61.17 o                         
   7   6   4        177.08        222.21        84.39 o                         
   8   6   4        251.16        175.46        95.70 o                         
 -14   7   4         20.42         36.66        75.59 o                         
 -13   7   4        122.83        169.85        54.75 o                         
 -12   7   4        167.00        154.21        75.98 o                         
 -11   7   4        151.28        110.61        50.00 o                         
 -10   7   4        322.62        331.41        36.14 o                         
  -9   7   4        176.17        176.02        39.27 o                         
  -8   7   4          2.47         -3.81        26.95 o                         
  -7   7   4          6.52         -4.90        33.14 o                         
  -6   7   4         42.36         21.92        38.58 o                         
  -5   7   4       1633.95       1700.11        47.24 o                         
  -4   7   4         91.81         81.94        47.13 o                         
  -3   7   4         26.31         42.07        46.14 o                         
  -2   7   4       1456.27       1624.55        59.29 o                         
  -1   7   4       1492.14       1512.74        84.18 o                         
   0   7   4        825.15        791.09        47.27 o                         
   1   7   4        793.70        835.76        54.88 o                         
   2   7   4       1358.60       1417.28        61.94 o                         
   3   7   4        186.88        192.99        60.62 o                         
   4   7   4        135.06        155.13        75.42 o                         
   5   7   4        215.71        199.49        70.15 o                         
   6   7   4        134.56        155.41        92.96 o                         
   7   7   4          5.58          1.81       100.20 o                         
   8   7   4         80.28         85.37        99.65 o                         
 -14   8   4         77.62        111.54        95.02 o                         
 -13   8   4        154.49        128.73        77.52 o                         
 -12   8   4         33.84         21.64        75.70 o                         
 -11   8   4        275.19        228.17        51.11 o                         
 -10   8   4         18.67          3.42        42.74 o                         
  -9   8   4        956.24       1113.16        47.55 o                         
  -8   8   4       1738.24       1593.73        39.66 o                         
  -7   8   4       1328.13       1270.62        38.05 o                         
  -6   8   4         78.34         53.44        30.25 o                         
  -5   8   4         38.34         64.59        46.52 o                         
  -4   8   4        282.15        266.63        48.26 o                         
  -3   8   4        253.61        269.52        40.56 o                         
  -2   8   4        266.80        253.44        41.38 o                         
  -1   8   4        405.49        408.76        51.36 o                         
   0   8   4        659.83        694.20        54.18 o                         
   1   8   4        274.60        295.20        50.65 o                         
   2   8   4        467.59        435.90        76.82 o                         
   3   8   4        826.49        888.64        75.60 o                         
   4   8   4          0.28          4.00        61.00 o                         
   5   8   4         64.58         48.13        93.81 o                         
   6   8   4         14.40          9.97       100.37 o                         
   7   8   4          6.44         -1.16       117.71 o                         
 -13   9   4         49.08        140.30        74.80 o                         
 -12   9   4        200.62        132.53        63.10 o                         
 -11   9   4          1.89          6.25        47.29 o                         
 -10   9   4        230.91        262.97        50.45 o                         
  -9   9   4        239.12        237.65        50.33 o                         
  -8   9   4         30.53          2.55        42.98 o                         
  -7   9   4       1000.99        970.45        39.92 o                         
  -6   9   4        264.32        294.12        32.18 o                         
  -5   9   4        191.52        163.78        39.56 o                         
  -4   9   4        654.79        586.66        51.56 o                         
  -3   9   4        850.52        772.00        45.78 o                         
  -2   9   4        784.29        744.93        41.15 o                         
  -1   9   4         16.89          8.09        47.62 o                         
   0   9   4        402.37        379.72        53.40 o                         
   1   9   4       1531.65       1552.79        74.24 o                         
   2   9   4         59.56         80.63        75.67 o                         
   3   9   4        414.07        397.54        73.36 o                         
   4   9   4         69.76         69.29        99.80 o                         
   5   9   4          0.57         -8.74       100.89 o                         
   6   9   4        227.97        234.24       291.76 o                         
 -12  10   4        165.14        221.67        85.03 o                         
 -11  10   4        114.89         84.68        54.56 o                         
 -10  10   4         38.87         36.09        52.93 o                         
  -9  10   4       1624.43       1687.48        44.32 o                         
  -8  10   4        851.35        827.69        47.58 o                         
  -7  10   4        438.65        415.73        37.31 o                         
  -6  10   4       1551.47       1620.28        58.14 o                         
  -5  10   4       1453.60       1446.20        80.77 o                         
  -4  10   4          0.12         13.56        48.88 o                         
  -3  10   4        294.00        323.03        61.71 o                         
  -2  10   4          6.88          6.41        60.10 o                         
  -1  10   4         10.25        -29.28        60.84 o                         
   0  10   4        129.00        146.22        61.52 o                         
   1  10   4        251.95        255.18        63.59 o                         
   2  10   4         71.44         92.84        92.76 o                         
   3  10   4          2.34          5.94        93.05 o                         
   4  10   4        189.16        171.99       124.24 o                         
 -12  11   4         22.33        -37.11        77.39 o                         
 -11  11   4          7.16        102.85        61.94 o                         
 -10  11   4          0.93        -62.00        62.00 o                         
  -9  11   4         56.40         77.97        52.73 o                         
  -8  11   4        225.18        210.52        53.31 o                         
  -7  11   4        226.43        228.50        51.28 o                         
  -6  11   4          1.12         -4.80        49.58 o                         
  -5  11   4        145.49        142.60        50.47 o                         
  -4  11   4         11.66          8.96        43.26 o                         
  -3  11   4        125.36         96.51        49.88 o                         
  -2  11   4        146.87        156.91        50.90 o                         
  -1  11   4         33.75         44.32        52.19 o                         
   0  11   4          8.87        -16.78        65.47 o                         
   1  11   4         15.94          3.85        70.72 o                         
   2  11   4         29.79         33.44        77.49 o                         
   3  11   4         12.71         15.41       103.83 o                         
 -11  12   4         83.77        -77.74       134.33 o                         
 -10  12   4         32.75         70.83        91.89 o                         
  -9  12   4          3.43        -12.87        53.65 o                         
  -8  12   4         26.62         66.71        61.54 o                         
  -7  12   4         39.57         18.23        61.63 o                         
  -6  12   4        381.13        430.33        55.38 o                         
  -5  12   4        234.07        220.37        55.01 o                         
  -4  12   4         14.45         24.96        53.02 o                         
  -3  12   4         44.46         36.90        48.01 o                         
  -2  12   4          1.36        -18.86        62.19 o                         
  -1  12   4         88.47         69.33        63.12 o                         
   0  12   4         36.85         33.00        68.14 o                         
   1  12   4          2.16         19.83        81.84 o                         
  -9  13   4          5.22         -0.66        93.76 o                         
  -8  13   4         34.81         15.03        58.85 o                         
  -7  13   4         50.82         21.01        75.83 o                         
  -6  13   4          6.43        -34.43        67.38 o                         
  -5  13   4          2.37         -2.86        54.84 o                         
  -4  13   4        143.60        120.30        67.71 o                         
  -3  13   4          9.60         22.17        75.49 o                         
  -2  13   4        172.65        233.06        77.74 o                         
  -1  13   4         49.66         80.90        78.03 o                         
   0 -14   5         47.08        119.75       123.29 o                         
   1 -14   5          2.15        -44.60       115.47 o                         
   2 -14   5         14.85         -2.15       102.42 o                         
   3 -14   5         30.52         72.77        92.66 o                         
   4 -14   5          0.86        -62.64        93.23 o                         
   5 -14   5          0.56          3.58        93.29 o                         
   6 -14   5          0.98         28.76        93.92 o                         
   7 -14   5         34.33         58.51        94.65 o                         
   0 -13   5         14.75          3.32        93.62 o                         
   1 -13   5        330.18        356.96        79.88 o                         
   2 -13   5        278.56        285.97        79.02 o                         
   3 -13   5          2.71         13.75        75.59 o                         
   4 -13   5        169.32        169.67        55.20 o                         
   5 -13   5         92.10        124.87        75.76 o                         
   6 -13   5         49.23         60.27        53.81 o                         
   7 -13   5        153.15        121.85        77.51 o                         
   8 -13   5        178.47        156.54        77.83 o                         
   9 -13   5        119.73        122.67        95.05 o                         
  -1 -12   5         76.59         67.96       107.89 o                         
   0 -12   5         66.23         66.31        75.98 o                         
   1 -12   5         11.25         11.47        61.69 o                         
   2 -12   5        497.05        530.10        66.29 o                         
   3 -12   5        775.28        768.90        67.41 o                         
   4 -12   5        102.63        135.07        62.21 o                         
   5 -12   5       1116.95       1151.88        85.65 o                         
   6 -12   5        341.95        303.33        52.16 o                         
   7 -12   5          7.19        -18.08        61.49 o                         
   8 -12   5        154.11        135.71        54.34 o                         
   9 -12   5        124.27        119.47        45.21 o                         
  10 -12   5          3.47         -4.46        75.92 o                         
  -1 -11   5        400.61        423.26        91.69 o                         
   0 -11   5        160.45        167.93        68.19 o                         
   1 -11   5        183.84        183.57        62.11 o                         
   2 -11   5         68.06         38.26        49.47 o                         
   3 -11   5        985.64       1060.31        55.33 o                         
   4 -11   5        400.15        396.22        51.37 o                         
   5 -11   5         28.17         48.63        49.48 o                         
   6 -11   5        725.06        801.80        53.37 o                         
   7 -11   5        329.00        371.27        51.45 o                         
   8 -11   5         77.25         53.54        46.81 o                         
   9 -11   5        264.65        244.15        49.04 o                         
  10 -11   5         13.01         59.98        43.56 o                         
  11 -11   5          3.48          8.08        53.92 o                         
  -2 -10   5        100.72        101.26       111.91 o                         
  -1 -10   5        141.50        131.69        74.90 o                         
   0 -10   5        154.12        144.40        44.95 o                         
   1 -10   5        450.50        426.53        44.26 o                         
   2 -10   5          0.94         -9.63        38.90 o                         
   3 -10   5        129.64        102.73        34.72 o                         
   4 -10   5        417.63        385.14        36.73 o                         
   5 -10   5        198.48        226.71        39.29 o                         
   6 -10   5         13.19         10.44        37.91 o                         
   7 -10   5        727.74        791.86        46.53 o                         
   8 -10   5        264.77        269.42        44.24 o                         
   9 -10   5          5.79          8.56        43.23 o                         
  10 -10   5        413.96        417.08        63.43 o                         
  11 -10   5        178.49        171.15        83.70 o                         
  -2  -9   5        448.07        460.73        80.13 o                         
  -1  -9   5       1090.70       1159.84        57.15 o                         
   0  -9   5        213.37        265.40        41.17 o                         
   1  -9   5       1211.57       1164.59        47.51 o                         
   2  -9   5        564.67        585.01        42.63 o                         
   3  -9   5          9.63         13.99        33.21 o                         
   4  -9   5        149.71        114.72        30.44 o                         
   5  -9   5        368.02        402.46        36.05 o                         
   6  -9   5        643.51        655.26        34.57 o                         
   7  -9   5         25.18          7.66        49.32 o                         
   8  -9   5          2.09         23.58        42.26 o                         
   9  -9   5        119.61        117.04        36.14 o                         
  10  -9   5          0.70        -17.13        47.36 o                         
  11  -9   5        139.15         68.89        54.90 o                         
  12  -9   5          5.99          6.16        66.35 o                         
  -2  -8   5         79.67         67.89        48.28 o                         
  -1  -8   5         89.34        106.60        42.24 o                         
   0  -8   5        429.34        352.26        51.01 o                         
   1  -8   5         93.24         90.15        47.59 o                         
   2  -8   5        871.05        861.77        45.73 o                         
   3  -8   5        858.50        840.11        45.63 o                         
   4  -8   5          3.02         -1.97        33.07 o                         
   5  -8   5         54.62         44.06        38.66 o                         
   6  -8   5        338.66        304.61        48.94 o                         
   7  -8   5         18.69         35.53        29.86 o                         
   8  -8   5        230.14        184.71        49.18 o                         
   9  -8   5          0.21         43.00        42.04 o                         
  10  -8   5        408.39        398.85        52.18 o                         
  11  -8   5        164.88        194.84        54.27 o                         
  12  -8   5          7.29         44.20        53.19 o                         
  -3  -7   5          3.34         -1.44        69.75 o                         
  -2  -7   5       1982.53       1972.70        79.68 o                         
  -1  -7   5        801.86        793.57        57.56 o                         
   0  -7   5        209.71        198.84        48.56 o                         
   1  -7   5        518.70        505.19        51.40 o                         
   2  -7   5        840.12        865.54        50.20 o                         
   3  -7   5        454.53        421.72        50.01 o                         
   4  -7   5        126.37         91.20        33.87 o                         
   5  -7   5         11.27         12.90        46.65 o                         
   6  -7   5        223.37        286.71        47.47 o                         
   7  -7   5         55.37         88.35        46.96 o                         
   8  -7   5        115.87         95.16        30.81 o                         
   9  -7   5        608.59        629.93        38.12 o                         
  10  -7   5          9.57         24.09        43.09 o                         
  11  -7   5        129.62        165.34        47.88 o                         
  12  -7   5        198.50        241.94        63.77 o                         
  -4  -6   5       1127.91       1011.06        96.41 o                         
  -3  -6   5        217.51        224.37        65.32 o                         
  -2  -6   5       1239.61       1292.99        65.77 o                         
  -1  -6   5        976.65        941.12        52.24 o                         
   0  -6   5       1737.32       1637.71        81.74 o                         
   1  -6   5        167.55        188.03        32.60 o                         
   2  -6   5        915.37        843.80        46.06 o                         
   3  -6   5        118.50        105.99        37.65 o                         
   4  -6   5        310.86        313.30        34.42 o                         
   5  -6   5        142.99        144.42        39.07 o                         
   6  -6   5        429.37        415.03        36.82 o                         
   7  -6   5        777.54        743.71        43.52 o                         
   8  -6   5         59.27         26.52        47.40 o                         
   9  -6   5        461.37        399.38        39.64 o                         
  10  -6   5        241.88        247.01        49.89 o                         
  11  -6   5        109.40        153.23        46.90 o                         
  12  -6   5        289.44        263.75        45.92 o                         
 -11  -5   5          4.77          6.52       158.97 o                         
 -10  -5   5        526.55        558.74       132.78 o                         
  -9  -5   5        287.73        266.53        95.35 o                         
  -8  -5   5        166.96        162.32        87.02 o                         
  -7  -5   5        375.04        424.14        79.28 o                         
  -6  -5   5        239.99        249.69        71.06 o                         
  -5  -5   5         31.24         24.72        66.60 o                         
  -4  -5   5         33.98         30.47        57.71 o                         
  -3  -5   5       2181.15       2121.56        75.72 o                         
  -2  -5   5        635.90        601.69        48.05 o                         
  -1  -5   5         22.74         29.87        37.94 o                         
   0  -5   5       4177.56       3981.76       126.00 o                         
   1  -5   5       2175.04       2117.81        99.19 o                         
   2  -5   5         39.76         26.76        36.64 o                         
   3  -5   5       7000.87       6802.88       276.33 o                         
   4  -5   5       2828.64       2784.74        94.29 o                         
   5  -5   5        888.70        894.40        45.70 o                         
   6  -5   5       1013.87        987.40        41.73 o                         
   7  -5   5       1926.27       1952.74        57.57 o                         
   8  -5   5         82.53         63.92        38.69 o                         
   9  -5   5         69.36         72.13        41.43 o                         
  10  -5   5        535.86        508.15        41.30 o                         
  11  -5   5         59.97         85.62        43.10 o                         
  12  -5   5          4.71         28.41        48.26 o                         
 -12  -4   5         33.14         35.79       103.32 o                         
 -11  -4   5          4.19         38.04        92.29 o                         
 -10  -4   5         10.84         21.11        75.40 o                         
  -9  -4   5        967.83        906.25        77.41 o                         
  -8  -4   5        172.42        146.92        59.98 o                         
  -7  -4   5        283.21        246.78        46.84 o                         
  -6  -4   5       4684.78       4876.09       166.55 o                         
  -5  -4   5       4098.63       4367.03       232.28 o                         
  -4  -4   5        113.16         72.34        38.31 o                         
  -3  -4   5       1670.08       1622.38        65.41 o                         
  -2  -4   5       1319.33       1129.11        54.89 o                         
  -1  -4   5         94.80         93.84        40.02 o                         
   0  -4   5       1766.42       1717.97        53.27 o                         
   1  -4   5       1013.40        956.29        43.58 o                         
   2  -4   5          7.36          6.45        26.49 o                         
   3  -4   5         34.77         37.40        31.16 o                         
   4  -4   5       2728.85       2784.77        81.11 o                         
   5  -4   5       3693.92       3580.61       114.65 o                         
   6  -4   5        229.93        257.02        41.04 o                         
   7  -4   5        437.44        493.01        53.37 o                         
   8  -4   5        292.52        288.73        48.79 o                         
   9  -4   5         36.49         47.86        48.79 o                         
  10  -4   5         68.33         45.31        61.18 o                         
  11  -4   5         75.32        109.91        46.96 o                         
  12  -4   5         39.00          7.13        44.95 o                         
 -12  -3   5         57.38         66.04        83.68 o                         
 -11  -3   5        251.15        258.38        77.27 o                         
 -10  -3   5          5.11         16.90        73.92 o                         
  -9  -3   5        237.30        251.27        67.35 o                         
  -8  -3   5         84.92         93.13        39.39 o                         
  -7  -3   5        374.71        401.41        44.94 o                         
  -6  -3   5          9.45         14.84        46.53 o                         
  -5  -3   5       1430.88       1420.69        79.43 o                         
  -4  -3   5       2298.58       2125.06        74.19 o                         
  -3  -3   5       2917.99       3339.37       132.78 o                         
  -2  -3   5       1341.14       1345.13        56.08 o                         
  -1  -3   5       2576.30       2342.72        64.62 o                         
   0  -3   5        376.07        353.68        43.38 o                         
   1  -3   5          1.44         19.19        30.88 o                         
   2  -3   5        562.16        548.50        37.70 o                         
   3  -3   5       1363.63       1309.96        49.64 o                         
   4  -3   5         15.06         18.80        30.12 o                         
   5  -3   5       1635.55       1639.19        47.00 o                         
   6  -3   5       3126.65       3223.46        61.04 o                         
   7  -3   5        117.02        140.41        39.26 o                         
   8  -3   5         68.78         60.50        33.93 o                         
   9  -3   5        439.65        448.23        62.63 o                         
  10  -3   5         32.29         48.18        60.29 o                         
  11  -3   5         17.68         26.56        47.48 o                         
  12  -3   5         91.95        116.02        54.28 o                         
 -13  -2   5         92.32         98.33        94.73 o                         
 -12  -2   5         27.08         -0.05        83.26 o                         
 -11  -2   5        289.56        299.04        64.00 o                         
 -10  -2   5        455.26        515.85        69.89 o                         
  -9  -2   5        223.22        191.48        49.60 o                         
  -8  -2   5         16.34         10.77        38.36 o                         
  -7  -2   5       1347.10       1436.36        49.37 o                         
  -6  -2   5        727.90        643.45        52.24 o                         
  -5  -2   5        444.42        551.01        44.48 o                         
  -4  -2   5       7140.54       7709.80       376.79 o                         
  -3  -2   5       5316.66       5130.04       130.47 o                         
  -2  -2   5       2220.84       1799.21       102.95 o                         
  -1  -2   5       1890.16       1854.78        60.12 o                         
   0  -2   5       1612.88       1046.00        52.37 o                         
   1  -2   5        680.42        667.10        41.04 o                         
   2  -2   5        106.02        138.57        29.17 o                         
   3  -2   5        733.36        689.77        44.07 o                         
   4  -2   5        689.32        688.81        44.56 o                         
   5  -2   5        563.82        549.13        36.25 o                         
   6  -2   5         95.26         68.37        33.75 o                         
   7  -2   5         45.58         33.69        38.06 o                         
   8  -2   5          1.79        -13.77        47.19 o                         
   9  -2   5        414.86        411.91        52.06 o                         
  10  -2   5          1.20          1.69        50.01 o                         
  11  -2   5          4.30         19.25        52.74 o                         
  12  -2   5          1.62         50.89        79.03 o                         
 -13  -1   5        431.24        480.08       113.57 o                         
 -12  -1   5        292.06        313.91        77.02 o                         
 -11  -1   5          0.50         29.38        61.29 o                         
 -10  -1   5        769.60        767.66        65.37 o                         
  -9  -1   5          5.95         -2.47        33.51 o                         
  -8  -1   5        301.91        336.86        40.69 o                         
  -7  -1   5        362.17        403.34        50.27 o                         
  -6  -1   5         19.50         22.63        36.14 o                         
  -5  -1   5         18.83         49.42        30.71 o                         
  -4  -1   5        360.88        328.92        41.75 o                         
  -3  -1   5        124.64        199.42        41.23 o                         
  -2  -1   5        116.20        119.95        33.96 o                         
  -1  -1   5        326.41        104.13        35.31 o                         
   0  -1   5        521.34        494.20        46.60 o                         
   1  -1   5         28.99         -1.30        28.05 o                         
   2  -1   5       1662.60       1497.38        52.54 o                         
   3  -1   5        373.03        331.42        35.25 o                         
   4  -1   5       2423.07       2627.18        77.87 o                         
   5  -1   5        311.56        348.26        30.83 o                         
   6  -1   5        784.85        868.18        53.73 o                         
   7  -1   5         15.32         34.88        32.81 o                         
   8  -1   5         65.00         83.22        33.72 o                         
   9  -1   5        785.87        879.89        65.49 o                         
  10  -1   5          0.36        -13.78        43.94 o                         
  11  -1   5         24.22         17.49        61.84 o                         
  12  -1   5         79.46         39.21        77.31 o                         
 -13   0   5         82.06         14.92        77.52 o                         
 -12   0   5         94.45         46.83        75.94 o                         
 -11   0   5        316.36        350.00        62.65 o                         
 -10   0   5        456.80        507.40        51.48 o                         
  -9   0   5        301.15        294.84        40.59 o                         
  -8   0   5        849.23        854.44        43.79 o                         
  -7   0   5         44.50          5.30        38.11 o                         
  -6   0   5        586.79        600.56        43.48 o                         
  -5   0   5         32.71          6.63        29.70 o                         
  -4   0   5       1947.27       2255.25        70.34 o                         
  -3   0   5      10648.60      10764.51       107.51 o                         
  -2   0   5         79.53         13.57        40.58 o                         
  -1   0   5       1586.79       1640.18        67.72 o                         
   0   0   5       1757.45       1234.54        48.39 o                         
   1   0   5         66.98         59.66        39.65 o                         
   2   0   5        644.72        536.74        39.00 o                         
   3   0   5        600.10        460.90        32.60 o                         
   4   0   5        275.43        315.36        39.75 o                         
   5   0   5         30.27         41.90        46.72 o                         
   6   0   5        504.96        543.85        38.06 o                         
   7   0   5        750.51        742.15        52.77 o                         
   8   0   5         33.90         16.87        42.36 o                         
   9   0   5          8.18         52.37        60.43 o                         
  10   0   5        831.17        958.27        59.79 o                         
  11   0   5         48.28         38.14        54.09 o                         
 -14   1   5         36.94         71.97        76.68 o                         
 -13   1   5        124.47        158.23        76.47 o                         
 -12   1   5        222.57        194.02        62.18 o                         
 -11   1   5          0.61         -2.17        60.29 o                         
 -10   1   5        863.84        827.05        43.73 o                         
  -9   1   5        239.77        237.41        31.65 o                         
  -8   1   5        354.77        336.29        31.96 o                         
  -7   1   5       1135.26       1118.25        47.97 o                         
  -6   1   5         31.74         19.44        36.01 o                         
  -5   1   5        213.22        200.02        38.96 o                         
  -4   1   5       1066.09        919.06        57.64 o                         
  -3   1   5        422.87        495.24        38.26 o                         
  -2   1   5       6537.83       7576.56        95.69 o                         
  -1   1   5        575.22        427.92        38.73 o                         
   0   1   5       4365.17       4346.58       149.17 o                         
   1   1   5       6718.76       6765.38        96.91 o                         
   2   1   5         51.51         25.26        31.67 o                         
   3   1   5         48.14         23.55        37.22 o                         
   4   1   5       1480.82       1297.25        42.43 o                         
   5   1   5         17.23          4.27        38.09 o                         
   6   1   5        130.37         93.39        47.63 o                         
   7   1   5         47.95         46.83        47.41 o                         
   8   1   5        975.51        972.25        65.92 o                         
   9   1   5         22.50         31.16        62.13 o                         
  10   1   5          0.31         45.67        74.51 o                         
  11   1   5        331.57        339.85        78.03 o                         
 -14   2   5          3.34         11.39        92.76 o                         
 -13   2   5        173.09        137.26        75.88 o                         
 -12   2   5          7.75        -17.31        61.19 o                         
 -11   2   5        502.95        471.31        44.79 o                         
 -10   2   5         50.01         61.75        33.75 o                         
  -9   2   5       1668.98       1609.24        43.09 o                         
  -8   2   5       1395.83       1500.04        56.21 o                         
  -7   2   5          8.36          3.80        46.39 o                         
  -6   2   5        762.99        800.11        39.35 o                         
  -5   2   5        430.06        332.61        40.77 o                         
  -4   2   5        283.12        265.33        34.21 o                         
  -3   2   5       2173.47       2582.10        60.39 o                         
  -2   2   5        526.33        613.10        39.13 o                         
  -1   2   5       1028.82       1032.31        49.22 o                         
   0   2   5        841.48        789.93        46.86 o                         
   1   2   5       3042.58       3230.74       133.33 o                         
   2   2   5       4086.60       4197.69        72.65 o                         
   3   2   5         13.82         12.71        30.69 o                         
   4   2   5        856.33        947.24        54.54 o                         
   5   2   5       1118.95       1085.10        49.25 o                         
   6   2   5        423.77        507.48        43.64 o                         
   7   2   5         13.74          0.40        53.60 o                         
   8   2   5         17.17        -14.36        59.91 o                         
   9   2   5        243.76        146.09        70.09 o                         
  10   2   5         83.15         46.14        76.64 o                         
  11   2   5         23.43         19.26        76.72 o                         
 -14   3   5          2.38         26.80        74.91 o                         
 -13   3   5         57.02         34.23        62.48 o                         
 -12   3   5         36.92          7.19        61.05 o                         
 -11   3   5        438.85        451.00        45.19 o                         
 -10   3   5       1179.64       1193.04        44.54 o                         
  -9   3   5        514.80        567.77        36.82 o                         
  -8   3   5        802.53        839.26        52.22 o                         
  -7   3   5       2873.82       3056.47        64.60 o                         
  -6   3   5          1.66        -17.72        36.89 o                         
  -5   3   5       1714.87       1673.29        77.96 o                         
  -4   3   5       5121.89       4998.84       233.22 o                         
  -3   3   5       4258.79       4377.04        91.18 o                         
  -2   3   5          3.24          7.33        26.37 o                         
  -1   3   5       1178.37       1054.49        49.49 o                         
   0   3   5       3054.42       3186.36       123.20 o                         
   1   3   5        348.18        342.01        40.90 o                         
   2   3   5        141.05        146.52        38.54 o                         
   3   3   5       2237.93       2433.35        66.20 o                         
   4   3   5        689.80        722.68        46.04 o                         
   5   3   5        121.55         67.85        39.68 o                         
   6   3   5        422.08        436.42        43.72 o                         
   7   3   5         22.40         19.32        59.95 o                         
   8   3   5        277.61        219.86        62.85 o                         
   9   3   5         87.92         64.61        76.04 o                         
  10   3   5         34.52        -10.11        94.11 o                         
 -14   4   5        514.80        531.34        87.47 o                         
 -13   4   5        740.19        724.10        79.89 o                         
 -12   4   5        237.95        253.21        62.73 o                         
 -11   4   5         14.59         12.52        37.94 o                         
 -10   4   5        267.30        279.88        35.08 o                         
  -9   4   5        867.12        869.55        35.42 o                         
  -8   4   5        355.22        422.61        46.29 o                         
  -7   4   5        404.78        409.28        41.20 o                         
  -6   4   5       3855.42       3890.90        57.91 o                         
  -5   4   5       1253.30       1351.13        48.58 o                         
  -4   4   5        649.47        701.48        43.80 o                         
  -3   4   5        468.23        418.69        36.08 o                         
  -2   4   5         93.96        165.05        32.69 o                         
  -1   4   5       3680.49       3952.17        66.43 o                         
   0   4   5       1573.52       1592.35        48.74 o                         
   1   4   5       2063.53       1988.31        56.48 o                         
   2   4   5        349.25        334.36        42.17 o                         
   3   4   5          0.27          8.52        46.52 o                         
   4   4   5        371.89        371.25        50.29 o                         
   5   4   5        102.27        110.21        47.93 o                         
   6   4   5         27.06         10.15        59.63 o                         
   7   4   5        328.89        330.55        63.76 o                         
   8   4   5         34.31          8.85        76.06 o                         
   9   4   5         21.62          9.84        76.68 o                         
 -14   5   5         17.69         23.12        93.46 o                         
 -13   5   5        208.71        174.67        76.49 o                         
 -12   5   5        747.72        788.99        53.38 o                         
 -11   5   5        168.49        126.47        49.72 o                         
 -10   5   5        342.09        353.87        43.80 o                         
  -9   5   5        916.01        834.28        35.11 o                         
  -8   5   5        100.27         92.48        38.43 o                         
  -7   5   5        355.23        358.72        55.59 o                         
  -6   5   5         27.64         23.14        38.01 o                         
  -5   5   5       1361.98       1333.07        48.10 o                         
  -4   5   5       3022.60       3266.72        61.60 o                         
  -3   5   5        633.20        744.77        40.53 o                         
  -2   5   5       2903.45       2944.04        61.58 o                         
  -1   5   5         92.41        145.11        37.90 o                         
   0   5   5        730.54        758.49        39.98 o                         
   1   5   5        592.85        617.01        44.95 o                         
   2   5   5        101.75        114.91        39.58 o                         
   3   5   5        497.17        459.14        50.96 o                         
   4   5   5        101.54         97.23        48.31 o                         
   5   5   5          2.02         -6.04        59.73 o                         
   6   5   5        450.97        479.07        70.74 o                         
   7   5   5          0.82         18.45        70.90 o                         
   8   5   5         74.97         73.46        76.59 o                         
   9   5   5          4.72         17.75        92.79 o                         
 -14   6   5        501.85        427.37        96.21 o                         
 -13   6   5        249.38        280.69        76.81 o                         
 -12   6   5        167.04        131.15        46.23 o                         
 -11   6   5        179.82        235.31        50.70 o                         
 -10   6   5         53.37          6.01        42.50 o                         
  -9   6   5        451.61        460.93        35.59 o                         
  -8   6   5         42.19         42.87        38.32 o                         
  -7   6   5         46.53         47.72        46.46 o                         
  -6   6   5        910.14        812.87        52.08 o                         
  -5   6   5         10.34         -6.55        38.26 o                         
  -4   6   5        342.74        369.08        41.21 o                         
  -3   6   5        543.96        563.62        50.30 o                         
  -2   6   5        340.84        365.05        41.77 o                         
  -1   6   5         84.34         81.08        47.35 o                         
   0   6   5        106.41        120.21        39.51 o                         
   1   6   5         60.75         71.17        38.45 o                         
   2   6   5         14.43          0.67        46.75 o                         
   3   6   5        123.36        106.29        48.61 o                         
   4   6   5        384.94        396.83        63.21 o                         
   5   6   5         28.75         34.81        60.10 o                         
   6   6   5          9.70         28.24        60.91 o                         
   7   6   5         96.33         60.16        83.61 o                         
   8   6   5         92.41        127.35       101.35 o                         
 -14   7   5          0.88        -52.88        77.48 o                         
 -13   7   5        268.89        167.35        64.46 o                         
 -12   7   5        182.12        168.05        44.25 o                         
 -11   7   5         69.33         52.82        43.33 o                         
 -10   7   5        235.83        276.15        39.61 o                         
  -9   7   5         54.03         64.76        48.28 o                         
  -8   7   5         77.89         42.26        33.50 o                         
  -7   7   5         78.05         22.85        38.88 o                         
  -6   7   5         44.68         15.18        46.96 o                         
  -5   7   5          6.23          7.44        46.90 o                         
  -4   7   5        240.80        248.16        40.63 o                         
  -3   7   5        538.18        558.11        50.10 o                         
  -2   7   5       1966.97       1980.22        60.48 o                         
  -1   7   5       1726.13       1777.12        97.22 o                         
   0   7   5         61.54         58.41        47.12 o                         
   1   7   5       1147.24       1171.55        57.25 o                         
   2   7   5        872.65        886.14        56.73 o                         
   3   7   5        432.50        358.77        63.79 o                         
   4   7   5        119.82         92.22        60.82 o                         
   5   7   5          1.34          2.18        61.61 o                         
   6   7   5        250.14        193.41        77.70 o                         
   7   7   5          0.20         -6.15       113.86 o                         
 -13   8   5        102.36        130.74        88.57 o                         
 -12   8   5         62.63         47.90        47.77 o                         
 -11   8   5        660.77        630.20        39.41 o                         
 -10   8   5         28.29         -3.37        49.81 o                         
  -9   8   5        800.73        754.35        46.38 o                         
  -8   8   5       1413.70       1640.68        49.32 o                         
  -7   8   5        495.56        455.63        29.97 o                         
  -6   8   5        605.39        617.43        43.24 o                         
  -5   8   5        240.41        257.06        48.44 o                         
  -4   8   5       1921.20       2000.83        54.31 o                         
  -3   8   5       1417.85       1311.96        49.54 o                         
  -2   8   5         25.43         22.93        47.43 o                         
  -1   8   5        485.92        502.68        51.22 o                         
   0   8   5         14.93         13.10        47.24 o                         
   1   8   5        342.22        332.28        62.50 o                         
   2   8   5       1264.73       1374.94        71.87 o                         
   3   8   5        446.58        457.66        65.75 o                         
   4   8   5         35.08         22.66        74.51 o                         
   5   8   5         22.13         52.55        83.17 o                         
   6   8   5         48.54         27.01       113.82 o                         
 -13   9   5         76.69         34.28        76.82 o                         
 -12   9   5         37.96         54.32        62.66 o                         
 -11   9   5          8.85         41.22        53.15 o                         
 -10   9   5        630.27        561.03        51.91 o                         
  -9   9   5         25.87         -3.77        38.71 o                         
  -8   9   5        332.87        300.45        37.01 o                         
  -7   9   5       1413.02       1428.20        45.78 o                         
  -6   9   5         92.36         84.57        49.52 o                         
  -5   9   5        105.36         98.85        54.06 o                         
  -4   9   5         83.15        103.06        39.59 o                         
  -3   9   5         21.72         19.79        47.16 o                         
  -2   9   5         11.11        -30.47        60.04 o                         
  -1   9   5         17.46         12.21        48.46 o                         
   0   9   5       1027.14        982.86        68.26 o                         
   1   9   5        412.54        461.99        78.71 o                         
   2   9   5         28.94          1.22        61.99 o                         
   3   9   5        427.91        421.25        86.40 o                         
   4   9   5         54.62         74.25        83.46 o                         
   5   9   5         31.01         39.01       114.24 o                         
 -12  10   5        160.08        154.86        93.46 o                         
 -11  10   5        261.51        199.65        53.99 o                         
 -10  10   5          1.78         12.46        42.76 o                         
  -9  10   5        616.34        577.67        56.27 o                         
  -8  10   5        412.10        381.88        45.09 o                         
  -7  10   5         76.86         47.29        38.68 o                         
  -6  10   5       1082.32       1077.41        48.90 o                         
  -5  10   5        443.10        446.40        62.69 o                         
  -4  10   5         17.12         18.14        49.40 o                         
  -3  10   5        182.95        210.24        50.10 o                         
  -2  10   5         60.56         71.53        60.95 o                         
  -1  10   5         13.47          8.95        60.21 o                         
   0  10   5          6.23         -3.27        61.82 o                         
   1  10   5        304.76        282.48        77.62 o                         
   2  10   5        103.79         85.17        77.19 o                         
   3  10   5          1.31         12.79        84.09 o                         
   4  10   5        191.00        187.66       117.15 o                         
 -11  11   5         78.82         95.37        58.53 o                         
 -10  11   5          0.34        -13.90        53.45 o                         
  -9  11   5          1.81        -20.04        47.71 o                         
  -8  11   5        129.18        111.10        48.67 o                         
  -7  11   5        135.39        115.92        53.48 o                         
  -6  11   5         40.89         25.16        50.35 o                         
  -5  11   5        809.00        835.59        55.01 o                         
  -4  11   5        114.32        112.57        44.01 o                         
  -3  11   5         84.97         37.80        50.91 o                         
  -2  11   5         92.89         94.31        60.57 o                         
  -1  11   5        135.63        136.54        75.79 o                         
   0  11   5         42.78          8.93        76.60 o                         
   1  11   5         12.10         -1.72        77.42 o                         
   2  11   5         70.14         65.02        94.51 o                         
 -10  12   5         19.70         71.40        76.31 o                         
  -9  12   5          1.90         44.53        57.83 o                         
  -8  12   5          4.88          9.88        54.00 o                         
  -7  12   5        131.41        147.59        62.44 o                         
  -6  12   5        286.02        329.33        63.65 o                         
  -5  12   5        156.52        170.72        54.67 o                         
  -4  12   5         97.69         74.79        54.23 o                         
  -3  12   5        175.66        186.47        55.42 o                         
  -2  12   5         13.09         -9.10        54.32 o                         
  -1  12   5         14.47         -0.02        70.04 o                         
   0  12   5         24.66         62.08        87.09 o                         
  -8  13   5          2.59         77.51        65.99 o                         
  -7  13   5         18.06         40.25        66.07 o                         
  -6  13   5          8.59         14.78        69.06 o                         
  -5  13   5         35.88         86.07        75.91 o                         
  -4  13   5         31.18         71.33        66.51 o                         
  -3  13   5         33.64         79.56        76.83 o                         
   1 -14   6          0.11         14.58       102.34 o                         
   2 -14   6        152.82        232.72        95.19 o                         
   3 -14   6         12.02         56.23        92.88 o                         
   4 -14   6         21.65        -27.73        94.70 o                         
   5 -14   6          8.44          1.31        93.31 o                         
   6 -14   6         17.39         20.03        94.44 o                         
  -1 -13   6         14.48         -0.56       153.84 o                         
   0 -13   6         14.26         67.64        93.60 o                         
   1 -13   6         54.63         53.38        85.44 o                         
   2 -13   6         91.95         73.91        77.32 o                         
   3 -13   6        102.57        133.04        76.66 o                         
   4 -13   6        287.46        272.85        64.85 o                         
   5 -13   6         57.13         48.86        62.23 o                         
   6 -13   6          0.15        -15.68        53.69 o                         
   7 -13   6         10.16        -61.55        65.03 o                         
   8 -13   6         30.58         42.17        76.64 o                         
  -1 -12   6         40.29         21.04        93.28 o                         
   0 -12   6        215.01        196.14        94.53 o                         
   1 -12   6         20.84         31.39        61.43 o                         
   2 -12   6        221.89        241.19        51.76 o                         
   3 -12   6        306.39        278.35        45.78 o                         
   4 -12   6         48.73         29.32        50.56 o                         
   5 -12   6        608.40        683.97        55.37 o                         
   6 -12   6        129.23        114.61        62.01 o                         
   7 -12   6          5.87         64.65        61.29 o                         
   8 -12   6        158.39        152.06        44.97 o                         
   9 -12   6         48.55         42.43        58.76 o                         
  10 -12   6         23.11         62.08        76.65 o                         
  -2 -11   6         14.84         18.55       107.05 o                         
  -1 -11   6        311.69        371.03        79.77 o                         
   0 -11   6        204.29        207.69        51.68 o                         
   1 -11   6        324.39        321.07        52.19 o                         
   2 -11   6        226.92        240.17        50.75 o                         
   3 -11   6       1021.70       1034.76        50.67 o                         
   4 -11   6        682.64        652.32        52.79 o                         
   5 -11   6          2.33         31.13        42.77 o                         
   6 -11   6        915.94        912.09        48.85 o                         
   7 -11   6        455.58        443.18        46.05 o                         
   8 -11   6         34.95         64.83        52.46 o                         
   9 -11   6        194.96        182.73        48.60 o                         
  10 -11   6          7.86         50.58        58.39 o                         
  -2 -10   6         63.98         75.31        87.04 o                         
  -1 -10   6         12.27          9.09        60.32 o                         
   0 -10   6        552.95        528.94        59.64 o                         
   1 -10   6        224.06        228.32        50.44 o                         
   2 -10   6         35.18         14.85        35.13 o                         
   3 -10   6        312.08        269.40        47.22 o                         
   4 -10   6        746.53        758.40        46.51 o                         
   5 -10   6        569.99        572.83        51.37 o                         
   6 -10   6         25.37         26.50        38.05 o                         
   7 -10   6        464.59        467.67        45.44 o                         
   8 -10   6        336.80        328.37        44.32 o                         
   9 -10   6          0.43        -23.11        47.18 o                         
  10 -10   6        332.50        400.88        63.59 o                         
  11 -10   6         61.28         95.94        53.81 o                         
  -3  -9   6        571.40        613.58       131.01 o                         
  -2  -9   6       1479.80       1473.82        65.29 o                         
  -1  -9   6       4073.15       4155.08        77.22 o                         
   0  -9   6          1.09         15.32        46.92 o                         
   1  -9   6        756.25        784.96        54.32 o                         
   2  -9   6        221.66        209.17        40.56 o                         
   3  -9   6         34.77         27.27        38.47 o                         
   4  -9   6          5.87         11.64        38.64 o                         
   5  -9   6         80.98         74.63        39.33 o                         
   6  -9   6        237.53        245.45        60.95 o                         
   7  -9   6         99.84         81.87        49.66 o                         
   8  -9   6        115.18        110.72        49.36 o                         
   9  -9   6        317.70        329.82        40.68 o                         
  10  -9   6         36.01        -22.84        43.93 o                         
  11  -9   6        144.45        112.14        45.05 o                         
  -3  -8   6       1709.09       1694.44        90.37 o                         
  -2  -8   6        237.26        178.03        60.37 o                         
  -1  -8   6        560.01        548.77        53.56 o                         
   0  -8   6         82.88        115.32        47.79 o                         
   1  -8   6        284.22        305.43        62.90 o                         
   2  -8   6       1672.83       1695.84        87.80 o                         
   3  -8   6         62.78         83.98        47.16 o                         
   4  -8   6          1.62          9.91        38.46 o                         
   5  -8   6         42.65         24.96        39.11 o                         
   6  -8   6        110.89         78.11        38.64 o                         
   7  -8   6        220.85        223.68        59.66 o                         
   8  -8   6        271.15        198.92        61.39 o                         
   9  -8   6         66.13        125.89        49.45 o                         
  10  -8   6        244.40        264.48        53.75 o                         
  11  -8   6         39.28          5.52        44.60 o                         
  12  -8   6         11.51         71.49        75.70 o                         
  -4  -7   6          3.18        -10.82        70.95 o                         
  -3  -7   6          9.71         24.52        57.78 o                         
  -2  -7   6        736.03        656.00        59.96 o                         
  -1  -7   6        160.72        175.95        48.40 o                         
   0  -7   6        511.72        506.24        52.22 o                         
   1  -7   6        984.95        915.92        54.54 o                         
   2  -7   6        136.73         75.60        47.35 o                         
   3  -7   6        959.05        979.56        53.12 o                         
   4  -7   6        483.84        432.93        42.08 o                         
   5  -7   6        554.79        643.03        43.55 o                         
   6  -7   6         24.08         14.75        33.20 o                         
   7  -7   6          0.51         24.62        38.18 o                         
   8  -7   6        203.62        198.18        60.90 o                         
   9  -7   6        327.62        389.67        45.04 o                         
  10  -7   6         38.21        -41.40        56.16 o                         
  11  -7   6        163.82        142.72        48.27 o                         
  12  -7   6         42.04         62.77        78.93 o                         
  -6  -6   6        664.63        626.80        73.43 o                         
  -5  -6   6        538.89        514.95        75.75 o                         
  -4  -6   6          1.63         10.40        57.42 o                         
  -3  -6   6         44.77         27.47        57.07 o                         
  -2  -6   6        222.45        251.32        49.52 o                         
  -1  -6   6        137.00        120.01        37.88 o                         
   0  -6   6       1353.21       1339.05        88.29 o                         
   1  -6   6         52.08         54.71        29.99 o                         
   2  -6   6        220.04        186.30        28.17 o                         
   3  -6   6          5.20          8.60        32.78 o                         
   4  -6   6        160.34        144.94        47.49 o                         
   5  -6   6       1078.42       1046.00        53.11 o                         
   6  -6   6         51.15         95.68        46.39 o                         
   7  -6   6        186.14        219.34        34.83 o                         
   8  -6   6         25.64         23.11        42.06 o                         
   9  -6   6          1.44          6.44        48.81 o                         
  10  -6   6        253.96        195.63        62.53 o                         
  11  -6   6         65.61        157.26        52.51 o                         
  12  -6   6        174.86        137.29        76.40 o                         
 -11  -5   6         26.43        -22.50       138.42 o                         
 -10  -5   6        123.43        139.29       108.04 o                         
  -9  -5   6        160.66        137.59        81.64 o                         
  -8  -5   6        142.33        106.10        75.06 o                         
  -7  -5   6         11.96          5.89        49.59 o                         
  -6  -5   6        137.25         96.10        59.55 o                         
  -5  -5   6        151.68        130.98        53.24 o                         
  -4  -5   6        102.15         73.86        52.29 o                         
  -3  -5   6        411.97        453.61        52.24 o                         
  -2  -5   6          9.20         16.59        36.94 o                         
  -1  -5   6         33.66         36.77        36.87 o                         
   0  -5   6        109.24         70.52        38.84 o                         
   1  -5   6       1685.34       1582.42        62.26 o                         
   2  -5   6       1111.85       1175.06        70.43 o                         
   3  -5   6       1021.35        888.96        44.41 o                         
   4  -5   6       3723.70       3703.97        69.84 o                         
   5  -5   6        113.49        103.99        38.50 o                         
   6  -5   6       1128.54       1194.54        58.55 o                         
   7  -5   6       1633.69       1554.01        85.96 o                         
   8  -5   6         48.42         78.74        47.43 o                         
   9  -5   6         74.87         57.78        50.42 o                         
  10  -5   6         39.16         23.70        50.04 o                         
  11  -5   6         91.59        133.23        61.30 o                         
  12  -5   6         66.21         -7.55        76.29 o                         
 -12  -4   6          0.91         12.63       114.79 o                         
 -11  -4   6          0.07          8.66        92.95 o                         
 -10  -4   6         24.16         31.35        71.25 o                         
  -9  -4   6        332.27        367.57        70.31 o                         
  -8  -4   6       1922.56       1958.47        70.94 o                         
  -7  -4   6          6.49          2.82        40.71 o                         
  -6  -4   6       1904.14       1850.53        92.18 o                         
  -5  -4   6       2438.01       2373.72       101.53 o                         
  -4  -4   6         19.80         23.03        40.44 o                         
  -3  -4   6       4462.97       4370.82       193.13 o                         
  -2  -4   6       1529.89       1567.08        55.84 o                         
  -1  -4   6       1728.22       1816.84        87.67 o                         
   0  -4   6         12.77          7.61        30.36 o                         
   1  -4   6       1557.19       1530.38        76.81 o                         
   2  -4   6        819.90        726.54        35.41 o                         
   3  -4   6        597.67        643.91        42.80 o                         
   4  -4   6       2756.84       2680.19        99.68 o                         
   5  -4   6       6553.54       6941.65       231.57 o                         
   6  -4   6        989.51        958.33        58.06 o                         
   7  -4   6        321.16        310.85        35.81 o                         
   8  -4   6         48.90         33.11        38.82 o                         
   9  -4   6        129.38        117.12        49.19 o                         
  10  -4   6        170.54        100.51        50.73 o                         
  11  -4   6         35.59        119.32        43.30 o                         
  12  -4   6         16.37        -35.27        66.57 o                         
 -12  -3   6        220.92        175.80        86.54 o                         
 -11  -3   6        408.38        431.22        78.59 o                         
 -10  -3   6        221.97        229.21        68.11 o                         
  -9  -3   6        278.39        284.59        51.20 o                         
  -8  -3   6         18.49         20.54        38.71 o                         
  -7  -3   6       1592.91       1618.87        88.02 o                         
  -6  -3   6          0.63        -13.00        46.77 o                         
  -5  -3   6       1286.55       1346.52        60.70 o                         
  -4  -3   6       1669.15       1559.37        76.01 o                         
  -3  -3   6        315.13        394.30        33.46 o                         
  -2  -3   6       8549.31       9076.95       326.88 o                         
  -1  -3   6       2219.22       2170.45       109.92 o                         
   0  -3   6          4.75         -5.93        37.69 o                         
   1  -3   6       1627.21       1804.49        67.41 o                         
   2  -3   6        132.15        143.07        32.46 o                         
   3  -3   6       5249.85       5227.99       104.17 o                         
   4  -3   6         18.26         18.37        26.18 o                         
   5  -3   6          3.22         17.90        32.98 o                         
   6  -3   6       1545.52       1562.73        57.39 o                         
   7  -3   6         38.67         57.28        38.62 o                         
   8  -3   6       1201.77       1173.82        48.84 o                         
   9  -3   6        365.14        407.30        61.94 o                         
  10  -3   6         79.13         62.97        50.98 o                         
  11  -3   6         99.24         76.02        62.50 o                         
  12  -3   6         38.87         32.14        58.77 o                         
 -13  -2   6        421.16        440.81        96.75 o                         
 -12  -2   6          0.09         29.00        75.73 o                         
 -11  -2   6        401.16        409.01        68.31 o                         
 -10  -2   6        179.33        158.41        61.16 o                         
  -9  -2   6        231.49        238.76        48.92 o                         
  -8  -2   6        634.79        648.32        43.46 o                         
  -7  -2   6        632.66        610.45        52.52 o                         
  -6  -2   6        861.05        933.33        55.36 o                         
  -5  -2   6          5.21          7.59        36.73 o                         
  -4  -2   6       4303.75       3977.93       152.63 o                         
  -3  -2   6       9416.55      10008.05       241.59 o                         
  -2  -2   6       3872.41       4167.35        99.99 o                         
  -1  -2   6       1358.60       1367.85        47.63 o                         
   0  -2   6        888.66        979.87        51.89 o                         
   1  -2   6        178.56        209.03        33.29 o                         
   2  -2   6         51.49        134.22        31.73 o                         
   3  -2   6        124.39         82.68        31.57 o                         
   4  -2   6         16.96         26.56        30.39 o                         
   5  -2   6         85.32        109.73        38.59 o                         
   6  -2   6         88.29         80.33        39.08 o                         
   7  -2   6        905.50        881.04        52.88 o                         
   8  -2   6        228.54        200.69        50.02 o                         
   9  -2   6         39.22          1.55        50.31 o                         
  10  -2   6         13.77        -20.80        68.96 o                         
  11  -2   6         59.44        137.22        75.93 o                         
  12  -2   6         22.55         54.01        76.81 o                         
 -13  -1   6        270.99        347.82       103.32 o                         
 -12  -1   6        442.08        460.79        86.28 o                         
 -11  -1   6         40.30         53.72        61.06 o                         
 -10  -1   6       1352.42       1385.34        56.86 o                         
  -9  -1   6        591.48        591.55        42.70 o                         
  -8  -1   6        128.00         97.00        47.95 o                         
  -7  -1   6        830.45        853.04        47.03 o                         
  -6  -1   6        151.40        153.69        31.89 o                         
  -5  -1   6        172.01        220.66        39.67 o                         
  -4  -1   6        117.63        112.97        38.19 o                         
  -3  -1   6       3523.51       2970.01        61.20 o                         
  -2  -1   6         97.86         81.23        38.78 o                         
  -1  -1   6        925.05       1111.58        49.14 o                         
   0  -1   6        647.79        621.44        35.34 o                         
   1  -1   6       4255.05       4715.61       121.09 o                         
   2  -1   6        144.15        158.13        37.99 o                         
   3  -1   6       1308.77       1495.01        46.00 o                         
   4  -1   6        419.12        435.87        35.21 o                         
   5  -1   6          1.81        -18.43        38.28 o                         
   6  -1   6        358.84        369.29        41.57 o                         
   7  -1   6          3.69          6.42        33.45 o                         
   8  -1   6          2.07         49.02        48.28 o                         
   9  -1   6        635.69        621.14        54.49 o                         
  10  -1   6         18.59         37.04        74.74 o                         
  11  -1   6        150.53        151.16        77.24 o                         
 -13   0   6          4.22         12.55        76.20 o                         
 -12   0   6         85.03         87.17        76.08 o                         
 -11   0   6        156.72        179.05        50.81 o                         
 -10   0   6        848.70        887.51        53.94 o                         
  -9   0   6       1742.52       1889.76        46.42 o                         
  -8   0   6        422.93        391.52        50.52 o                         
  -7   0   6         17.88          7.43        37.69 o                         
  -6   0   6       1030.83       1053.56        46.46 o                         
  -5   0   6         63.86         51.72        30.20 o                         
  -4   0   6          6.09         41.93        36.97 o                         
  -3   0   6        392.62        359.33        36.41 o                         
  -2   0   6        362.62        515.08        58.62 o                         
  -1   0   6        909.26        792.00        46.80 o                         
   0   0   6       3893.77       4292.11       171.45 o                         
   1   0   6        621.37        639.93        44.21 o                         
   2   0   6         22.42         28.27        30.69 o                         
   3   0   6       1663.56       1639.06        56.44 o                         
   4   0   6         41.30         69.12        37.26 o                         
   5   0   6         13.14         15.08        46.30 o                         
   6   0   6         63.02         39.42        33.48 o                         
   7   0   6         60.99         46.29        39.43 o                         
   8   0   6        417.84        380.25        52.01 o                         
   9   0   6          1.35         38.00        50.13 o                         
  10   0   6        367.88        334.03        64.23 o                         
  11   0   6        150.75        131.86        93.20 o                         
 -14   1   6          1.33        -24.11        77.15 o                         
 -13   1   6         13.68        -25.48        76.67 o                         
 -12   1   6          1.07         -6.39        74.51 o                         
 -11   1   6         17.37         32.14        43.20 o                         
 -10   1   6       1117.76       1269.66        49.41 o                         
  -9   1   6          3.19         18.45        33.34 o                         
  -8   1   6          0.13         -1.00        37.94 o                         
  -7   1   6       1156.15       1072.79        42.73 o                         
  -6   1   6        251.50        279.28        39.07 o                         
  -5   1   6          0.25         18.68        29.67 o                         
  -4   1   6         18.09         30.63        30.84 o                         
  -3   1   6       1036.65        879.81        45.75 o                         
  -2   1   6       2271.93       2144.31       104.28 o                         
  -1   1   6       2036.07       2701.47       133.76 o                         
   0   1   6       2263.55       2220.82        71.21 o                         
   1   1   6       2112.52       2270.44        57.15 o                         
   2   1   6       1311.41       1446.47        43.24 o                         
   3   1   6        577.11        572.26        42.21 o                         
   4   1   6       1310.59       1348.59        50.30 o                         
   5   1   6        307.69        333.76        41.33 o                         
   6   1   6          0.96         -4.73        47.07 o                         
   7   1   6        256.31        265.16        61.33 o                         
   8   1   6         82.48        126.35        52.22 o                         
   9   1   6        120.13         84.13        54.23 o                         
  10   1   6        101.95        131.02        77.06 o                         
  11   1   6        158.51        203.17        94.98 o                         
 -14   2   6          2.84        -57.10        94.14 o                         
 -13   2   6         23.24        -12.54        53.90 o                         
 -12   2   6        148.52        131.84        40.09 o                         
 -11   2   6        186.28        202.99        39.27 o                         
 -10   2   6          7.12         -7.48        35.72 o                         
  -9   2   6        446.37        467.57        36.22 o                         
  -8   2   6       1468.39       1397.45        55.17 o                         
  -7   2   6        423.59        510.33        37.10 o                         
  -6   2   6        590.46        622.84        42.26 o                         
  -5   2   6       3615.08       3566.60       100.88 o                         
  -4   2   6       2784.11       2959.32        55.98 o                         
  -3   2   6        107.10         99.25        31.44 o                         
  -2   2   6          7.88         27.62        26.43 o                         
  -1   2   6        237.03        300.77        34.02 o                         
   0   2   6        353.64        384.85        35.71 o                         
   1   2   6        110.87         88.73        37.98 o                         
   2   2   6       2149.17       2312.76        56.97 o                         
   3   2   6       1442.58       1438.34        64.23 o                         
   4   2   6       1022.00       1015.18        48.08 o                         
   5   2   6        950.49        973.15        55.39 o                         
   6   2   6        325.48        314.94        49.64 o                         
   7   2   6         43.66         10.49        60.32 o                         
   8   2   6         50.39         46.37        50.23 o                         
   9   2   6          0.89         -5.86        61.70 o                         
  10   2   6         59.94        110.46        93.29 o                         
 -14   3   6         94.83         22.51        94.46 o                         
 -13   3   6         46.17         53.22        62.11 o                         
 -12   3   6         98.61        114.12        50.26 o                         
 -11   3   6        410.31        385.12        51.40 o                         
 -10   3   6        105.57        177.64        40.18 o                         
  -9   3   6        375.49        370.51        41.22 o                         
  -8   3   6        190.69        159.08        47.96 o                         
  -7   3   6       2303.04       2370.96        90.98 o                         
  -6   3   6         68.99         68.67        30.27 o                         
  -5   3   6         65.14         38.83        29.79 o                         
  -4   3   6       4904.02       4752.36        66.57 o                         
  -3   3   6         21.42         -0.62        29.64 o                         
  -2   3   6         69.21         72.04        31.24 o                         
  -1   3   6       2818.89       2796.12        56.40 o                         
   0   3   6       1272.07       1291.16        48.53 o                         
   1   3   6        556.26        602.87        37.45 o                         
   2   3   6        173.42        214.71        39.93 o                         
   3   3   6       1461.41       1440.51        57.97 o                         
   4   3   6       1666.06       1781.57        60.87 o                         
   5   3   6         10.30         28.95        46.97 o                         
   6   3   6        459.32        415.80        62.82 o                         
   7   3   6          4.73        -14.51        60.73 o                         
   8   3   6         28.16          2.82        60.67 o                         
   9   3   6        404.10        349.26        79.42 o                         
  10   3   6          5.38         47.40       134.15 o                         
 -14   4   6        375.74        330.12        68.40 o                         
 -13   4   6        649.40        638.47        79.34 o                         
 -12   4   6        573.90        575.92        52.58 o                         
 -11   4   6         13.07         10.06        38.35 o                         
 -10   4   6         18.23          9.18        41.64 o                         
  -9   4   6         61.26         34.43        47.32 o                         
  -8   4   6        142.73        148.91        38.40 o                         
  -7   4   6        262.16        300.00        40.45 o                         
  -6   4   6       2452.43       2391.49        77.43 o                         
  -5   4   6       1863.12       1710.86       100.82 o                         
  -4   4   6       1252.48       1255.51        60.19 o                         
  -3   4   6       3305.56       3005.37       180.80 o                         
  -2   4   6        579.25        646.17        43.33 o                         
  -1   4   6       1450.75       1598.78        89.98 o                         
   0   4   6         12.24         14.53        36.61 o                         
   1   4   6          3.08          9.82        46.39 o                         
   2   4   6         36.96         22.67        33.55 o                         
   3   4   6        397.74        395.70        37.32 o                         
   4   4   6         41.43         25.55        48.43 o                         
   5   4   6        276.13        294.67        61.41 o                         
   6   4   6         93.59         97.47        60.89 o                         
   7   4   6        525.33        551.25        66.04 o                         
   8   4   6         28.54         56.04        76.09 o                         
   9   4   6          0.10         -7.75        93.52 o                         
 -14   5   6          3.86         47.70        99.28 o                         
 -13   5   6        282.56        273.79        55.03 o                         
 -12   5   6        486.65        463.92        54.69 o                         
 -11   5   6          8.24          5.24        43.16 o                         
 -10   5   6         59.22         46.93        42.29 o                         
  -9   5   6        399.98        384.47        29.92 o                         
  -8   5   6        438.89        433.03        49.45 o                         
  -7   5   6          3.13        -12.69        32.88 o                         
  -6   5   6        369.43        407.77        36.64 o                         
  -5   5   6       2441.15       2554.78        82.00 o                         
  -4   5   6        614.58        545.28        42.45 o                         
  -3   5   6        717.07        667.11        43.89 o                         
  -2   5   6       2597.24       2715.03        55.27 o                         
  -1   5   6       1065.82       1052.14        54.42 o                         
   0   5   6        127.12        195.86        39.66 o                         
   1   5   6        214.85        221.21        40.24 o                         
   2   5   6        572.61        572.84        51.35 o                         
   3   5   6       1401.07       1489.85        59.11 o                         
   4   5   6        408.43        400.01        62.79 o                         
   5   5   6         66.26        108.51        60.75 o                         
   6   5   6         21.74         20.23        61.17 o                         
   7   5   6         28.87          1.80        92.49 o                         
   8   5   6         45.46         97.17        92.64 o                         
 -14   6   6        386.53        408.24        86.45 o                         
 -13   6   6        170.61        160.76        55.15 o                         
 -12   6   6        137.56        190.17        60.89 o                         
 -11   6   6        753.34        730.31        47.03 o                         
 -10   6   6        170.21        174.61        43.28 o                         
  -9   6   6        262.36        205.66        36.73 o                         
  -8   6   6       1083.59       1100.22        45.93 o                         
  -7   6   6        951.87        939.82        52.79 o                         
  -6   6   6       1060.82       1191.54        47.20 o                         
  -5   6   6         78.65         91.55        47.05 o                         
  -4   6   6        357.58        343.18        40.88 o                         
  -3   6   6        183.61        188.87        39.81 o                         
  -2   6   6         15.44          7.99        38.36 o                         
  -1   6   6       1003.40        999.25        47.13 o                         
   0   6   6         79.28         73.93        39.54 o                         
   1   6   6        531.64        475.28        51.55 o                         
   2   6   6       2247.01       2214.92        65.07 o                         
   3   6   6        213.48        253.01        60.61 o                         
   4   6   6        212.38        227.51        62.90 o                         
   5   6   6         26.51         28.27        61.02 o                         
   6   6   6         14.40         32.70        73.97 o                         
   7   6   6         21.22         76.70        83.45 o                         
 -13   7   6        104.93        126.96        45.00 o                         
 -12   7   6         71.71         92.85        53.11 o                         
 -11   7   6        444.08        427.05        41.26 o                         
 -10   7   6        364.45        352.57        50.82 o                         
  -9   7   6          2.95         -1.29        48.61 o                         
  -8   7   6        868.04        799.16        44.42 o                         
  -7   7   6        458.68        404.05        36.23 o                         
  -6   7   6        406.37        457.63        42.03 o                         
  -5   7   6         19.75         26.09        38.35 o                         
  -4   7   6         46.04         71.64        46.65 o                         
  -3   7   6        262.65        259.39        40.33 o                         
  -2   7   6        569.79        633.38        43.56 o                         
  -1   7   6        246.90        228.56        40.59 o                         
   0   7   6        374.88        318.56        42.00 o                         
   1   7   6          2.46          9.43        38.29 o                         
   2   7   6         98.14        121.14        60.59 o                         
   3   7   6         75.20         52.35        66.99 o                         
   4   7   6          2.89         12.82        60.81 o                         
   5   7   6         53.69         48.92        82.45 o                         
   6   7   6         88.31         40.53        78.01 o                         
   7   7   6          0.45        -47.27       132.82 o                         
 -13   8   6          1.65        -22.33        65.52 o                         
 -12   8   6         56.66        112.04        47.87 o                         
 -11   8   6        474.02        461.69        55.22 o                         
 -10   8   6        332.35        354.66        44.63 o                         
  -9   8   6        102.92         70.41        38.13 o                         
  -8   8   6        254.09        265.92        60.48 o                         
  -7   8   6          7.37         -5.37        41.93 o                         
  -6   8   6         16.25         19.91        33.33 o                         
  -5   8   6        123.09        111.24        39.51 o                         
  -4   8   6        277.66        247.74        48.61 o                         
  -3   8   6       1080.28       1196.64        48.31 o                         
  -2   8   6        246.93        221.61        48.69 o                         
  -1   8   6         99.10        147.03        47.73 o                         
   0   8   6        210.56        232.06        50.59 o                         
   1   8   6        206.09        231.62        62.24 o                         
   2   8   6       1472.04       1509.00        72.89 o                         
   3   8   6        121.14         85.80        63.42 o                         
   4   8   6          0.26        -24.59        82.77 o                         
   5   8   6         88.96         96.72        85.39 o                         
   6   8   6         30.09        100.22       130.91 o                         
 -13   9   6        194.22        246.00        66.87 o                         
 -12   9   6         78.80        131.32        66.60 o                         
 -11   9   6         19.10         64.83        53.05 o                         
 -10   9   6        809.75        943.24        55.65 o                         
  -9   9   6        209.35        205.76        49.69 o                         
  -8   9   6        453.33        412.14        51.55 o                         
  -7   9   6        541.63        441.14        64.05 o                         
  -6   9   6        340.26        303.17        61.55 o                         
  -5   9   6          5.27          7.08        59.55 o                         
  -4   9   6         32.69         16.81        60.05 o                         
  -3   9   6         34.69         12.41        60.61 o                         
  -2   9   6         24.78         23.50        49.17 o                         
  -1   9   6          8.84        -12.25        60.98 o                         
   0   9   6        774.16        756.34        56.54 o                         
   1   9   6        379.62        311.29        64.91 o                         
   2   9   6         13.38         18.67        75.45 o                         
   3   9   6        213.41        199.15        78.74 o                         
   4   9   6        116.69        157.72       102.02 o                         
 -12  10   6        129.84        146.55        76.88 o                         
 -11  10   6        101.82        132.80        62.54 o                         
 -10  10   6          0.96         20.33        47.68 o                         
  -9  10   6        337.47        320.12        44.92 o                         
  -8  10   6         98.84         96.64        44.44 o                         
  -7  10   6         74.65         90.73        35.75 o                         
  -6  10   6       1040.63       1100.20        67.89 o                         
  -5  10   6        274.73        224.79        45.22 o                         
  -4  10   6         17.95         19.43        50.10 o                         
  -3  10   6        213.59        215.69        62.63 o                         
  -2  10   6        509.70        467.11        64.84 o                         
  -1  10   6         67.53         60.45        50.88 o                         
   0  10   6         28.30         19.90        75.37 o                         
   1  10   6        209.29        181.61        85.43 o                         
   2  10   6        215.13        153.59        79.33 o                         
   3  10   6          0.49          5.50        93.45 o                         
 -11  11   6        140.41        150.05        59.70 o                         
 -10  11   6         75.40        175.98        62.73 o                         
  -9  11   6         18.44         64.29        50.83 o                         
  -8  11   6        229.55        200.62        48.71 o                         
  -7  11   6        347.02        319.47        63.42 o                         
  -6  11   6         13.93         19.50        52.51 o                         
  -5  11   6        686.21        664.55        78.33 o                         
  -4  11   6        174.08        175.04        61.76 o                         
  -3  11   6         22.36         20.24        74.79 o                         
  -2  11   6        207.91        151.63        63.32 o                         
  -1  11   6         24.68         42.92        75.56 o                         
   0  11   6         26.04         28.05        76.45 o                         
   1  11   6         10.05         25.31       102.76 o                         
  -9  12   6          0.36         20.22        66.24 o                         
  -8  12   6         23.20         52.50        58.23 o                         
  -7  12   6        130.94        153.71        63.80 o                         
  -6  12   6        279.38        327.71        63.00 o                         
  -5  12   6          3.01         17.77        54.62 o                         
  -4  12   6        185.84        185.52        63.82 o                         
  -3  12   6        406.92        443.16        57.14 o                         
  -2  12   6          0.25         17.97        92.54 o                         
  -1  12   6         45.47          1.92        94.72 o                         
  -5  13   6        112.92        121.18        94.22 o                         
   1 -14   7         14.37         53.55       103.45 o                         
   2 -14   7        171.82        134.53        96.13 o                         
   3 -14   7         11.61         11.93        94.70 o                         
   4 -14   7         48.22        107.33        94.04 o                         
   5 -14   7         75.92        147.22        76.48 o                         
  -1 -13   7          0.88         20.64       131.25 o                         
   0 -13   7         88.63        134.04        96.26 o                         
   1 -13   7         92.60        112.68        77.47 o                         
   2 -13   7         12.58        -13.27        77.26 o                         
   3 -13   7         62.81         33.66        55.14 o                         
   4 -13   7        236.26        247.18        63.83 o                         
   5 -13   7          2.92         -7.17        62.01 o                         
   6 -13   7         10.09        -17.65        49.66 o                         
   7 -13   7          1.18         22.09        64.99 o                         
   8 -13   7          0.72        -28.26        76.98 o                         
  -2 -12   7         12.60         19.83       143.04 o                         
  -1 -12   7          0.83         11.26        93.18 o                         
   0 -12   7         77.40         35.70        83.89 o                         
   1 -12   7         29.85         11.40        61.53 o                         
   2 -12   7        123.88        162.21        62.10 o                         
   3 -12   7         46.87         47.57        53.17 o                         
   4 -12   7         25.48         54.26        53.60 o                         
   5 -12   7        231.08        235.81        51.52 o                         
   6 -12   7        153.12        161.95        54.27 o                         
   7 -12   7         13.64         24.38        53.91 o                         
   8 -12   7         27.77         42.79        49.83 o                         
   9 -12   7          2.71         22.00        53.40 o                         
  -2 -11   7         25.99         34.56        98.95 o                         
  -1 -11   7         46.09         61.98        61.86 o                         
   0 -11   7        833.76        864.96        59.67 o                         
   1 -11   7        134.25        132.57        50.48 o                         
   2 -11   7          2.09        -28.62        43.14 o                         
   3 -11   7        717.76        759.77        47.74 o                         
   4 -11   7        586.18        569.87        42.14 o                         
   5 -11   7          0.30         11.11        43.49 o                         
   6 -11   7        785.28        831.55        54.66 o                         
   7 -11   7        708.98        731.35        64.55 o                         
   8 -11   7          2.13         28.82        53.16 o                         
   9 -11   7         19.02         20.86        43.91 o                         
  10 -11   7         86.77         92.64        66.58 o                         
  -3 -10   7       1114.48       1139.46       129.27 o                         
  -2 -10   7        650.05        628.30        63.59 o                         
  -1 -10   7         23.00          0.86        55.98 o                         
   0 -10   7        483.77        485.33        64.86 o                         
   1 -10   7        173.64        161.76        61.34 o                         
   2 -10   7          0.94         21.40        59.25 o                         
   3 -10   7         14.49         19.68        59.76 o                         
   4 -10   7        527.88        554.62        63.48 o                         
   5 -10   7        612.02        684.86        63.83 o                         
   6 -10   7          3.73         55.48        59.59 o                         
   7 -10   7        354.43        422.80        37.25 o                         
   8 -10   7        198.01        183.72        61.71 o                         
   9 -10   7          5.77         -2.87        48.06 o                         
  10 -10   7        287.82        185.40        64.83 o                         
  -3  -9   7        138.61        177.18        67.91 o                         
  -2  -9   7       1832.94       1897.25        90.73 o                         
  -1  -9   7       2605.58       2651.51        96.04 o                         
   0  -9   7        272.64        286.44        50.53 o                         
   1  -9   7        455.88        369.70        51.09 o                         
   2  -9   7        602.02        620.25        44.74 o                         
   3  -9   7         97.95         45.73        47.78 o                         
   4  -9   7        417.82        409.11        41.66 o                         
   5  -9   7        508.48        539.17        76.76 o                         
   6  -9   7       1279.77       1264.19        50.85 o                         
   7  -9   7          0.02          4.36        60.42 o                         
   8  -9   7        408.99        421.56        52.40 o                         
   9  -9   7        465.72        506.88        55.47 o                         
  10  -9   7          2.25        -16.17        61.83 o                         
  11  -9   7         70.37         47.51        66.32 o                         
  -4  -8   7       1270.43       1302.54       103.44 o                         
  -3  -8   7       1007.36        990.70        71.56 o                         
  -2  -8   7        234.98        208.13        50.50 o                         
  -1  -8   7        854.80        928.59        56.60 o                         
   0  -8   7        243.39        238.07        41.54 o                         
   1  -8   7        781.75        746.86        45.93 o                         
   2  -8   7        649.11        664.85        54.48 o                         
   3  -8   7          9.57         14.76        38.30 o                         
   4  -8   7       1432.31       1385.55        89.58 o                         
   5  -8   7        804.60        744.97        44.82 o                         
   6  -8   7        365.12        366.32        44.63 o                         
   7  -8   7        131.80        103.68        60.84 o                         
   8  -8   7          4.15         -8.18        49.41 o                         
   9  -8   7         69.96         99.30        50.53 o                         
  10  -8   7        149.36        141.31        48.16 o                         
  11  -8   7          2.91         51.03        64.46 o                         
  -6  -7   7        346.65        309.54       104.57 o                         
  -5  -7   7        156.53        148.76        86.60 o                         
  -4  -7   7         14.80         11.09        58.30 o                         
  -3  -7   7        126.22         94.79        58.78 o                         
  -2  -7   7         17.54         22.96        51.74 o                         
  -1  -7   7         71.14         52.18        47.32 o                         
   0  -7   7       1605.01       1580.32        96.24 o                         
   1  -7   7        554.33        609.16        43.82 o                         
   2  -7   7        231.90        224.06        40.71 o                         
   3  -7   7          4.60         -4.15        33.15 o                         
   4  -7   7         16.96         19.60        47.32 o                         
   5  -7   7        514.51        460.29        42.26 o                         
   6  -7   7        468.92        401.60        49.42 o                         
   7  -7   7         52.01         39.84        48.83 o                         
   8  -7   7         29.37         69.67        59.90 o                         
   9  -7   7        107.38         80.61        61.58 o                         
  10  -7   7         35.21        -22.89        53.83 o                         
  11  -7   7         62.90         20.23        62.54 o                         
  -8  -6   7         85.52         79.84        98.31 o                         
  -7  -6   7        184.28        183.66        72.09 o                         
  -6  -6   7         78.07        100.01        79.36 o                         
  -5  -6   7        586.91        583.21        65.88 o                         
  -4  -6   7        184.72        122.46        59.15 o                         
  -3  -6   7         24.15         25.43        47.08 o                         
  -2  -6   7        368.71        359.21        54.79 o                         
  -1  -6   7        155.11        123.62        47.71 o                         
   0  -6   7        193.61        193.22        48.24 o                         
   1  -6   7          1.10         -5.83        46.41 o                         
   2  -6   7        335.91        322.31        40.57 o                         
   3  -6   7        103.73        147.18        38.97 o                         
   4  -6   7        463.66        510.89        37.30 o                         
   5  -6   7       1477.89       1523.67        55.22 o                         
   6  -6   7        510.44        509.54        42.47 o                         
   7  -6   7         71.89         39.48        38.95 o                         
   8  -6   7          0.38        -19.80        64.83 o                         
   9  -6   7          8.28          4.51        49.60 o                         
  10  -6   7        114.22        141.99        83.71 o                         
  11  -6   7         28.74        -25.55        48.84 o                         
  12  -6   7        100.50        129.85        95.60 o                         
 -11  -5   7          1.43          6.35       121.50 o                         
 -10  -5   7        110.03        116.67        99.57 o                         
  -9  -5   7         99.85         99.18        76.13 o                         
  -8  -5   7        174.51        198.78        57.59 o                         
  -7  -5   7        118.03        116.34        74.38 o                         
  -6  -5   7         53.90         27.04        52.14 o                         
  -5  -5   7        231.20        292.47        55.08 o                         
  -4  -5   7        496.62        482.15        52.28 o                         
  -3  -5   7        105.96        110.84        47.63 o                         
  -2  -5   7         10.64         15.70        38.34 o                         
  -1  -5   7          2.93          1.38        36.43 o                         
   0  -5   7       1449.48       1327.27        65.06 o                         
   1  -5   7       2287.21       2320.19       137.78 o                         
   2  -5   7       2090.25       2250.52        73.72 o                         
   3  -5   7        807.67        796.23        39.55 o                         
   4  -5   7        722.75        785.20        39.76 o                         
   5  -5   7         14.35         -3.97        47.27 o                         
   6  -5   7        532.06        560.80        38.36 o                         
   7  -5   7        103.93        113.58        47.90 o                         
   8  -5   7        117.12        111.70        41.92 o                         
   9  -5   7        105.78        113.98        49.86 o                         
  10  -5   7         26.31         16.85        74.40 o                         
  11  -5   7        202.79        201.45        63.98 o                         
  12  -5   7         17.34         11.60        66.34 o                         
 -12  -4   7         15.34        -12.69       103.74 o                         
 -11  -4   7         31.22         15.97        76.22 o                         
 -10  -4   7         30.46         55.39        81.55 o                         
  -9  -4   7         61.15         46.20        49.91 o                         
  -8  -4   7       1665.50       1634.63        75.37 o                         
  -7  -4   7          0.93          1.57        47.60 o                         
  -6  -4   7        382.02        382.06        55.86 o                         
  -5  -4   7        996.87       1031.18        57.90 o                         
  -4  -4   7        304.07        359.21        50.10 o                         
  -3  -4   7       1858.61       1820.51        93.51 o                         
  -2  -4   7       2827.92       2570.31       139.20 o                         
  -1  -4   7       2300.44       2399.98        59.25 o                         
   0  -4   7        610.10        665.79        34.96 o                         
   1  -4   7        871.55        767.53        38.97 o                         
   2  -4   7       1339.05       1390.99        81.05 o                         
   3  -4   7         65.46         86.47        37.27 o                         
   4  -4   7       3080.74       3255.00        56.69 o                         
   5  -4   7       2290.98       2306.15        50.14 o                         
   6  -4   7          9.91        -30.31        39.13 o                         
   7  -4   7         72.99         81.64        34.27 o                         
   8  -4   7        311.31        369.00        50.96 o                         
   9  -4   7          1.00        -24.05        60.51 o                         
  10  -4   7         16.17        -56.47        75.24 o                         
  11  -4   7         34.58         -7.38       100.48 o                         
 -12  -3   7        126.89        162.30        93.68 o                         
 -11  -3   7        150.37        200.18        76.61 o                         
 -10  -3   7        333.86        302.56        52.73 o                         
  -9  -3   7         86.37        144.33        52.55 o                         
  -8  -3   7        527.66        523.85        62.91 o                         
  -7  -3   7       2091.31       2164.04        89.49 o                         
  -6  -3   7          0.34         -8.63        47.06 o                         
  -5  -3   7       2074.28       2104.21        65.70 o                         
  -4  -3   7        825.74        803.77        46.41 o                         
  -3  -3   7         10.07         14.02        30.42 o                         
  -2  -3   7       1428.77       1213.76        77.67 o                         
  -1  -3   7        460.52        449.88        36.49 o                         
   0  -3   7        115.00         95.90        38.13 o                         
   1  -3   7        375.69        440.19        35.33 o                         
   2  -3   7       1334.69       1266.50        40.21 o                         
   3  -3   7       2555.24       2669.29        53.78 o                         
   4  -3   7          2.66         19.67        38.29 o                         
   5  -3   7        603.74        584.61        38.13 o                         
   6  -3   7        516.54        591.22        51.21 o                         
   7  -3   7          6.21          8.41        32.78 o                         
   8  -3   7        440.49        488.03        52.58 o                         
   9  -3   7        425.29        395.75        46.98 o                         
  10  -3   7         72.93         89.98        61.15 o                         
  11  -3   7          0.28         43.84        53.96 o                         
 -13  -2   7        200.43        271.46       135.18 o                         
 -12  -2   7         27.14         -6.10        76.89 o                         
 -11  -2   7        423.22        509.53        85.24 o                         
 -10  -2   7         40.80         59.72        50.13 o                         
  -9  -2   7        334.81        312.62        51.51 o                         
  -8  -2   7        302.36        316.49        50.34 o                         
  -7  -2   7       1365.07       1465.67        74.27 o                         
  -6  -2   7       1428.57       1501.50        59.64 o                         
  -5  -2   7        101.77        117.09        39.51 o                         
  -4  -2   7       2911.14       3170.83       148.13 o                         
  -3  -2   7       5248.95       5005.03        83.29 o                         
  -2  -2   7         79.70         47.45        37.63 o                         
  -1  -2   7       2984.53       2922.18       189.84 o                         
   0  -2   7       2364.28       2151.90        76.50 o                         
   1  -2   7       1541.63       1431.96        44.61 o                         
   2  -2   7       1826.34       1693.32        46.69 o                         
   3  -2   7        579.97        568.59        35.85 o                         
   4  -2   7       1037.23       1113.58        41.93 o                         
   5  -2   7         73.87         88.58        47.60 o                         
   6  -2   7        866.06        861.63        52.73 o                         
   7  -2   7       1018.82       1054.03        88.76 o                         
   8  -2   7        196.30        183.41        50.69 o                         
   9  -2   7         37.00         44.77        50.66 o                         
  10  -2   7         27.43         76.83        75.20 o                         
  11  -2   7         47.61        -10.11        93.37 o                         
 -13  -1   7        452.53        442.88        95.77 o                         
 -12  -1   7        451.01        447.79        64.59 o                         
 -11  -1   7        127.88         67.87        50.47 o                         
 -10  -1   7       1176.70       1257.26        56.05 o                         
  -9  -1   7       1596.37       1604.54        60.15 o                         
  -8  -1   7        537.14        431.46        43.55 o                         
  -7  -1   7          4.44         11.96        37.90 o                         
  -6  -1   7        895.28        842.50        52.82 o                         
  -5  -1   7        965.85       1051.13        62.75 o                         
  -4  -1   7         40.26         82.62        30.89 o                         
  -3  -1   7       2636.37       2959.18       134.69 o                         
  -2  -1   7       4983.52       4838.72       150.66 o                         
  -1  -1   7       1053.37       1342.47        49.69 o                         
   0  -1   7        679.54        729.22        44.13 o                         
   1  -1   7       2879.88       2558.10        54.11 o                         
   2  -1   7        833.21        944.12        39.97 o                         
   3  -1   7          9.59         19.09        30.05 o                         
   4  -1   7        315.66        298.70        40.69 o                         
   5  -1   7         51.35         54.57        33.14 o                         
   6  -1   7         64.18         54.07        47.04 o                         
   7  -1   7          1.84         12.20        49.84 o                         
   8  -1   7        219.41        242.59        61.77 o                         
   9  -1   7         37.96         39.80        50.64 o                         
  10  -1   7         34.30         60.86        74.93 o                         
  11  -1   7        222.87        248.03       128.78 o                         
 -13   0   7          2.06          4.37        84.23 o                         
 -12   0   7        589.14        587.41        56.94 o                         
 -11   0   7        336.97        366.71        51.72 o                         
 -10   0   7        165.18        125.35        39.32 o                         
  -9   0   7       1431.67       1364.30        57.04 o                         
  -8   0   7        755.95        834.67        52.75 o                         
  -7   0   7        177.23        175.58        39.45 o                         
  -6   0   7          1.75        -10.51        46.33 o                         
  -5   0   7        210.12        163.43        32.12 o                         
  -4   0   7        648.52        745.19        38.87 o                         
  -3   0   7        402.17        365.13        40.17 o                         
  -2   0   7          1.79          7.86        30.88 o                         
  -1   0   7       2253.76       2270.13       142.93 o                         
   0   0   7         18.53        -24.71        30.72 o                         
   1   0   7        831.77        844.80        36.14 o                         
   2   0   7        758.43        695.52        34.43 o                         
   3   0   7         22.12         35.59        32.51 o                         
   4   0   7        128.58        113.52        39.57 o                         
   5   0   7        105.99         95.05        38.80 o                         
   6   0   7         15.77          7.09        47.26 o                         
   7   0   7        456.80        412.45        62.52 o                         
   8   0   7        316.73        366.61        62.18 o                         
   9   0   7         41.61         51.58        74.62 o                         
  10   0   7         24.11         41.43        77.46 o                         
 -13   1   7         15.42         29.19        76.12 o                         
 -12   1   7          0.30        -11.12        61.15 o                         
 -11   1   7        348.92        356.96        45.25 o                         
 -10   1   7       1641.02       1672.17        56.44 o                         
  -9   1   7         19.27          3.79        47.24 o                         
  -8   1   7        110.44        128.67        39.30 o                         
  -7   1   7        344.90        347.00        41.02 o                         
  -6   1   7         70.34        114.24        38.85 o                         
  -5   1   7        990.51        940.36        67.14 o                         
  -4   1   7        598.97        645.33        36.92 o                         
  -3   1   7       1428.13       1557.37        50.26 o                         
  -2   1   7        123.99        152.78        38.90 o                         
  -1   1   7       1503.96       1600.15        50.52 o                         
   0   1   7        223.25        208.63        28.62 o                         
   1   1   7       1177.45       1113.60        46.80 o                         
   2   1   7          4.20          0.50        36.72 o                         
   3   1   7        419.15        417.39        49.14 o                         
   4   1   7         28.17        -13.23        46.93 o                         
   5   1   7          8.28         -3.57        33.32 o                         
   6   1   7        259.30        221.45        49.37 o                         
   7   1   7         21.94         10.93        60.28 o                         
   8   1   7          6.95         -7.68        43.41 o                         
   9   1   7         76.81         98.32        76.19 o                         
  10   1   7        294.16        244.85        94.48 o                         
 -14   2   7          0.04        -43.47        77.57 o                         
 -13   2   7         43.13         86.21        62.42 o                         
 -12   2   7        286.44        359.43        61.92 o                         
 -11   2   7        788.96        725.78        53.27 o                         
 -10   2   7       1108.60       1064.64        47.63 o                         
  -9   2   7        666.02        667.36        51.01 o                         
  -8   2   7         58.76         64.16        46.83 o                         
  -7   2   7          7.28         21.08        37.87 o                         
  -6   2   7        497.86        430.56        48.91 o                         
  -5   2   7        132.80         94.11        37.38 o                         
  -4   2   7        189.02        197.86        32.07 o                         
  -3   2   7        906.07        976.46        37.22 o                         
  -2   2   7        171.27        135.91        38.05 o                         
  -1   2   7        335.60        296.78        34.25 o                         
   0   2   7        283.77        285.66        33.26 o                         
   1   2   7       1423.31       1371.78        50.82 o                         
   2   2   7       2770.73       2767.96        55.43 o                         
   3   2   7        977.12       1058.77        54.67 o                         
   4   2   7        326.10        335.28        49.36 o                         
   5   2   7        188.60        192.64        35.56 o                         
   6   2   7         57.49         64.76        60.27 o                         
   7   2   7         25.88        -17.11        50.12 o                         
   8   2   7         24.52         15.62        61.24 o                         
   9   2   7         54.22         32.52        76.17 o                         
  10   2   7         69.10        130.24        94.39 o                         
 -14   3   7         26.89         41.01       127.71 o                         
 -13   3   7          0.04         28.14        43.67 o                         
 -12   3   7          4.34         20.87        52.51 o                         
 -11   3   7          2.34          2.05        49.51 o                         
 -10   3   7         47.88         -1.99        42.81 o                         
  -9   3   7        212.28        177.92        48.75 o                         
  -8   3   7       1365.94       1351.04        43.41 o                         
  -7   3   7       3030.27       3254.78        64.93 o                         
  -6   3   7        539.48        583.15        62.28 o                         
  -5   3   7       1642.28       1696.87        91.42 o                         
  -4   3   7       2461.94       2474.00        56.04 o                         
  -3   3   7        124.17        102.19        37.47 o                         
  -2   3   7         63.92         62.04        36.89 o                         
  -1   3   7        486.31        404.29        39.97 o                         
   0   3   7       1174.87       1180.18        47.27 o                         
   1   3   7       1682.47       1649.28        79.45 o                         
   2   3   7        508.42        520.77        42.27 o                         
   3   3   7       1823.33       1866.19        74.52 o                         
   4   3   7       1396.79       1425.33        58.69 o                         
   5   3   7         95.13         55.60        60.47 o                         
   6   3   7        605.00        755.59        65.00 o                         
   7   3   7         79.50         49.30        50.96 o                         
   8   3   7         33.29         10.36        76.41 o                         
   9   3   7         37.17         -4.75        93.84 o                         
 -14   4   7        380.83        459.00        95.61 o                         
 -13   4   7        261.11        279.77        45.40 o                         
 -12   4   7         49.19         87.61        52.82 o                         
 -11   4   7          2.92        -15.49        38.28 o                         
 -10   4   7         80.58         73.48        42.65 o                         
  -9   4   7       1079.35       1035.22        52.88 o                         
  -8   4   7        381.59        439.95        49.77 o                         
  -7   4   7        855.96        884.14        79.54 o                         
  -6   4   7       6866.49       7337.15       343.92 o                         
  -5   4   7        621.84        782.64        39.87 o                         
  -4   4   7       2718.32       3030.05       123.58 o                         
  -3   4   7       3722.71       3981.88       112.61 o                         
  -2   4   7         97.18         89.58        38.56 o                         
  -1   4   7         90.09        102.61        47.37 o                         
   0   4   7         22.80         43.83        38.09 o                         
   1   4   7        835.30        802.53        44.61 o                         
   2   4   7         25.66         44.77        38.14 o                         
   3   4   7       1173.90       1166.44        49.09 o                         
   4   4   7       2026.17       1841.79        51.15 o                         
   5   4   7        296.24        347.39        62.51 o                         
   6   4   7        151.07        132.22        61.81 o                         
   7   4   7        242.50        238.55        76.78 o                         
   8   4   7          6.42          7.18        77.30 o                         
 -14   5   7          1.97         41.38        94.48 o                         
 -13   5   7        798.08        743.88        57.20 o                         
 -12   5   7        381.90        409.70        48.84 o                         
 -11   5   7         14.78         20.40        34.75 o                         
 -10   5   7        225.56        191.63        50.15 o                         
  -9   5   7        354.09        378.03        39.25 o                         
  -8   5   7         62.46         47.98        38.63 o                         
  -7   5   7         54.75         81.14        38.70 o                         
  -6   5   7       2686.97       2721.96        62.76 o                         
  -5   5   7       2742.20       2899.58        63.84 o                         
  -4   5   7        229.14        266.01        48.51 o                         
  -3   5   7       1108.63       1272.07        48.48 o                         
  -2   5   7       1548.82       1599.86        50.72 o                         
  -1   5   7        250.93        290.81        48.95 o                         
   0   5   7        118.39        143.33        47.50 o                         
   1   5   7        210.27        212.42        48.87 o                         
   2   5   7         65.91         22.02        48.24 o                         
   3   5   7          5.22         10.32        53.92 o                         
   4   5   7         62.44         46.91        49.47 o                         
   5   5   7        130.54         87.54        61.97 o                         
   6   5   7          0.86         20.44        60.67 o                         
   7   5   7          2.31          0.27        76.36 o                         
   8   5   7         41.41         45.77       102.97 o                         
 -13   6   7         92.91        107.55        44.32 o                         
 -12   6   7        216.63        233.95        43.75 o                         
 -11   6   7        498.63        525.53        42.07 o                         
 -10   6   7        167.06        184.26        39.00 o                         
  -9   6   7         19.08         -3.47        42.42 o                         
  -8   6   7         36.71         48.40        33.25 o                         
  -7   6   7         46.77         30.69        38.43 o                         
  -6   6   7        232.45        155.95        39.90 o                         
  -5   6   7        199.97        135.00        47.70 o                         
  -4   6   7        411.93        479.54        63.92 o                         
  -3   6   7       1418.39       1359.05        48.71 o                         
  -2   6   7         81.84        119.71        48.20 o                         
  -1   6   7         36.09         67.71        46.85 o                         
   0   6   7         16.91         35.35        33.07 o                         
   1   6   7        217.11        188.38        39.83 o                         
   2   6   7        249.88        288.06        62.01 o                         
   3   6   7        261.19        277.15        51.75 o                         
   4   6   7          9.60         16.60        60.38 o                         
   5   6   7         25.98         29.33        81.25 o                         
   6   6   7          6.56        -11.00        75.92 o                         
   7   6   7        130.34        118.69        94.79 o                         
 -13   7   7        255.31        246.93        54.83 o                         
 -12   7   7        156.32        137.91        62.21 o                         
 -11   7   7        331.15        340.18        53.58 o                         
 -10   7   7       1272.13       1293.54        41.69 o                         
  -9   7   7        509.89        499.01        62.34 o                         
  -8   7   7        214.52        164.08        60.23 o                         
  -7   7   7        803.19        873.85        46.09 o                         
  -6   7   7         31.72         41.62        38.27 o                         
  -5   7   7          1.56        -17.90        47.15 o                         
  -4   7   7        278.91        215.90        48.72 o                         
  -3   7   7         48.29         51.37        33.48 o                         
  -2   7   7         52.11         47.07        47.37 o                         
  -1   7   7         52.28         62.28        39.03 o                         
   0   7   7       1124.00       1220.86        66.81 o                         
   1   7   7        716.10        811.92        64.99 o                         
   2   7   7          6.00         26.48        49.17 o                         
   3   7   7         39.01         47.79        61.50 o                         
   4   7   7          0.87         11.05        75.20 o                         
   5   7   7          3.11        -46.16        76.47 o                         
   6   7   7        103.21         92.88        93.84 o                         
 -13   8   7          0.34        -43.75        76.83 o                         
 -12   8   7        143.96        122.22        49.14 o                         
 -11   8   7        322.61        236.84        63.14 o                         
 -10   8   7         12.23          7.54        39.34 o                         
  -9   8   7         22.98         33.35        37.94 o                         
  -8   8   7          2.72          4.23        60.09 o                         
  -7   8   7        444.76        415.48        44.73 o                         
  -6   8   7         38.70         69.26        47.87 o                         
  -5   8   7          1.79         -6.75        48.73 o                         
  -4   8   7        112.48        113.14        49.23 o                         
  -3   8   7        243.49        201.51        43.75 o                         
  -2   8   7         45.10         36.79        49.09 o                         
  -1   8   7        414.85        408.70        52.90 o                         
   0   8   7        223.01        236.04        62.30 o                         
   1   8   7         54.47         66.40        61.09 o                         
   2   8   7         99.61        108.22        52.08 o                         
   3   8   7         54.44         28.98        76.30 o                         
   4   8   7          2.20         26.24        75.86 o                         
   5   8   7         44.00        116.38       103.24 o                         
 -12   9   7        109.27         -6.84        76.25 o                         
 -11   9   7         20.08        -53.72        54.33 o                         
 -10   9   7        388.24        364.12        62.81 o                         
  -9   9   7        125.16        105.75        52.77 o                         
  -8   9   7        130.24        109.27        61.42 o                         
  -7   9   7        154.20        163.50        50.12 o                         
  -6   9   7         85.94        105.52        60.34 o                         
  -5   9   7        155.89        156.26        60.64 o                         
  -4   9   7        223.05        237.96        51.01 o                         
  -3   9   7        337.55        337.55        51.29 o                         
  -2   9   7        326.16        271.07        63.10 o                         
  -1   9   7          3.80          3.55        50.00 o                         
   0   9   7        388.74        312.91        64.10 o                         
   1   9   7        415.55        382.00        78.26 o                         
   2   9   7         22.59         -4.96        76.22 o                         
   3   9   7        213.22        207.11        87.24 o                         
   4   9   7        122.89         67.12        95.94 o                         
 -11  10   7        112.85        120.80        59.55 o                         
 -10  10   7          6.38        -23.94        48.19 o                         
  -9  10   7        327.35        272.18        62.99 o                         
  -8  10   7        537.33        522.09        62.67 o                         
  -7  10   7        107.14         80.97        61.84 o                         
  -6  10   7        714.29        688.75        74.67 o                         
  -5  10   7        391.79        379.26        46.57 o                         
  -4  10   7          2.42        -46.63        62.32 o                         
  -3  10   7         12.84         10.70        64.71 o                         
  -2  10   7        241.93        296.53        75.96 o                         
  -1  10   7        112.90         84.01        76.12 o                         
   0  10   7         17.05        -14.04        61.90 o                         
   1  10   7        148.24        138.24        78.59 o                         
   2  10   7        143.08         88.48       104.54 o                         
 -10  11   7        234.28        206.89        58.02 o                         
  -9  11   7          8.01        -33.63        62.53 o                         
  -8  11   7        289.87        237.69        50.07 o                         
  -7  11   7        379.67        359.96        55.03 o                         
  -6  11   7         63.78         56.04        76.32 o                         
  -5  11   7        705.70        751.53        80.32 o                         
  -4  11   7        409.91        385.96        78.48 o                         
  -3  11   7         41.05         47.29        76.53 o                         
  -2  11   7        387.43        376.51        79.78 o                         
  -1  11   7         83.69         60.71        77.97 o                         
   0  11   7         56.01         22.25        77.80 o                         
  -8  12   7         51.21         62.17        66.13 o                         
  -7  12   7        210.85        156.94        67.01 o                         
  -6  12   7         79.40         21.81        76.77 o                         
  -5  12   7         40.66          0.45        59.67 o                         
  -4  12   7        303.39        260.01        96.30 o                         
  -3  12   7        109.97        148.68        77.07 o                         
  -2  12   7         38.23        -66.90       133.98 o                         
  -1 -13   8         46.49         63.91       115.81 o                         
   0 -13   8          4.59         32.87       101.90 o                         
   1 -13   8        108.06        164.50        73.19 o                         
   2 -13   8          0.38         -6.13        62.82 o                         
   3 -13   8         96.38         59.35        63.68 o                         
   4 -13   8         49.79         40.46        63.28 o                         
   5 -13   8          6.59        -28.95        57.60 o                         
   6 -13   8         62.34         80.01        59.13 o                         
   7 -13   8          2.76        -12.82        66.84 o                         
  -2 -12   8          3.79         32.20       109.03 o                         
  -1 -12   8         38.01         81.75        70.18 o                         
   0 -12   8         37.99         47.47        62.29 o                         
   1 -12   8         39.86         49.68        62.18 o                         
   2 -12   8        163.16        191.75        62.42 o                         
   3 -12   8         41.49         84.93        53.16 o                         
   4 -12   8         26.75         39.01        53.15 o                         
   5 -12   8        148.06        145.19        54.32 o                         
   6 -12   8         64.90         90.91        62.34 o                         
   7 -12   8          9.74         28.79        53.41 o                         
   8 -12   8          3.06        -30.58        76.36 o                         
  -3 -11   8          9.16         21.80       131.58 o                         
  -2 -11   8        183.87        220.60        77.56 o                         
  -1 -11   8         55.52         54.52        63.47 o                         
   0 -11   8       1102.52       1141.05        58.40 o                         
   1 -11   8        117.69        102.31        50.59 o                         
   2 -11   8        104.90         66.86        50.33 o                         
   3 -11   8        277.27        344.98        63.28 o                         
   4 -11   8        564.00        478.31        68.17 o                         
   5 -11   8         34.57         43.51        65.46 o                         
   6 -11   8        504.41        499.79        55.69 o                         
   7 -11   8        403.20        364.61        55.37 o                         
   8 -11   8          5.15          3.86        48.18 o                         
   9 -11   8        114.02         65.92        80.80 o                         
  -3 -10   8        854.21        875.55        76.87 o                         
  -2 -10   8       1198.89       1207.55        79.81 o                         
  -1 -10   8         30.35         31.32        61.39 o                         
   0 -10   8         28.83         15.87        60.97 o                         
   1 -10   8          6.94          6.27        60.48 o                         
   2 -10   8          0.16         -9.75        49.33 o                         
   3 -10   8         55.52         83.20        49.42 o                         
   4 -10   8        406.33        444.94        52.79 o                         
   5 -10   8        244.75        221.30        51.47 o                         
   6 -10   8        146.74        140.06        60.92 o                         
   7 -10   8        682.11        671.95        68.50 o                         
   8 -10   8        485.97        444.41        78.34 o                         
   9 -10   8         38.31         52.92        62.56 o                         
  10 -10   8        137.21         45.12        77.04 o                         
  -4  -9   8        258.21        248.04        89.91 o                         
  -3  -9   8        113.11        130.78        68.18 o                         
  -2  -9   8       1144.51       1262.90       113.41 o                         
  -1  -9   8        288.44        280.34        62.56 o                         
   0  -9   8        405.92        340.03        63.50 o                         
   1  -9   8       1508.58       1508.97        99.08 o                         
   2  -9   8        819.46        845.36        59.37 o                         
   3  -9   8        329.81        322.32        51.40 o                         
   4  -9   8         20.07         14.50        59.71 o                         
   5  -9   8        284.81        324.38        51.11 o                         
   6  -9   8        617.21        656.44        53.52 o                         
   7  -9   8         76.18         29.10        49.89 o                         
   8  -9   8        506.81        536.91        77.37 o                         
   9  -9   8        316.58        324.55        56.00 o                         
  10  -9   8          0.07         -8.42        58.38 o                         
  -5  -8   8         17.84         32.71        78.99 o                         
  -4  -8   8        738.79        768.11        75.87 o                         
  -3  -8   8        867.15        837.13        81.11 o                         
  -2  -8   8        611.43        583.56        58.94 o                         
  -1  -8   8       1627.59       1596.87       116.47 o                         
   0  -8   8        661.82        656.31        46.42 o                         
   1  -8   8          6.81          4.31        47.45 o                         
   2  -8   8       1283.82       1225.85        65.86 o                         
   3  -8   8         30.69         51.54        38.41 o                         
   4  -8   8        159.77        140.55        39.59 o                         
   5  -8   8        941.36        925.84        48.45 o                         
   6  -8   8        866.97        925.40        64.34 o                         
   7  -8   8        172.43        123.63        61.41 o                         
   8  -8   8         46.23        -20.77        50.53 o                         
   9  -8   8        123.07        156.12        61.02 o                         
  10  -8   8         76.79         67.41        62.31 o                         
  11  -8   8          1.40         -4.13        65.83 o                         
  -7  -7   8        588.85        567.21        88.28 o                         
  -6  -7   8        175.85        191.80        82.20 o                         
  -5  -7   8        354.68        311.97        77.79 o                         
  -4  -7   8       1602.56       1563.76       133.62 o                         
  -3  -7   8        854.00        969.17        62.37 o                         
  -2  -7   8         23.06          8.82        47.51 o                         
  -1  -7   8         26.32         10.60        38.76 o                         
   0  -7   8        807.87        856.63        53.87 o                         
   1  -7   8        716.10        699.55        52.20 o                         
   2  -7   8          6.27         24.09        46.16 o                         
   3  -7   8        198.14        169.80        39.63 o                         
   4  -7   8        288.41        209.56        48.77 o                         
   5  -7   8        281.91        248.44        39.70 o                         
   6  -7   8         43.63         34.39        41.98 o                         
   7  -7   8          1.83        -18.20        49.25 o                         
   8  -7   8          3.20         32.56        60.95 o                         
   9  -7   8        184.35        143.51        63.05 o                         
  10  -7   8         72.18         13.59        54.29 o                         
  11  -7   8         39.89         36.30        93.18 o                         
 -10  -6   8          3.87        -17.16       146.23 o                         
  -9  -6   8        447.47        445.30       112.75 o                         
  -8  -6   8        148.05        152.05        66.16 o                         
  -7  -6   8         77.21         59.17        74.83 o                         
  -6  -6   8        130.30        108.73        74.16 o                         
  -5  -6   8         20.29         37.85        51.99 o                         
  -4  -6   8        486.13        406.88        51.69 o                         
  -3  -6   8        114.96        113.33        47.93 o                         
  -2  -6   8         54.89         37.90        47.26 o                         
  -1  -6   8          3.47        -42.89        47.16 o                         
   0  -6   8       1943.25       2004.67        55.65 o                         
   1  -6   8         28.65         66.94        37.04 o                         
   2  -6   8        347.15        380.97        48.51 o                         
   3  -6   8        136.06        146.71        48.13 o                         
   4  -6   8        119.29         76.05        39.48 o                         
   5  -6   8        213.14        198.12        40.27 o                         
   6  -6   8         58.85          9.13        47.49 o                         
   7  -6   8          8.97        -10.36        59.62 o                         
   8  -6   8         82.54         77.63        66.83 o                         
   9  -6   8         12.34         37.21        60.37 o                         
  10  -6   8         76.02        129.64        62.06 o                         
  11  -6   8          4.99         12.15        76.33 o                         
 -11  -5   8         17.06         -3.01       115.06 o                         
 -10  -5   8         95.20         89.89        84.08 o                         
  -9  -5   8         36.57         26.04        64.67 o                         
  -8  -5   8         21.12         31.04        52.87 o                         
  -7  -5   8        726.37        727.15        79.91 o                         
  -6  -5   8        197.83        195.19        49.48 o                         
  -5  -5   8         13.29          5.60        47.22 o                         
  -4  -5   8        135.51        134.11        47.99 o                         
  -3  -5   8          2.73         -1.49        46.82 o                         
  -2  -5   8          4.19        -11.81        38.65 o                         
  -1  -5   8          4.50        -18.83        46.46 o                         
   0  -5   8        232.19        257.30        40.01 o                         
   1  -5   8       1548.45       1608.61        51.39 o                         
   2  -5   8        421.25        406.23        48.40 o                         
   3  -5   8        734.05        722.62        59.61 o                         
   4  -5   8       1712.89       1727.22        51.76 o                         
   5  -5   8         75.97         66.89        33.48 o                         
   6  -5   8        186.62        131.43        47.85 o                         
   7  -5   8         68.63         81.25        42.88 o                         
   8  -5   8         18.72         38.24        72.79 o                         
   9  -5   8         13.13        -47.68        50.71 o                         
  10  -5   8         39.57        -10.47        62.27 o                         
  11  -5   8        251.79        318.38        76.22 o                         
 -11  -4   8          0.11         -1.67        75.82 o                         
 -10  -4   8         35.99         36.24        69.67 o                         
  -9  -4   8         47.56         59.51        53.28 o                         
  -8  -4   8        158.33        182.93        67.30 o                         
  -7  -4   8          6.96          4.23        47.40 o                         
  -6  -4   8       1824.58       1854.20       130.20 o                         
  -5  -4   8        933.20        910.33        48.91 o                         
  -4  -4   8        292.14        259.60        49.05 o                         
  -3  -4   8        639.26        655.84        52.42 o                         
  -2  -4   8       2391.85       2556.81        92.44 o                         
  -1  -4   8        695.15        732.81        43.39 o                         
   0  -4   8        638.02        707.06        42.87 o                         
   1  -4   8        385.30        448.36        42.82 o                         
   2  -4   8       1406.89       1427.00        50.40 o                         
   3  -4   8         23.30          8.95        46.74 o                         
   4  -4   8       1745.20       1838.14        57.47 o                         
   5  -4   8        815.44        855.79        44.95 o                         
   6  -4   8         16.70         29.09        38.84 o                         
   7  -4   8       1174.54       1058.64        55.55 o                         
   8  -4   8       1290.91       1323.73        58.77 o                         
   9  -4   8        161.46        119.91        51.88 o                         
  10  -4   8          0.86        -34.83        62.78 o                         
  11  -4   8          8.08        -16.91        76.86 o                         
 -12  -3   8        232.22        218.25        95.87 o                         
 -11  -3   8         73.76         46.29        66.37 o                         
 -10  -3   8          0.17         14.61        49.95 o                         
  -9  -3   8        174.88        155.72        61.69 o                         
  -8  -3   8       1454.16       1586.32        71.52 o                         
  -7  -3   8        453.80        488.11        52.10 o                         
  -6  -3   8        107.75        120.05        47.37 o                         
  -5  -3   8        580.12        604.53        52.10 o                         
  -4  -3   8       1878.08       1919.24       101.15 o                         
  -3  -3   8          0.33          5.56        38.81 o                         
  -2  -3   8       2841.42       2814.34       111.30 o                         
  -1  -3   8       2045.80       2013.04        50.24 o                         
   0  -3   8         28.13         39.91        29.34 o                         
   1  -3   8       1105.07       1254.12        46.66 o                         
   2  -3   8       2603.62       2880.47        58.53 o                         
   3  -3   8        881.97        841.42        52.41 o                         
   4  -3   8         19.67         34.25        46.49 o                         
   5  -3   8        231.69        260.32        40.05 o                         
   6  -3   8       1336.23       1260.13        63.90 o                         
   7  -3   8        221.09        190.30        61.13 o                         
   8  -3   8        183.98        229.01        43.73 o                         
   9  -3   8        180.77        180.00        53.61 o                         
  10  -3   8          4.45         40.81        61.26 o                         
  11  -3   8        161.73        124.06        67.66 o                         
 -12  -2   8         63.60         91.20        77.41 o                         
 -11  -2   8        625.68        685.51        65.68 o                         
 -10  -2   8        248.27        227.58        50.84 o                         
  -9  -2   8         11.64         50.85        59.55 o                         
  -8  -2   8        128.32         96.90        48.42 o                         
  -7  -2   8        676.81        637.76        45.36 o                         
  -6  -2   8        363.97        379.76        41.77 o                         
  -5  -2   8         30.52         25.10        38.28 o                         
  -4  -2   8       1552.82       1371.62        71.83 o                         
  -3  -2   8       3695.12       3728.91        62.87 o                         
  -2  -2   8          1.56         -2.30        29.99 o                         
  -1  -2   8       1473.61       1428.09        41.65 o                         
   0  -2   8       2505.60       2537.04       186.06 o                         
   1  -2   8        341.10        341.96        30.14 o                         
   2  -2   8       2953.38       3197.74       101.37 o                         
   3  -2   8        142.80        137.75        33.83 o                         
   4  -2   8        276.54        264.36        48.07 o                         
   5  -2   8         24.65         54.78        46.96 o                         
   6  -2   8         63.05         97.43        46.96 o                         
   7  -2   8        486.54        521.21        45.70 o                         
   8  -2   8        191.56        174.16        61.74 o                         
   9  -2   8         59.15         44.86        60.89 o                         
  10  -2   8        205.55        155.87        77.38 o                         
 -13  -1   8        300.78        276.28        96.20 o                         
 -12  -1   8        199.21        188.97        62.85 o                         
 -11  -1   8          0.33         13.74        60.70 o                         
 -10  -1   8        498.37        551.99        46.15 o                         
  -9  -1   8       2737.61       3068.82        77.25 o                         
  -8  -1   8        406.67        424.48        50.51 o                         
  -7  -1   8         53.27         38.40        38.96 o                         
  -6  -1   8       1754.66       1749.20        55.19 o                         
  -5  -1   8        206.11        168.82        38.93 o                         
  -4  -1   8         19.82         14.22        29.76 o                         
  -3  -1   8        212.28        151.40        37.86 o                         
  -2  -1   8       2719.69       2788.81       161.21 o                         
  -1  -1   8       1032.50       1046.99        46.36 o                         
   0  -1   8        893.76        812.85        44.13 o                         
   1  -1   8       1846.75       2024.41        45.67 o                         
   2  -1   8          1.87        -15.20        38.33 o                         
   3  -1   8        152.85        145.91        33.83 o                         
   4  -1   8        342.13        328.66        48.89 o                         
   5  -1   8        139.87        123.51        47.53 o                         
   6  -1   8         16.52         18.79        46.90 o                         
   7  -1   8          0.33         13.17        59.23 o                         
   8  -1   8        112.34         96.73        62.06 o                         
   9  -1   8         73.49         95.74        61.33 o                         
  10  -1   8         83.37        140.11        85.74 o                         
 -13   0   8          4.88        -14.94        75.46 o                         
 -12   0   8        456.84        543.77        56.25 o                         
 -11   0   8        619.54        616.92        53.57 o                         
 -10   0   8         28.21         53.54        60.45 o                         
  -9   0   8        140.57        118.03        58.20 o                         
  -8   0   8       1338.99       1395.73        49.81 o                         
  -7   0   8          4.05         15.10        37.77 o                         
  -6   0   8        571.05        668.26        52.97 o                         
  -5   0   8        316.48        344.96        35.89 o                         
  -4   0   8         97.77         38.29        30.52 o                         
  -3   0   8         49.37         43.28        29.29 o                         
  -2   0   8        323.95        273.39        32.96 o                         
  -1   0   8        963.15        938.86        46.69 o                         
   0   0   8         99.39         91.72        30.73 o                         
   1   0   8       1949.90       1957.28        80.03 o                         
   2   0   8       1613.56       1776.10        76.16 o                         
   3   0   8        301.81        287.06        49.11 o                         
   4   0   8         90.09         80.55        46.79 o                         
   5   0   8         42.20         30.98        46.94 o                         
   6   0   8          3.76         15.70        42.14 o                         
   7   0   8        120.51        114.75        50.53 o                         
   8   0   8         46.69         11.38        62.02 o                         
   9   0   8         19.06         59.74        75.74 o                         
  10   0   8          3.63         -6.86        76.35 o                         
 -13   1   8         12.40         66.78        75.38 o                         
 -12   1   8         55.05         58.77        61.57 o                         
 -11   1   8        206.04        196.49        51.00 o                         
 -10   1   8        327.42        364.09        51.92 o                         
  -9   1   8          0.67         -0.18        33.50 o                         
  -8   1   8          5.00          2.29        38.22 o                         
  -7   1   8        426.42        479.38        41.99 o                         
  -6   1   8         74.65         91.12        38.29 o                         
  -5   1   8        215.65        271.66        39.85 o                         
  -4   1   8         98.96         62.12        36.31 o                         
  -3   1   8         79.90         71.01        26.63 o                         
  -2   1   8         37.10         64.46        30.49 o                         
  -1   1   8        462.61        571.32        53.57 o                         
   0   1   8          3.37         14.99        26.02 o                         
   1   1   8        637.57        768.57        38.95 o                         
   2   1   8        430.62        421.47        41.66 o                         
   3   1   8        144.58        179.63        47.07 o                         
   4   1   8        278.53        254.48        49.06 o                         
   5   1   8         99.47        103.60        38.98 o                         
   6   1   8         71.43         50.91        42.97 o                         
   7   1   8          6.64          1.81        50.15 o                         
   8   1   8          3.77          9.16        75.31 o                         
   9   1   8         12.90          0.65        76.96 o                         
 -13   2   8        136.31        128.89        49.62 o                         
 -12   2   8         61.17        113.14        52.99 o                         
 -11   2   8        205.08        188.59        50.84 o                         
 -10   2   8        470.44        429.09        51.58 o                         
  -9   2   8         21.92         -2.75        38.81 o                         
  -8   2   8        253.17        197.23        40.16 o                         
  -7   2   8        534.03        504.81        41.98 o                         
  -6   2   8        925.76        995.93        45.33 o                         
  -5   2   8       2054.86       2052.76       119.43 o                         
  -4   2   8         34.82         10.80        46.54 o                         
  -3   2   8       1138.59       1154.62        40.79 o                         
  -2   2   8        432.87        414.11        39.70 o                         
  -1   2   8       3166.90       3241.66        88.09 o                         
   0   2   8        188.10        195.18        48.07 o                         
   1   2   8         95.61        110.89        38.49 o                         
   2   2   8       1525.09       1697.34        52.36 o                         
   3   2   8          6.77        -29.12        46.88 o                         
   4   2   8        315.45        329.59        41.81 o                         
   5   2   8       1554.07       1557.27        59.44 o                         
   6   2   8        111.17         51.21        60.76 o                         
   7   2   8         38.30        -31.90        62.10 o                         
   8   2   8         51.50         35.95        62.81 o                         
   9   2   8         91.01        195.41        93.24 o                         
 -13   3   8         36.70         72.87        62.35 o                         
 -12   3   8         24.81         43.24        61.12 o                         
 -11   3   8         54.71         49.43        38.83 o                         
 -10   3   8        153.96        176.27        50.37 o                         
  -9   3   8         27.97         62.37        53.32 o                         
  -8   3   8        474.81        445.91        49.79 o                         
  -7   3   8       1860.25       1908.06        65.61 o                         
  -6   3   8          8.64         22.08        46.25 o                         
  -5   3   8       1347.43       1276.53        86.38 o                         
  -4   3   8        528.54        528.28        42.00 o                         
  -3   3   8        344.92        430.38        41.74 o                         
  -2   3   8         14.46         -3.85        32.85 o                         
  -1   3   8         56.29         37.73        38.16 o                         
   0   3   8       1081.39       1178.46        47.69 o                         
   1   3   8        395.11        426.67        36.80 o                         
   2   3   8        151.35        192.53        47.90 o                         
   3   3   8        658.24        706.34        44.21 o                         
   4   3   8        329.39        304.11        61.91 o                         
   5   3   8         38.93         20.69        60.69 o                         
   6   3   8        216.02        192.18        52.24 o                         
   7   3   8         60.52         24.30        61.25 o                         
   8   3   8         32.87         31.59        77.23 o                         
 -13   4   8        175.17        188.12        54.91 o                         
 -12   4   8         43.43          2.23        48.51 o                         
 -11   4   8         37.37         37.52        42.82 o                         
 -10   4   8        367.18        358.11        45.12 o                         
  -9   4   8       2108.07       2224.97        60.87 o                         
  -8   4   8         48.26         22.90        47.15 o                         
  -7   4   8         26.48         15.04        38.06 o                         
  -6   4   8       1696.42       1807.81        57.89 o                         
  -5   4   8       1849.05       1688.83        80.60 o                         
  -4   4   8        362.23        364.84        41.19 o                         
  -3   4   8        877.31        907.10        40.11 o                         
  -2   4   8       2301.55       2545.02        61.95 o                         
  -1   4   8         74.60         53.87        38.32 o                         
   0   4   8        548.79        554.99        42.69 o                         
   1   4   8        436.08        467.19        42.65 o                         
   2   4   8         27.98         22.15        38.75 o                         
   3   4   8        504.04        484.53        50.86 o                         
   4   4   8       1507.29       1737.43        71.04 o                         
   5   4   8        645.48        566.29        55.06 o                         
   6   4   8         52.94         45.90        62.30 o                         
   7   4   8         71.29         71.26        76.10 o                         
   8   4   8        154.13         63.72        96.13 o                         
 -13   5   8        196.11        184.34        58.56 o                         
 -12   5   8        361.63        359.27        49.83 o                         
 -11   5   8        117.42         57.90        50.45 o                         
 -10   5   8        575.67        565.89        63.41 o                         
  -9   5   8        435.03        400.21        45.05 o                         
  -8   5   8       1321.53       1254.59        47.88 o                         
  -7   5   8        165.08        133.35        39.26 o                         
  -6   5   8       1716.73       1785.86        81.94 o                         
  -5   5   8       2225.51       2222.14        53.70 o                         
  -4   5   8         74.68         36.22        39.95 o                         
  -3   5   8       1229.59       1213.85        47.76 o                         
  -2   5   8       1573.91       1755.70        51.30 o                         
  -1   5   8        681.46        690.02        50.80 o                         
   0   5   8        419.57        380.06        49.69 o                         
   1   5   8        215.81        207.66        40.33 o                         
   2   5   8         75.72         91.23        59.73 o                         
   3   5   8        121.93         87.99        49.20 o                         
   4   5   8         40.30         56.18        60.92 o                         
   5   5   8        197.70        207.56        63.37 o                         
   6   5   8          0.53          3.00        75.55 o                         
   7   5   8          8.60         50.68        92.69 o                         
 -13   6   8          0.39        -14.75        53.75 o                         
 -12   6   8        305.86        361.95        49.57 o                         
 -11   6   8       1016.05        996.73        47.92 o                         
 -10   6   8        163.24        170.91        51.05 o                         
  -9   6   8         34.61         45.00        42.40 o                         
  -8   6   8          4.39         -3.38        42.26 o                         
  -7   6   8         13.14         -4.68        38.58 o                         
  -6   6   8        246.50        191.69        39.80 o                         
  -5   6   8        337.30        373.69        49.22 o                         
  -4   6   8        285.11        256.43        40.74 o                         
  -3   6   8        511.38        589.01        51.01 o                         
  -2   6   8          0.69        -19.24        38.85 o                         
  -1   6   8        117.43         93.52        39.70 o                         
   0   6   8         35.06         29.83        39.14 o                         
   1   6   8        421.42        431.66        62.67 o                         
   2   6   8        714.29        709.94        64.89 o                         
   3   6   8        152.67        136.12        62.10 o                         
   4   6   8         71.59         71.35        74.59 o                         
   5   6   8          9.22          6.69        75.90 o                         
   6   6   8          6.32          4.27        92.66 o                         
 -13   7   8        198.22        169.90        55.55 o                         
 -12   7   8         67.82        144.68        62.40 o                         
 -11   7   8        126.95        110.67        48.33 o                         
 -10   7   8        185.61        180.93        51.59 o                         
  -9   7   8         79.80         38.49        49.57 o                         
  -8   7   8        277.58        258.83        75.16 o                         
  -7   7   8        426.69        328.24        44.99 o                         
  -6   7   8         45.44         32.60        48.16 o                         
  -5   7   8         26.38         15.56        39.73 o                         
  -4   7   8         48.38         38.52        38.85 o                         
  -3   7   8        203.24        204.33        52.00 o                         
  -2   7   8        317.00        358.12        51.38 o                         
  -1   7   8         61.95         82.74        49.14 o                         
   0   7   8        253.78        291.70        51.69 o                         
   1   7   8        185.90        195.56        62.52 o                         
   2   7   8          0.91        -23.61        60.87 o                         
   3   7   8         63.57         37.32        76.09 o                         
   4   7   8        117.77         80.95        76.60 o                         
   5   7   8         57.59         65.55        93.19 o                         
 -12   8   8        231.63        225.64        59.23 o                         
 -11   8   8        239.19        238.65        55.60 o                         
 -10   8   8          4.50          2.19        52.70 o                         
  -9   8   8        129.00        191.87        50.76 o                         
  -8   8   8         56.68          0.51        50.32 o                         
  -7   8   8         23.67        -33.48        61.03 o                         
  -6   8   8         50.91         43.11        42.87 o                         
  -5   8   8         64.20         55.31        59.80 o                         
  -4   8   8          1.21         26.58        48.91 o                         
  -3   8   8        145.72        157.77        61.57 o                         
  -2   8   8         40.04         27.12        50.10 o                         
  -1   8   8        692.83        824.83        65.67 o                         
   0   8   8        500.40        514.50        64.82 o                         
   1   8   8          5.50        -12.29        74.94 o                         
   2   8   8         84.94         95.57        76.34 o                         
   3   8   8         23.79         14.55        77.02 o                         
   4   8   8          1.80          3.24        92.87 o                         
 -12   9   8         10.40          6.86        59.54 o                         
 -11   9   8        283.86        293.53        58.58 o                         
 -10   9   8        449.18        521.07        50.76 o                         
  -9   9   8         50.72        110.90        74.48 o                         
  -8   9   8        403.14        443.72        68.25 o                         
  -7   9   8        285.54        235.51        62.64 o                         
  -6   9   8        174.94        134.28        51.07 o                         
  -5   9   8         50.92         27.54        50.73 o                         
  -4   9   8        149.37        151.51        61.82 o                         
  -3   9   8        596.61        585.19        64.64 o                         
  -2   9   8        231.77        165.72        45.00 o                         
  -1   9   8         27.70         93.81        74.62 o                         
   0   9   8         83.39         47.69        76.77 o                         
   1   9   8         57.06         77.61        76.24 o                         
   2   9   8         23.74         28.94        89.06 o                         
   3   9   8         98.76         67.56        96.74 o                         
 -11  10   8         10.57         -3.36        77.06 o                         
 -10  10   8          2.39         58.68        92.42 o                         
  -9  10   8        125.98        158.36        62.64 o                         
  -8  10   8        116.14        113.21        54.24 o                         
  -7  10   8         54.71         79.89        62.31 o                         
  -6  10   8        346.90        464.57        77.11 o                         
  -5  10   8         38.85         68.12        61.73 o                         
  -4  10   8         49.52         47.72        62.01 o                         
  -3  10   8        136.68        104.34        76.42 o                         
  -2  10   8        109.74        132.78        75.91 o                         
  -1  10   8          4.97        -26.10        54.13 o                         
   0  10   8          1.89        -25.42        84.98 o                         
   1  10   8         95.43         65.12       106.68 o                         
  -9  11   8         26.90         -2.14        53.86 o                         
  -8  11   8        264.22        316.88        76.16 o                         
  -7  11   8        376.22        317.09        68.07 o                         
  -6  11   8         16.57          8.53        73.74 o                         
  -5  11   8        467.47        410.75        79.30 o                         
  -4  11   8        216.28        209.06        78.04 o                         
  -3  11   8          0.94         59.79        72.87 o                         
  -2  11   8         59.82        115.30        93.64 o                         
  -1  11   8          1.07         56.48        76.10 o                         
   0 -13   9         21.49         50.94        87.62 o                         
   1 -13   9         96.73        101.86        77.30 o                         
   2 -13   9          0.75         36.69        75.64 o                         
   3 -13   9         91.06         56.57        77.01 o                         
   4 -13   9          1.56        -15.36        66.29 o                         
   5 -13   9         28.16          4.92        67.18 o                         
   6 -13   9         23.68         28.28        54.42 o                         
  -3 -12   9         71.38         86.10       189.21 o                         
  -2 -12   9          2.08         51.79        92.75 o                         
  -1 -12   9          3.07          9.16        66.55 o                         
   0 -12   9         25.51         74.79        61.53 o                         
   1 -12   9         56.64         92.89        62.70 o                         
   2 -12   9          5.34         36.20        61.53 o                         
   3 -12   9         35.18         68.80        62.18 o                         
   4 -12   9         51.45         87.47        54.15 o                         
   5 -12   9        104.98        111.41        54.49 o                         
   6 -12   9          0.27        -23.84        55.74 o                         
   7 -12   9         25.02         68.46        64.44 o                         
  -3 -11   9          3.15         -7.76        76.68 o                         
  -2 -11   9         60.00         58.90        71.21 o                         
  -1 -11   9          5.40         19.07        75.08 o                         
   0 -11   9         32.38         42.87        75.04 o                         
   1 -11   9        130.63        122.93        60.34 o                         
   2 -11   9         13.58        -30.48        52.65 o                         
   3 -11   9        229.03        274.90        76.31 o                         
   4 -11   9        297.04        330.47        75.92 o                         
   5 -11   9          1.09         50.50        60.86 o                         
   6 -11   9        346.55        315.23        77.38 o                         
   7 -11   9        151.26        161.42        54.75 o                         
   8 -11   9         15.56         -4.43        75.66 o                         
  -4 -10   9         98.29        129.76        80.52 o                         
  -3 -10   9        423.41        483.46        96.26 o                         
  -2 -10   9        602.90        551.99        67.38 o                         
  -1 -10   9         33.17         36.62        67.00 o                         
   0 -10   9        275.27        250.67        63.45 o                         
   1 -10   9         87.19         63.38        61.78 o                         
   2 -10   9        249.77        231.53        50.79 o                         
   3 -10   9        124.32         93.96        49.82 o                         
   4 -10   9        347.78        409.21        52.14 o                         
   5 -10   9         60.50         -5.07        61.99 o                         
   6 -10   9        114.98        104.85        61.32 o                         
   7 -10   9       1349.62       1483.21        81.46 o                         
   8 -10   9        510.35        526.16        79.30 o                         
   9 -10   9          0.18         86.97        91.62 o                         
  -5  -9   9        134.50        136.75       113.29 o                         
  -4  -9   9        118.84        112.25        76.85 o                         
  -3  -9   9        651.22        703.63        73.49 o                         
  -2  -9   9       1182.64       1234.54       154.21 o                         
  -1  -9   9          6.90         14.28        60.19 o                         
   0  -9   9         61.01         46.53        49.30 o                         
   1  -9   9       2261.14       2481.06       171.18 o                         
   2  -9   9        517.02        562.01        62.96 o                         
   3  -9   9        256.82        228.86        61.47 o                         
   4  -9   9          0.80        -11.67        49.45 o                         
   5  -9   9        150.56        171.20        60.68 o                         
   6  -9   9        271.76        246.34        51.40 o                         
   7  -9   9          0.56         28.52        60.37 o                         
   8  -9   9        278.05        275.89        77.14 o                         
   9  -9   9        135.52        168.74        54.89 o                         
  10  -9   9         15.86        -32.08        77.52 o                         
  -6  -8   9        425.53        412.88       111.25 o                         
  -5  -8   9         37.02         26.28        75.36 o                         
  -4  -8   9        234.33        234.55        68.60 o                         
  -3  -8   9        147.40        129.01        61.50 o                         
  -2  -8   9         37.18         33.10        59.85 o                         
  -1  -8   9       1890.00       2021.10        91.75 o                         
   0  -8   9        419.72        414.02        43.07 o                         
   1  -8   9        204.45        217.28        48.72 o                         
   2  -8   9        567.56        602.80        43.67 o                         
   3  -8   9         50.29         50.97        40.31 o                         
   4  -8   9         87.17         41.43        48.93 o                         
   5  -8   9        174.76        147.28        61.36 o                         
   6  -8   9        407.72        404.59        45.27 o                         
   7  -8   9         34.95         69.53        50.15 o                         
   8  -8   9          0.24         26.63        74.88 o                         
   9  -8   9        186.46        245.03        76.37 o                         
  10  -8   9         87.95         86.74        86.18 o                         
  -8  -7   9        149.19        126.46        89.36 o                         
  -7  -7   9        709.95        758.91       100.58 o                         
  -6  -7   9        355.27        341.79        71.08 o                         
  -5  -7   9         12.80         28.23        65.69 o                         
  -4  -7   9        318.63        306.43        62.94 o                         
  -3  -7   9        393.54        366.42        51.39 o                         
  -2  -7   9         21.05          2.07        47.77 o                         
  -1  -7   9          0.73          8.73        47.38 o                         
   0  -7   9       2683.54       2668.35       142.80 o                         
   1  -7   9        568.20        628.43        51.62 o                         
   2  -7   9          0.13         24.19        38.41 o                         
   3  -7   9        352.76        326.04        49.22 o                         
   4  -7   9        173.56        191.06        34.85 o                         
   5  -7   9         81.15         41.06        59.86 o                         
   6  -7   9         13.50         11.20        59.79 o                         
   7  -7   9         17.26         32.32        60.36 o                         
   8  -7   9         21.85         14.68        61.30 o                         
   9  -7   9        104.35         46.39        62.16 o                         
  10  -7   9          0.33        -49.98        66.42 o                         
 -10  -6   9         39.75         47.51       114.27 o                         
  -9  -6   9        384.25        394.65        74.49 o                         
  -8  -6   9        159.57        163.14        84.51 o                         
  -7  -6   9          2.74         -5.84        61.47 o                         
  -6  -6   9        431.49        418.42        64.65 o                         
  -5  -6   9         83.57        123.40        66.19 o                         
  -4  -6   9          1.28        -19.93        47.72 o                         
  -3  -6   9         97.15         94.67        47.98 o                         
  -2  -6   9        105.71         74.64        47.53 o                         
  -1  -6   9        493.69        441.51        50.42 o                         
   0  -6   9        534.53        541.19        43.11 o                         
   1  -6   9          1.92         15.89        38.10 o                         
   2  -6   9        393.69        418.97        49.08 o                         
   3  -6   9        110.58         69.97        38.88 o                         
   4  -6   9        659.92        642.62        44.52 o                         
   5  -6   9        298.53        286.27        49.02 o                         
   6  -6   9          1.92         29.74        48.22 o                         
   7  -6   9         44.97          2.49        50.15 o                         
   8  -6   9          2.21        -21.77        49.71 o                         
   9  -6   9        187.00        235.41        61.40 o                         
  10  -6   9         67.64         25.74        85.80 o                         
 -11  -5   9         42.64         65.17       102.47 o                         
 -10  -5   9         81.20         43.80        67.45 o                         
  -9  -5   9          5.38          9.32        65.23 o                         
  -8  -5   9        601.58        617.64        80.51 o                         
  -7  -5   9        774.12        857.81        69.30 o                         
  -6  -5   9        215.96        165.26        67.51 o                         
  -5  -5   9        803.23        849.04        92.78 o                         
  -4  -5   9         52.07         64.49        47.36 o                         
  -3  -5   9        587.17        622.96        45.19 o                         
  -2  -5   9         58.18         42.57        47.12 o                         
  -1  -5   9        255.58        224.85        40.44 o                         
   0  -5   9        698.98        690.95        51.69 o                         
   1  -5   9        250.32        226.32        34.99 o                         
   2  -5   9        158.34        120.71        39.20 o                         
   3  -5   9       1139.84       1186.03        47.27 o                         
   4  -5   9        149.08        133.15        47.64 o                         
   5  -5   9          2.14         23.51        38.37 o                         
   6  -5   9         56.15         46.40        48.86 o                         
   7  -5   9          2.05         -9.26        49.68 o                         
   8  -5   9         20.03         18.08        60.92 o                         
   9  -5   9          0.27         56.14        74.93 o                         
  10  -5   9         45.06         90.91        70.71 o                         
 -11  -4   9         24.44          1.20        81.20 o                         
 -10  -4   9          9.67         18.27        65.78 o                         
  -9  -4   9        111.98        125.42        68.14 o                         
  -8  -4   9         10.76          9.10        60.56 o                         
  -7  -4   9         76.23         87.44        59.80 o                         
  -6  -4   9        215.24        209.39        49.81 o                         
  -5  -4   9        242.21        241.45        40.93 o                         
  -4  -4   9         25.29         14.99        33.06 o                         
  -3  -4   9        151.21        136.85        39.80 o                         
  -2  -4   9        235.45        204.30        48.07 o                         
  -1  -4   9          3.43         -7.64        46.16 o                         
   0  -4   9         24.76         45.29        46.05 o                         
   1  -4   9        977.55        928.01        71.03 o                         
   2  -4   9       1121.61       1259.56        47.87 o                         
   3  -4   9         62.91         60.64        39.38 o                         
   4  -4   9        200.91        215.05        34.62 o                         
   5  -4   9       1340.53       1397.08        61.04 o                         
   6  -4   9          8.18        -33.42        49.17 o                         
   7  -4   9        136.27        149.64        50.62 o                         
   8  -4   9        740.99        735.58        48.37 o                         
   9  -4   9         93.27         66.23        62.44 o                         
  10  -4   9         26.54          5.22        95.29 o                         
 -12  -3   9         31.16         93.06        93.73 o                         
 -11  -3   9         16.08         -3.46        66.26 o                         
 -10  -3   9          2.94        -26.61        61.63 o                         
  -9  -3   9          7.09         48.28        60.46 o                         
  -8  -3   9       1519.34       1539.78        71.81 o                         
  -7  -3   9        639.80        609.13        52.54 o                         
  -6  -3   9        100.27         78.13        47.81 o                         
  -5  -3   9       2299.13       2436.38       155.59 o                         
  -4  -3   9       2066.56       2108.35       106.41 o                         
  -3  -3   9         14.79         16.79        38.36 o                         
  -2  -3   9       1386.63       1254.83       106.08 o                         
  -1  -3   9       2024.38       2132.80        49.80 o                         
   0  -3   9        255.18        207.34        34.80 o                         
   1  -3   9        180.37        201.20        39.63 o                         
   2  -3   9       1128.07       1103.91        46.42 o                         
   3  -3   9        473.59        507.72        53.53 o                         
   4  -3   9        428.45        363.97        36.23 o                         
   5  -3   9        958.16        962.92        45.01 o                         
   6  -3   9       1110.73       1158.49        60.04 o                         
   7  -3   9         18.72         14.75        49.64 o                         
   8  -3   9        192.62        176.33        51.44 o                         
   9  -3   9         93.33         64.00        63.39 o                         
  10  -3   9          7.27         32.17        99.82 o                         
 -12  -2   9         27.87         54.57        75.60 o                         
 -11  -2   9        449.71        453.24        64.53 o                         
 -10  -2   9         96.28         76.16        62.30 o                         
  -9  -2   9         85.80         68.28        60.80 o                         
  -8  -2   9         59.62        107.41        59.35 o                         
  -7  -2   9        150.27        181.44        49.03 o                         
  -6  -2   9       1308.31       1296.40       112.97 o                         
  -5  -2   9         46.36         19.72        46.83 o                         
  -4  -2   9       2768.91       3068.40       100.02 o                         
  -3  -2   9       1374.74       1244.77        48.94 o                         
  -2  -2   9         23.03         27.88        37.87 o                         
  -1  -2   9       3111.67       3499.82        67.02 o                         
   0  -2   9       2014.49       1998.13        53.41 o                         
   1  -2   9          1.21          6.30        32.82 o                         
   2  -2   9       1223.99       1116.44        42.00 o                         
   3  -2   9        166.13        216.48        47.20 o                         
   4  -2   9       1325.89       1190.34        47.69 o                         
   5  -2   9          7.35         34.70        38.62 o                         
   6  -2   9        403.96        381.73        51.74 o                         
   7  -2   9        498.54        521.34        53.01 o                         
   8  -2   9         31.88        -14.42        52.99 o                         
   9  -2   9        362.58        274.90        77.62 o                         
  10  -2   9         56.35         81.03        94.03 o                         
 -12  -1   9        248.49        188.07        64.15 o                         
 -11  -1   9        134.17        127.80        61.88 o                         
 -10  -1   9       1096.62       1082.66        68.07 o                         
  -9  -1   9        366.23        378.32        62.51 o                         
  -8  -1   9          8.05         29.19        47.43 o                         
  -7  -1   9          1.92          6.01        38.29 o                         
  -6  -1   9        337.60        353.58        49.08 o                         
  -5  -1   9        996.70       1138.95        64.12 o                         
  -4  -1   9         76.36         47.42        46.74 o                         
  -3  -1   9       1747.03       1870.98        92.55 o                         
  -2  -1   9       3120.51       3071.20        59.97 o                         
  -1  -1   9        174.62        215.33        39.97 o                         
   0  -1   9       1167.67       1318.17        47.94 o                         
   1  -1   9         28.50          9.91        46.46 o                         
   2  -1   9        556.86        493.47        42.62 o                         
   3  -1   9        213.08        220.68        48.00 o                         
   4  -1   9         27.71         26.48        33.88 o                         
   5  -1   9        110.68        107.44        33.90 o                         
   6  -1   9         39.82         14.88        59.97 o                         
   7  -1   9          0.46         26.17        49.56 o                         
   8  -1   9        226.26        266.45        54.31 o                         
   9  -1   9          4.89         60.72        62.12 o                         
  10  -1   9         65.72         53.81        77.33 o                         
 -13   0   9          5.08          6.24        65.68 o                         
 -12   0   9        365.17        285.08        63.76 o                         
 -11   0   9        668.02        692.75        56.32 o                         
 -10   0   9          3.17        -16.55        42.91 o                         
  -9   0   9         16.66          0.21        59.82 o                         
  -8   0   9          4.07          5.75        38.53 o                         
  -7   0   9        357.14        271.97        49.43 o                         
  -6   0   9       1409.11       1307.43        54.99 o                         
  -5   0   9        606.57        611.35        50.29 o                         
  -4   0   9        113.15        132.84        39.50 o                         
  -3   0   9        425.58        410.43        35.92 o                         
  -2   0   9       1899.64       2048.54        54.50 o                         
  -1   0   9       2147.63       2442.23        55.27 o                         
   0   0   9        491.16        422.33        41.74 o                         
   1   0   9        426.92        375.92        49.53 o                         
   2   0   9       1213.55       1233.38        64.30 o                         
   3   0   9          5.37         -2.33        37.76 o                         
   4   0   9          2.41         -7.52        33.25 o                         
   5   0   9         14.67         20.05        48.98 o                         
   6   0   9         99.95        121.75        49.96 o                         
   7   0   9        182.53        106.29        50.99 o                         
   8   0   9          0.74         49.99        61.06 o                         
   9   0   9         49.07         63.79        65.64 o                         
 -13   1   9         78.87         27.25        67.04 o                         
 -12   1   9          0.50         27.95        61.29 o                         
 -11   1   9        324.25        312.24        61.07 o                         
 -10   1   9        628.12        565.69        53.92 o                         
  -9   1   9        214.79        168.33        60.70 o                         
  -8   1   9       3921.89       3822.98       165.21 o                         
  -7   1   9        554.58        593.87        42.78 o                         
  -6   1   9        425.32        368.02        48.92 o                         
  -5   1   9         97.06         61.35        46.83 o                         
  -4   1   9         15.66         32.46        32.68 o                         
  -3   1   9         29.79         30.21        32.43 o                         
  -2   1   9        418.81        471.71        42.02 o                         
  -1   1   9         44.27         46.46        33.97 o                         
   0   1   9        716.65        707.23        38.76 o                         
   1   1   9        497.27        463.62        42.13 o                         
   2   1   9         78.50         75.19        39.25 o                         
   3   1   9         91.52        112.75        39.19 o                         
   4   1   9          3.63         -1.27        46.86 o                         
   5   1   9         22.36        -24.86        49.19 o                         
   6   1   9         35.38         44.95        42.77 o                         
   7   1   9         30.24         39.75        74.77 o                         
   8   1   9         10.29         16.48        75.73 o                         
   9   1   9         30.10          2.19        77.01 o                         
 -13   2   9         11.18        -37.95        66.21 o                         
 -12   2   9         23.49         48.69        47.73 o                         
 -11   2   9         25.58         30.81        43.16 o                         
 -10   2   9        143.81        121.03        50.19 o                         
  -9   2   9        565.12        580.84        51.81 o                         
  -8   2   9       1369.84       1395.65        79.45 o                         
  -7   2   9        777.20        782.77        44.11 o                         
  -6   2   9         88.49         52.67        38.74 o                         
  -5   2   9         19.96         29.26        46.14 o                         
  -4   2   9         62.28         54.40        38.23 o                         
  -3   2   9          8.36         24.37        37.59 o                         
  -2   2   9         87.89         70.53        38.49 o                         
  -1   2   9       1565.07       1695.61        78.67 o                         
   0   2   9        929.25        910.84        45.86 o                         
   1   2   9         72.16         41.27        47.30 o                         
   2   2   9        676.01        728.64        51.58 o                         
   3   2   9          2.26          2.50        38.40 o                         
   4   2   9        653.32        655.03        53.20 o                         
   5   2   9       1357.56       1484.26        68.83 o                         
   6   2   9        231.75        207.49        51.57 o                         
   7   2   9         46.38         36.88        60.88 o                         
   8   2   9          2.92         14.23        88.09 o                         
 -13   3   9         22.94         56.65        64.58 o                         
 -12   3   9         13.40         36.49        61.53 o                         
 -11   3   9         22.04         44.84        64.35 o                         
 -10   3   9        805.51        750.26        63.86 o                         
  -9   3   9         48.20          6.33        49.27 o                         
  -8   3   9        171.21        183.79        48.09 o                         
  -7   3   9       1969.04       1992.10        47.76 o                         
  -6   3   9        116.62         90.06        38.43 o                         
  -5   3   9       3348.64       3632.24       110.50 o                         
  -4   3   9        883.86        967.72        51.77 o                         
  -3   3   9        491.66        527.98        42.33 o                         
  -2   3   9         67.54         79.76        46.49 o                         
  -1   3   9         23.56          4.42        38.13 o                         
   0   3   9        861.73        878.83        52.65 o                         
   1   3   9        132.08        112.25        34.14 o                         
   2   3   9        104.29         60.24        47.74 o                         
   3   3   9        406.25        383.59        50.94 o                         
   4   3   9          1.11        -24.69        60.81 o                         
   5   3   9        393.38        281.74        64.41 o                         
   6   3   9        290.41        275.94        64.25 o                         
   7   3   9          2.14         26.80        76.22 o                         
   8   3   9         40.22         93.67        75.69 o                         
 -13   4   9         90.24        146.82        75.56 o                         
 -12   4   9         50.47          8.37        48.32 o                         
 -11   4   9          1.63        -40.28        74.45 o                         
 -10   4   9         87.59         81.86        49.72 o                         
  -9   4   9        833.75        786.22        47.52 o                         
  -8   4   9        237.28        191.88        61.06 o                         
  -7   4   9          3.20         12.31        38.38 o                         
  -6   4   9        209.69        205.96        33.78 o                         
  -5   4   9         66.49         43.91        33.31 o                         
  -4   4   9       1192.90       1278.27        54.48 o                         
  -3   4   9        883.76        925.57        44.94 o                         
  -2   4   9         72.99         77.40        47.02 o                         
  -1   4   9          1.43         40.48        38.13 o                         
   0   4   9        201.51        262.08        48.51 o                         
   1   4   9         21.06         24.15        37.88 o                         
   2   4   9        246.14        199.96        60.94 o                         
   3   4   9        189.65        182.09        50.25 o                         
   4   4   9        815.93        720.15        49.77 o                         
   5   4   9        233.37        232.33        76.15 o                         
   6   4   9         68.29         73.96        75.98 o                         
   7   4   9         91.66         92.81        93.48 o                         
 -13   5   9        151.25        179.57        66.47 o                         
 -12   5   9        178.18        188.61        45.27 o                         
 -11   5   9         18.82         43.08        74.48 o                         
 -10   5   9        292.70        297.38        51.86 o                         
  -9   5   9        296.26        334.18        51.33 o                         
  -8   5   9        564.50        537.79        62.38 o                         
  -7   5   9        621.81        595.38        56.51 o                         
  -6   5   9        258.02        249.63        39.53 o                         
  -5   5   9        524.01        545.41        49.84 o                         
  -4   5   9        571.26        593.72        51.39 o                         
  -3   5   9        274.24        291.12        48.95 o                         
  -2   5   9       1895.17       2031.29        68.14 o                         
  -1   5   9         52.06         31.96        47.98 o                         
   0   5   9        655.03        677.48        39.29 o                         
   1   5   9        776.94        844.41        64.28 o                         
   2   5   9         76.55         60.27        50.47 o                         
   3   5   9         49.73         45.98        50.58 o                         
   4   5   9         30.95         23.70        61.14 o                         
   5   5   9         11.82          9.34        80.67 o                         
   6   5   9        171.16        107.53        94.15 o                         
 -13   6   9         82.61         10.27        60.61 o                         
 -12   6   9        486.97        361.47        64.38 o                         
 -11   6   9       1187.61       1195.08        92.09 o                         
 -10   6   9         58.56         70.25        64.42 o                         
  -9   6   9         83.96          6.83        60.75 o                         
  -8   6   9         77.18        113.98        59.84 o                         
  -7   6   9         34.79         14.68        60.07 o                         
  -6   6   9          4.30         40.13        58.80 o                         
  -5   6   9         22.25         45.11        39.76 o                         
  -4   6   9       2456.69       2656.84        61.92 o                         
  -3   6   9        359.55        331.19        41.60 o                         
  -2   6   9        183.99        190.48        60.41 o                         
  -1   6   9       1207.42       1351.61        57.27 o                         
   0   6   9         77.61         62.79        49.24 o                         
   1   6   9          2.58        -20.49        49.36 o                         
   2   6   9          7.68         -2.72        60.88 o                         
   3   6   9         21.84         48.78        74.36 o                         
   4   6   9         10.38         10.75        75.61 o                         
   5   6   9         11.08         62.34        92.05 o                         
 -12   7   9         42.73          9.77        58.57 o                         
 -11   7   9        209.69        177.52        54.65 o                         
 -10   7   9        848.28       1007.91        90.75 o                         
  -9   7   9          3.18         25.53        49.82 o                         
  -8   7   9        102.32         48.13        58.84 o                         
  -7   7   9        683.22        719.16        64.20 o                         
  -6   7   9          5.56        -49.28        49.28 o                         
  -5   7   9        102.61         81.47        61.31 o                         
  -4   7   9         94.68         70.05        49.84 o                         
  -3   7   9        651.19        623.97        63.54 o                         
  -2   7   9        329.41        283.20        51.30 o                         
  -1   7   9         10.53         19.76        48.96 o                         
   0   7   9        581.52        606.85        53.39 o                         
   1   7   9         33.01         58.40        50.09 o                         
   2   7   9         38.51         30.40        61.33 o                         
   3   7   9        118.89         79.67        77.13 o                         
   4   7   9          1.76         -3.88        92.81 o                         
 -12   8   9        303.02        280.29        77.94 o                         
 -11   8   9        138.29        140.42        67.40 o                         
 -10   8   9        149.35         96.67        88.22 o                         
  -9   8   9        649.04        492.63        64.42 o                         
  -8   8   9          1.89          4.99        58.14 o                         
  -7   8   9         11.58        -13.91        43.38 o                         
  -6   8   9         63.04        -31.25        61.97 o                         
  -5   8   9         41.71         57.94        49.93 o                         
  -4   8   9          2.54         22.29        60.70 o                         
  -3   8   9         94.69         58.50        61.61 o                         
  -2   8   9          1.04         -4.17        60.97 o                         
  -1   8   9         42.90        124.26        61.90 o                         
   0   8   9          5.47         13.75        52.75 o                         
   1   8   9          0.49         21.53        61.11 o                         
   2   8   9          3.83         -8.76        62.61 o                         
   3   8   9          0.43        -19.17        93.85 o                         
 -11   9   9         34.13         94.32        76.69 o                         
 -10   9   9        130.06         93.41       100.71 o                         
  -9   9   9        194.85        213.18        76.70 o                         
  -8   9   9         47.50         34.63        61.72 o                         
  -7   9   9         82.19         97.68        61.65 o                         
  -6   9   9          3.44         23.56        60.40 o                         
  -5   9   9          8.84         -3.91        60.74 o                         
  -4   9   9         49.79         60.00        61.26 o                         
  -3   9   9         18.18         42.59        74.55 o                         
  -2   9   9         48.06         69.34        74.93 o                         
  -1   9   9         21.59         10.98        76.28 o                         
   0   9   9        101.82        117.29        76.88 o                         
   1   9   9        353.62        368.77        95.38 o                         
 -10  10   9         26.54         29.52        76.51 o                         
  -9  10   9        256.77        160.97       128.51 o                         
  -8  10   9        167.26        102.92        63.65 o                         
  -7  10   9        151.08        112.15        56.30 o                         
  -6  10   9        447.25        527.17        78.86 o                         
  -5  10   9         52.31         74.72        62.17 o                         
  -4  10   9         40.59         97.64        61.64 o                         
  -3  10   9        106.12        165.11        76.55 o                         
  -2  10   9         36.99         76.54        62.66 o                         
  -1  10   9         49.34         48.43        93.08 o                         
   0  10   9          5.40         43.23        93.76 o                         
  -8  11   9        383.43        431.16       134.02 o                         
  -7  11   9        217.82        159.77        78.22 o                         
  -6  11   9          3.81         60.53        76.38 o                         
  -5  11   9        229.19        235.33        94.91 o                         
  -4  11   9         92.94        114.19        94.15 o                         
  -3  11   9         44.17         19.17        78.03 o                         
   1 -13  10         35.64         48.05        95.15 o                         
   2 -13  10         30.52         37.71        77.16 o                         
   3 -13  10         70.00         96.17        60.37 o                         
   4 -13  10          1.20        -39.62       132.82 o                         
  -2 -12  10          1.75        -21.50        87.33 o                         
  -1 -12  10          3.07         53.99        85.24 o                         
   0 -12  10          1.02        -39.04        81.45 o                         
   1 -12  10         62.59        135.30        61.72 o                         
   2 -12  10          2.05          3.09        76.92 o                         
   3 -12  10          1.88         -5.77        63.46 o                         
   4 -12  10         95.55         89.77        77.14 o                         
   5 -12  10        130.65        167.61        99.53 o                         
   6 -12  10         14.76        -13.56        93.98 o                         
  -4 -11  10          0.96         -0.83       108.17 o                         
  -3 -11  10         77.03         84.19        97.54 o                         
  -2 -11  10         89.60         88.95        84.74 o                         
  -1 -11  10         61.65         60.77        76.28 o                         
   0 -11  10        204.99        209.89        75.92 o                         
   1 -11  10          0.33         58.41        74.94 o                         
   2 -11  10         71.19         63.30        76.69 o                         
   3 -11  10        357.51        410.66        63.77 o                         
   4 -11  10        347.58        343.68        74.85 o                         
   5 -11  10         70.23         92.52        54.12 o                         
   6 -11  10         20.58         53.13        76.81 o                         
   7 -11  10         15.35         54.35        65.51 o                         
  -5 -10  10        172.04        129.45       134.03 o                         
  -4 -10  10          1.84         20.56        82.62 o                         
  -3 -10  10         33.50         30.46        82.73 o                         
  -2 -10  10         25.88         39.25        75.48 o                         
  -1 -10  10         70.98         63.93        65.32 o                         
   0 -10  10         84.74        109.64        61.81 o                         
   1 -10  10        330.66        345.32        46.66 o                         
   2 -10  10        220.23        186.70        51.60 o                         
   3 -10  10         60.68         28.18        50.13 o                         
   4 -10  10        179.01        185.57        72.19 o                         
   5 -10  10        211.58        182.52        62.16 o
[truncated: 141,427 more chars]
